# Supplementary material for: Scaf1 promotes respiratory supercomplexes and metabolic efficiency in zebrafish
Source: EMBO Rep. 2020 Jun 4;21(7):e50287. doi: 10.15252/embr.202050287 (PMC7332985; doi:10.15252/embr.202050287)
Supplement: Supplementary file 3 — Datset EV1 [file EMBR-21-e50287-s003.xlsx]

## Sheet: ZF_E-score_table
Dataset EV1. E-scores datasheet. The table displays the E-score value for all the identified proteins in the 36 analyzed slices in mitochondria-enriched samples from scaf1 Δ1/Δ1 (blue shaded) and their respective wild type controls (red shaded) zebrafish.
					scaf1_-/-																																					scaf1_+/+
Status	UNIPROT Entry	Protein names	Gene names	OXPHOS	Δ1-1	Δ1-2	Δ1-3	Δ1-4	Δ1-5	Δ1-6	Δ1-7	Δ1-8	Δ1-9	Δ1-10	Δ1-11	KO-12	Δ1-13	Δ1-14	Δ1-15	Δ1-16	Δ1-17	Δ1-18	Δ1-19	Δ1-20	Δ1-21	Δ1-22	Δ1-23	Δ1-24	Δ1-25	Δ1-26	Δ1-27	Δ1-28	Δ1-29	Δ1-30	Δ1-31	Δ1-32	Δ1-33	Δ1-34	Δ1-35	Δ1-36	Total Δ1	WT-1	WT-2	WT-3	WT-4	WT-5	WT-6	WT-7	WT-8
unreviewed	Q08BA1	ATP synthase subunit alpha	atp5fa1 atp5a1	CV	1.12853e+07	2.82423e+07	1.88073e+07	3.22511e+07	1.65505e+07	2.26294e+07	3.46329e+07	6.18605e+07	1015453729	103809034	1.66958e+08	6.04721e+07	2.78435e+08	2.88242e+08	1916709307	19683223681	6550078558	1.25481e+07	3.02519e+07	2.55524e+07	5.30539e+07	1.58348e+06	1.57811e+08	1.06449e+07	2.69429e+07	1.23494e+07	1.34243e+07	2.66469e+07	4.21968e+07	5.15097e+07	5.26666e+07	6.23466e+07	7.11506e+07	1.15504e+08	2.31298e+08	1.07273e+08	3.13944e+10	1.93787e+07	2.03332e+07	4.07202e+07	4.1648e+07	2.25097e+07	2.99045e+07	6.03307e+07	163920433
unreviewed	A4FVM5	ATP synthase subunit beta (EC 7.1.2.2)	zgc:163069	CV	6.63223e+06	1.49141e+07	1.07815e+07	1.78214e+07	1.15237e+07	1.31287e+07	1.98627e+07	4.6413e+07	4.2853e+08	6.21922e+07	9.97535e+07	2.22189e+07	1.64275e+08	1.73031e+08	1155265620	14103497221	4660058430	2.74044e+06	1.39615e+07	1.69712e+07	4.86364e+07	2.0484e+06	1.25734e+08	1.00047e+07	2.90488e+07	9.59287e+06	1.24786e+07	2.24849e+07	3.70866e+07	3.94249e+07	4.65401e+07	6.02758e+07	6.64438e+07	8.40146e+07	1.10192e+08	2.95467e+08	2.2043e+10	1.30792e+07	1.10364e+07	2.43511e+07	2.32091e+07	1.52452e+07	1.58379e+07	3.51782e+07	8.92366e+07
unreviewed	Q7T334	Malate dehydrogenase (EC 1.1.1.37)	mdh2 zgc:64133		118418		72085.7	121053				72385.4		275940	233380		282202	247187	1.50305e+06	114035	6.78904e+06	2.23233e+06	2.90862e+06	4.91005e+06	6.89078e+06	1.68001e+06	7.54436e+06	5.02903e+06	1.43557e+07	7.95579e+06	1.09654e+07	2.29196e+07	6.35838e+07	1.2233e+08	1.37288e+08	2.47522e+08	8.14733e+08	5379589483	10478727198	4.74935e+08	1.78159e+10	79013.1		178398
unreviewed	F8W4M7	Aconitate hydratase, mitochondrial (Aconitase) (EC 4.2.1.-) (Fragment)	aco2				91939.1			87321.6	73228.3	108260	1.11314e+06	932096	1.65742e+06	396318	3.51288e+06	4.12105e+06	1.96304e+07		1.05381e+06	641894	930078	1.17483e+06	5.48375e+06	564188	1.06663e+07	9.25586e+06	2.74151e+07	1.65295e+07	2.07952e+07	3.92108e+07	1.2874e+08	1.66774e+08	2.42894e+08	8.42838e+08	8426199290	3063198671	5.6891e+08	4.2882e+08	1.40338e+10
unreviewed	A8WGC6	ATP synthase subunit beta (EC 7.1.2.2)	atp5f1b atp5b zgc:111961	CV	47852.2	1.31562e+06	1.02288e+06	4.43124e+06	1.61676e+06	3.22938e+06	6.16801e+06	16287692	1.60207e+08	2.18658e+07	3.74377e+07	8959661	7.1504e+07	7.99112e+07	5.98607e+08	10269146424	2345035583	438411	2.53064e+06	3.44413e+06	1.48219e+07		4.73152e+07	1.01981e+06	4.74233e+06	998480	1.89521e+06	3.87295e+06	8.59589e+06	8.53489e+06	1.06581e+07	1.33326e+07	1.75623e+07	3.10446e+07	3.76944e+07	1.26819e+08	1.39621e+10	1.07629e+06	573763	3.65203e+06	4.40392e+06	1.62628e+06	1.4202e+06	7.8841e+06	3.19354e+07
unreviewed	A2CEA4	Creatine kinase, mitochondrial 2 (Sarcomeric) (Creatine kinase, mitochondrial 2b (sarcomeric)) (Fragment)	ckmt2b ckmt2 ckmt2-2 DKEY-56D12.2-004-2							132418	70549.2		243814	612023	856789	39389.5	638177	3.52863e+06	6.76535e+06	663808	6.09686e+06	2.91755e+06	7.63343e+07	4196324715	3616320899	2.04736e+06	1.75419e+08	1.03887e+08	3.41683e+08	1.10185e+08	1.34701e+08	1.72097e+08	3.92461e+08	4.03673e+08	3.8618e+08	3.3766e+08	3.64614e+08	2.20829e+08	1.33685e+08	2.11521e+08	1.14022e+10			121905	60819.6	94521.2		82845	511985
unreviewed	Q7ZUP6	Isocitrate dehydrogenase [NADP] (EC 1.1.1.42)	idh2				42247	364956	119189	235358	227736	176529	669719	579915	800004	80410.5	806222	441425	2.00688e+06	70028.7	2.53943e+06	66087.8	2.25111e+06	2.23517e+06	6.54433e+06	542728	5.49143e+06	3.36132e+06	1.48896e+07	4.96256e+06	1.0348e+07	2.46008e+07	6.89432e+07	1.15181e+08	5.25096e+08	2031109009	2904990040	5.8974e+08	5.48814e+08	2184023904	9.05235e+09		60855.6	61032.2	111555				516437
unreviewed	F1Q766	Creatine kinase, mitochondrial 2a (sarcomeric) (Zgc:56085) (Zgc:56085 protein)	ckmt2a zgc:56085					285757	130124	265080	432025	522485	704612	1.21173e+06	1.44822e+06	404584	2.05956e+06	6.75103e+06	9.74927e+06	1.16242e+06	3.77253e+06	2.40088e+06	8.00474e+07	4146182260	2080356734	8.97585e+06	1.61441e+08	9.35684e+07	3.11028e+08	8.26647e+07	1.24179e+08	1.57664e+08	4.11823e+08	4.33797e+08	4.32236e+08	2.61266e+08	1.99663e+08	9.05678e+07	8.85182e+07	1.33157e+08	9.32844e+09			277639	225745	122826	199502	354569	945377
unreviewed	Q6NX10	Solute carrier family 25 (Mitochondrial carrier adenine nucleotide translocator), member 4 (Solute carrier family 25 member 4)	slc25a4			4.92706e+06	3.60014e+06	7.22346e+06	3.75547e+06	5.83412e+06	8.69466e+06	1.8918e+07	3.55449e+07	5.06137e+07	5.00587e+07	3.90562e+06	3.01558e+07	1.94062e+07	1.93735e+07	4.22238e+06	6.15448e+06		6.87973e+06	9.95303e+06	3.42134e+07	1.95129e+06	2.21879e+07	1.3745e+07	3.10955e+07	8.01985e+06	1.47213e+07	2.89696e+07	6.0995e+07	8.96955e+07	143795425	3.42465e+08	9.07607e+08	9.85366e+08	2168372784	4821182694	9.9636e+09	2.32718e+06	3.97546e+06	7.20044e+06	7509503	6.30227e+06	6.09436e+06	1.12651e+07	3.1773e+07
unreviewed	A4VCF4	Vtg1 protein (Fragment)	vtg1		164528	2.38342e+06	4.92043e+06	1.22801e+07	6.29201e+06	1.15969e+07	1.46948e+07	2.35742e+07	1.20404e+07	2.20491e+07	2.35024e+07	2.57775e+06	1.81168e+07	1.1591e+07	3.47188e+07	5.351e+06	1.35689e+07	2.3046e+06	1.8592e+07	2.84731e+07	8.56773e+07	2.58254e+06	8.16433e+07	4.65828e+07	3.34911e+08	3.58182e+08	1232191980	1654228537	2740928666	2113284655	1530773624	1021736697	1523191434	1207167174	1057352553	1051789625	1.6311e+10	865132	644958	2.46658e+06	3.24919e+06	2.24734e+06	2.45431e+06	5.85854e+06	1.22598e+07
reviewed	Q7ZVY5	Citrate synthase, mitochondrial (EC 2.3.3.1) (Citrate (Si)-synthase)	cs zgc:55507										327388	187383	400821		143437	114693	453839		1.66852e+06	988056	1.23476e+06	1.58864e+06	2.19213e+06	568912	2639671	2.22696e+06	7.56298e+07	2.42317e+06	3.19787e+06	7.05441e+06	2.35982e+07	3.45686e+07	4.9592e+07	1.20924e+08	3.63193e+08	5570237464	1059436344	5.92665e+06	7.33052e+09			57401			32021.7		158638
unreviewed	Q6P3L9	Glutamate dehydrogenase 1 (Glutamate dehydrogenase 1b)	glud1b							75532.7			840518	540717	1.36186e+06		3.09435e+06	1.04763e+06	2.47496e+06	81345.2	2.77123e+06		2.12368e+06	4.05362e+06	3.74834e+07	3.57029e+06	9375899372	4.60472e+08	4.65021e+07	8.89609e+06	3.32576e+06	2.98036e+06	6.70094e+06	5.74106e+06	7.07648e+06	7.41565e+06	4.74042e+06	6.19504e+06	1.43118e+07	9.06565e+06	1.00188e+10							92152.7	835327
unreviewed	Q4JHL7	Voltage-dependent anion channel 2	vdac2		79266.1	860971	720134	1.25961e+06	232301	1.1937e+06	2.44453e+06	1.635e+06	6.391e+06	6.96973e+06	8.29905e+06	1.35208e+06	5.66191e+06	5.00734e+06	1.37461e+07	483567	3.82066e+06	326913	9.79299e+06	1.68785e+07	131437789	2.18842e+07	6.10904e+08	5.13244e+07	4.87825e+07	6.22798e+06	6.83377e+06	1.0691e+07	2.12648e+08	4.42774e+08	1.2657e+08	9.27657e+07	4.95273e+08	1619795920	3.59166e+08	2.2045e+08	4.54468e+09	40962.4	183105	532514	216584	159728	176342	627357	2.01791e+06
unreviewed	Q7SYK7	Aspartate aminotransferase (EC 2.6.1.1)	got2a got2			822374	555510	2.87495e+06	1.45123e+06	2.9673e+06	4.63272e+06	9.00994e+06	1.65407e+07	1.15822e+07	1.44275e+07	2.91755e+06	2.11651e+07	1.85717e+07	6.42981e+07	1.82471e+07	1.01119e+07	675557	1.46405e+07	1.21236e+07	2.30625e+07	563072	1.73776e+07	1.35499e+07	2.5508e+07	8.7433e+06	12079191	2.63143e+07	8.55443e+07	1.05676e+08	160867409	4.32821e+08	2.7356e+08	1.99043e+08	2.9567e+08	1509615709	3.41761e+09	151742	178110	600530	984647	460502	766320	1.967e+06	6.28884e+06
unreviewed	Q8JHI0	Solute carrier family 25 alpha, member 5	slc25a5		594214	3.09414e+06	2.23123e+06	5.62261e+06	3.16993e+06	5.32544e+06	4.90301e+06	1.32119e+07	1.09763e+07	1.59217e+07	1.83306e+07	1.01547e+06	7.39543e+06	5.97813e+06	7.08048e+06	2.34174e+06	1.90801e+06	97578.2	2.63557e+06	2.86935e+06	1.33199e+07	220569	1.05484e+07	5.31579e+06	1.06063e+07	2.70648e+06	6.14552e+06	9.46751e+06	1.98367e+07	3.69522e+07	7.49103e+07	1.31876e+08	208816768	3.13702e+08	8.90978e+08	2649404322	4.49951e+09	1.76314e+06	1.75917e+06	4.05005e+06	4.48671e+06	3.85516e+06	2.95164e+06	5.5745e+06	1.38159e+07
unreviewed	E9QB96	Creatine kinase, mitochondrial 1 (Fragment)	ckmt1																		427657	122834	1.32602e+06	5.99599e+07	6.70982e+07	155704	1.03611e+07	1.4786e+06	1.55077e+07	8.72375e+06	9.67807e+06	2.0225e+07	3.0378e+07	5.0204e+07	1.14415e+08	3.19628e+08	9.34772e+08	4.36948e+08	2.06477e+08	5.52494e+08	2.84038e+09
reviewed	Q7SX99	Fumarate hydratase, mitochondrial (Fumarase) (EC 4.2.1.2)	fh zgc:66253																						293777		601208	132119	1.35402e+07	2.32572e+07	1030182996	6.23786e+08	2.67781e+07	2.75727e+07	1.08929e+07	2.05109e+07	1.24333e+07	1.98608e+07	3.1909e+07	1.40908e+08	1982659475
unreviewed	F1QZU7	Aldehyde dehydrogenase 2 family member, tandem duplicate 2	aldh2.2								82982.3			331981	140545	62259.6		399891	2.88833e+06		391762	81326.7	962357	2.32852e+06	1.0777e+07	27700.5	2.61436e+07	1.68138e+07	225801352	7.71985e+08	1304463465	1.26937e+08	1.87618e+06	619602	337109	524005	508783	712900	1.50587e+06	2.61038e+06	2.49931e+09
unreviewed	Q6DRD1	ATP synthase oligomycin sensitivity conferral protein (ATP synthase peripheral stalk subunit OSCP) (ATP synthase, H+ transporting, mitochondrial F1 complex, O subunit) (Atp5o protein)	atp5po atp5o	CV	446263	894966	543548	1.29068e+06	550499	871307	1.46518e+06	6.55837e+06	7.56599e+07	6.51292e+06	1.1637e+07	1.73804e+06	1.86793e+07	2.44641e+07	1.67264e+08	3674465323	5.42742e+08	53190.9	2.2025e+06	1.29035e+06	1.35663e+06			163519	430343	91080.7	245749	483527	364324	396655	399678	495534	578579	431581	947107	2.60161e+06	4.54831e+09	628352	357020	1.24586e+06	1688008	819156	649501	2.65242e+06	9.00457e+06
unreviewed	B0S5C5	Acetyl-CoA acyltransferase 2	acaa2					75941.1											45874.7						1.43181e+06		1.00242e+07	1.49492e+07	1.14311e+08	1.71223e+08	4.76573e+08	1383607624	517517895	4.90072e+07	4.68282e+06	5.52306e+06	6.15216e+06	1.1644e+07	5.25174e+06	1.50445e+07	2.78706e+09
unreviewed	A7YT47	Hadha protein (Hydroxyacyl-CoA dehydrogenase trifunctional multienzyme complex subunit alpha a)	hadhaa hadha			54426.3	84310.1	165869	54420.2		311979	677777	2.39368e+06	3.79726e+06	1.51873e+07	4.21014e+06	1.22801e+07	1.66687e+07	1.74225e+08	6.09068e+07	6.56292e+07	1.67496e+07	6.26316e+07	1.06077e+08	4.24396e+08	9.50784e+06	1.82678e+08	1.70211e+07	1.01997e+08	5.35799e+07	3.44314e+07	2.67739e+07	7.57925e+07	1.25805e+08	2.21228e+08	5.96687e+08	2.57874e+08	3.74915e+07	3.35927e+07	5.4517e+07	2.79548e+09						61897.6	220847	976407
unreviewed	A8WGJ1	Vtg2 protein	vtg2				687586	3.75217e+06	870013	2.80346e+06	3.28114e+06	6.99141e+06	1.0612e+06	4.95357e+06	6.43369e+06	159796	4.04163e+06	2.22464e+06	6.33972e+06	970898	2.37941e+06	501121	5.06546e+06	9.44853e+06	3.71975e+07	1.91391e+06	2.49316e+08	4.01154e+08	1109861346	3.80966e+08	3.67283e+08	2.67108e+08	2.10109e+08	1.97948e+08	136839497	7.82659e+07	1.44166e+08	150845725	2.27712e+08	114494516	4.13715e+09			258799	753510	760368	1.01993e+06	1.54824e+06	3.36988e+06
unreviewed	A0A2R8RRC9	Hydroxyacyl-CoA dehydrogenase trifunctional multienzyme complex subunit beta	hadhb			214541	377313	888645	249312	459084	1.26552e+06	2.47208e+06	4.77805e+06	6.76318e+06	3.39997e+07	7.03666e+06	3.17668e+07	3.73878e+07	3.13503e+08	1.37937e+08	7.23914e+07	8.68092e+06	6.62006e+07	1.02795e+08	4.72628e+08	1.22842e+07	2.53508e+08	3.49079e+07	1.83236e+08	8.67769e+07	3.33859e+07	4.99485e+06	1.33421e+07	1.251e+07	9.86724e+06	1.50336e+07	1.48052e+07	1.95581e+07	2.9918e+07	1.91137e+08	2.21706e+09			298102	53624.9			714315	1.98109e+06
unreviewed	Q4VBT9	Cox4i1 protein (Cytochrome c oxidase subunit IV isoform 1)	cox4i1	CIV	558189	6.58279e+06	5.17036e+06	1.15919e+07	7.12066e+06	1.74611e+07	1.84924e+07	5.50689e+07	9.84912e+07	8.20066e+07	1.16422e+08	9.68993e+06	1.06834e+07	1.05505e+07	1.02524e+07	9.31194e+06	1.9133e+06		5.21898e+06	3.13857e+07	5.7669e+06		1.34248e+07	6.58898e+07	1127460628	1.31299e+08	3.77664e+07	8.56427e+06	1.12502e+07	4.65516e+06	677616	68852.2			621107	903940	1.91632e+09	6.76909e+06	1.00744e+07	3.2946e+07	2.62817e+07	2.76112e+07	2.86739e+07	5.66415e+07	1.45184e+08
unreviewed	Q803B0	Heat shock 60 protein 1 (Heat shock 60kD protein 1 (Chaperonin)) (Hspd1 protein)	hspd1											79024		40108.7	119410	77032.9	542412			71604.9	2.90788e+06	1.88139e+07	4666758690	130883	1.64087e+06	3.11112e+06	848710	355929	265476	426485	240744	84724.7	305182	534168	386511	2.27836e+06	6.18314e+06	9.4816e+06	4.71568e+09								89046.8
unreviewed	Q1LVS0	Pyruvate dehydrogenase E1 component subunit beta (EC 1.2.4.1)	pdhb																		359364	204037	324337	378322	562233	125390	408803	230927	843516	443046	576554	1.95664e+06	3.84341e+07	4.59793e+07	3.78735e+07	1.37901e+08	4.42552e+08	373766630	1445509707	4.95911e+08	3.02434e+09
unreviewed	A9JRR3	Ns:zf-e523 protein (Fragment)	myhz1.2 ns:zf-e523		500917	881344	559194	1.55183e+06	1.18748e+06	1.9588e+06	4.23947e+06	1.28743e+07	3.97126e+07	7.77829e+07	5.19963e+07	1.01633e+07	4.85252e+07	3.46392e+07	8.49679e+07	4.11086e+06	3.39274e+06	654420	3.01186e+06	4.05929e+06	9.50985e+06	334534	1.93418e+06	994061	7.21389e+06	1.97506e+06	1.19346e+06	1.30559e+06	4.559e+06	3.63914e+06	4.1343e+06	5.18449e+06	7.02147e+06	7.58647e+06	6.78872e+06	9.69759e+06	4.59842e+08	1.06392e+06	1583825	2.81219e+06	3.0667e+06	2.28924e+06	3.83624e+06	9.25017e+06	4.24934e+07
unreviewed	A3KMH5	Zgc:158138 protein	hadhab zgc:158138					189746	128535	224669	413920	357668	1.67292e+06	3.14381e+06	1.58488e+07	3.73901e+06	8.68338e+06	1.07431e+07	1.31902e+08	3.51579e+07	4.77095e+07	1.61028e+07	4.15601e+07	7.20317e+07	4.20246e+08	1.43725e+06	3.10995e+08	7.32733e+06	7.72385e+07	4.26458e+07	3.0915e+07	1.86184e+07	4.38985e+07	7.87889e+07	1.18069e+08	4.88976e+08	5.10802e+08	3.15222e+07	7.59567e+06	1.34108e+07	2.5921e+09			50625.2			46599.4	236933	918826
unreviewed	Q6P6E0	ATP synthase subunit	atp5l	CV				489863		254352	322657	1.39012e+06	4.98322e+07	4.38691e+06	6.46908e+06	656672	5.48107e+06	6.68613e+06	7.43288e+07	1782474516	739720653	182524	6.22432e+06	1.84171e+06	8.26099e+06		1.47282e+07	4.66243e+06	993928			51551.5							279893	209211	2.70993e+09			211564				944513	3.5151e+06
unreviewed	A8E5I7	Voltage-dependent anion channel 3	vdac3		39805	40266.6	421164	2.18094e+06	975171	1.35798e+06	2.19291e+06	2.45758e+06	2.56141e+06	4.73909e+06	5.84144e+06	1.03679e+06	4766410	3.5841e+06	8.56661e+06	653440	1.39322e+06		8.01514e+06	1.09654e+07	1.02755e+08	1.49076e+07	4.57839e+08	3.51209e+07	3.98494e+07	5.94572e+06	5.78211e+06	8.8939e+06	2.35452e+08	1.31352e+08	9.57012e+07	5.90534e+07	1.75337e+08	1.75127e+08	9.36927e+07	1.77181e+08	1.87578e+09	106475	85142.7	716996	612480	382648	618484	976469	1.95025e+06
unreviewed	Q7T1D8	Phb (Phb protein) (Prohibitin)	phb		611535	2.92611e+06	2.87091e+06	7.90816e+06	4.09813e+06	9.12537e+06	2.81223e+07	1.58078e+08	1007458734	7.59315e+08	1050068485	3.12806e+08	6.28584e+08	8.12064e+07	2.36125e+07	807921	610960		722162	299486	260411		126873	236389	330938	207223	174508	214676	1.36632e+06	1.01586e+06	894096	1.05097e+06	1.36829e+06	679444	2.00108e+06	2.91679e+06	4.09208e+09	923528	1.30582e+06	7.54529e+06	3.57674e+06	2.52231e+06	4.60702e+06	1.50702e+07	1.4045e+08
unreviewed	Q7ZV39	Zgc:56235	zgc:56235		494451	1.48859e+06	1.27927e+06	2.63037e+06	2.2973e+06	3.01863e+06	3.49558e+06	4.11772e+06	6.94447e+06	5.9915e+06	6.41177e+06	1.15928e+06	4.94998e+06	3.35366e+06	8.97998e+06	987232	1.86211e+06		6.95459e+06	9.24885e+06	6.23683e+07	1.8885e+07	3.21928e+08	3.1699e+07	3.35482e+07	5.5912e+06	5.91608e+06	8.61624e+06	1.45217e+08	1.74132e+08	7.38043e+07	5.24512e+07	2.00501e+08	4.94649e+08	1.3518e+08	1.11283e+08	1.95144e+09	523569	573790	1.81891e+06	1.40205e+06	758065	1.42262e+06	2.80925e+06	3.41903e+06
unreviewed	Q6DHT4	Aldehyde dehydrogenase 6 family, member A1	aldh6a1										181944		72775.3		27116		356096		166281	78521.3	46767.8	160673	658641		1.36502e+06	1865857	8.13483e+07	3.67049e+07	6.25965e+06	5.76473e+06	1.76856e+07	2.24481e+07	4.56133e+07	1.38616e+08	8.61415e+07	1.09447e+08	214994574	1888568039	2.65857e+09
unreviewed	A2CG94	Acyl-CoA dehydrogenase medium chain (Fragment)	acadm											62966.3			85326.9	81196.3	159338		696861	355329	516061	894721	1.39062e+06	665001	2.11715e+06	1.96305e+06	7.70167e+06	6.51381e+06	8.7787e+06	9.45429e+07	3460765564	2745169791	1.40633e+07	1.19397e+07	2.26879e+07	8.50787e+07	1.70355e+08	7.37933e+07	6.71038e+09
unreviewed	E9QJ49	Solute carrier family 25 member 3b (Fragment)	slc25a3b			562955	167968	880959	205142	308187	403399	251203							390174		218630			157446		68906.1	179659	171103	169279	86034.4	237768	580221	528613	1.46194e+06	2.56385e+06	2.55448e+07	2.61022e+08	7.07179e+08	4.79762e+08	2.70082e+08	1.75318e+09
unreviewed	F1R9Y5	Phosphoenolpyruvate carboxykinase 2 (mitochondrial)	pck2												64969.7				55576			85350.9	274115	84077.1	494841		264870	140117	2.48403e+06	708792	1.15404e+06	2.75449e+06	1.12305e+07	2.23902e+07	3.92719e+07	7.84518e+07	2.83237e+08	1961694474	829002630	3.12086e+08	3.54593e+09
unreviewed	A0JMP4	Calcium-transporting ATPase (EC 7.2.2.10)	atp2a1l			56651.9						45167.4	70492.7	1.28725e+06	59687.5		141911	38476.2	343189		378097	76708.9	500530	588526	1.69904e+06	64064.3	972391	636381	5.9336e+06	3.39426e+06	5.33337e+06	1.24581e+07	5.98794e+07	2.28223e+08	6.23572e+08	329846623	2.74386e+08	3.87565e+08	3.21196e+08	1.56066e+08	2.41481e+09								56636.5
unreviewed	A0A0R4IFJ4	Pyruvate carboxylase	pcxa												37221.2				575807		61894.6	64635.6	912425	6.42893e+06	3.63255e+07	30977.9	6.4758e+07	7.75201e+07	1.53931e+08	2.07425e+07	3.07741e+07	5.15923e+07	1.46171e+08	1.82095e+08	2.23921e+08	2.81945e+08	3.40682e+08	5.06834e+08	4.5863e+08	498748104	3.08278e+09
reviewed	Q6NSN2	Amine oxidase [flavin-containing] (EC 1.4.3.4) (Monoamine oxidase) (MAO) (Z-MAO)	mao zgc:85761														149819				367769	400471	307541	267311	1.07893e+06		4.38599e+06	1.76188e+06	1.83514e+07	6.7129e+06	1.61017e+07	1.5326e+08	1221242101	7.42093e+08	2.90089e+06	336973	260201	570326	562976	1.37933e+06	2.17249e+09
unreviewed	F1RDA6	INO80 complex subunit D-B (NADH:ubiquinone oxidoreductase core subunit S1)	ndufs1 ino80db	CI		707686	721462	1.29244e+06	1.18531e+06	1.20098e+06	1.89676e+06	3.87802e+06	2.40224e+07	7.9268e+06	2.54301e+06	2.75794e+06	2.25701e+07	1.03527e+06	1.56125e+06		185559	246194	231265	613300	2.27762e+06		2.56805e+06	2.98264e+06	1.98556e+07	9.70849e+06	2.10252e+07	5.53439e+07	2.05389e+08	3.35349e+08	290391929	3.58623e+08	4.20656e+08	698228442	4.44421e+08	1.87174e+08	3.12857e+09	309676	635926	1.54484e+06	1.48486e+06	1.14784e+06	1.2883e+06	1.93522e+06	4.69615e+06
unreviewed	F1R4C8	NADH:ubiquinone oxidoreductase core subunit S3	ndufs3	CI	897448	7.05451e+06	9.49969e+06	2.70513e+07	3.13091e+07	4.9537e+07	3.70709e+07	9.88391e+07	1.44415e+08	2.61681e+08	2.02625e+08	1.59958e+07	8.77061e+07	2.23295e+08	373985314	1.024e+06			91655.4	68706.6	249800		64324.4	710229	4.72676e+06	893870	1.26367e+06	3.00862e+06	4.24564e+07	4.51467e+07	150371082	149141611	1.0482e+08	5.80424e+07	3.37469e+07	2.74409e+07	2.19423e+09	6.05036e+06	6.05841e+06	2.70106e+07	3.1781e+07	3.3346e+07	4.29777e+07	5.77941e+07	1.19604e+08
unreviewed	Q6DI22	Hydroxyacyl-CoA dehydrogenase (Hydroxyacyl-Coenzyme A dehydrogenase)	hadh hadhsc																								119083		216103	91688.9	111737	471311	1.62286e+06	3.27529e+06	4.10983e+06	6.48439e+06	1.40699e+07	6.23716e+07	1260719693	5.67578e+08	1.92124e+09
unreviewed	A9JRE6	Dmgdh protein (Fragment)	dmgdh																											43398.5					310882	1.04931e+06	1.60989e+06	6.43094e+06	1654509376	221329978	1885283778
unreviewed	Q6PC13	Prohibitin 2 (Prohibitin 2a)	phb2a phb2			418214	1.39638e+06	3.72787e+06	2.54436e+06	6.30835e+06	1.87212e+07	1.20558e+08	4.24094e+08	4.70323e+08	762972663	1.84543e+08	4.84068e+08	5.59707e+07	1.83248e+07	712421	186128		416804	80732.7	679136		172009	104690	177468	72832.1	82248.1	135754	502834	293164	404015	202324	305202	493288	461000	676202	2.56013e+09	213280	673595	2.81562e+06	2.17416e+06	1.14344e+06	3.07682e+06	1.03505e+07	7.873e+07
unreviewed	Q7ZU25	Sodium/potassium-transporting ATPase subunit alpha	atp1a1a.1 atp1a1																				239849	105146	1.85809e+06		3.69266e+06	4.21796e+06	2.58793e+08	3.06182e+08	1.9276e+08	5.80839e+07	3.01838e+07	1.23744e+07	1.17603e+07	1.50555e+07	1.49074e+07	1.35482e+07	8.10123e+06	1.15286e+07	9.43392e+08
unreviewed	A7YYB3	Ubiquinol-cytochrome c reductase core protein II	uqcrc2b uqcrc2	CIII	89417.3	2.48313e+06	4.52083e+06	1.27691e+07	7.65875e+06	1.33918e+07	2.41919e+07	8.26809e+07	3.84131e+08	2.55739e+07	6.74201e+06	149858	3.71832e+06	2.78517e+06	1.13406e+07	1.59946e+06	3.86865e+06	7.06609e+06	8.25057e+08	1.28433e+08	3.53072e+07	45362.6	2.957e+07	1.9479e+07	4.12886e+07	1.16416e+07	1.58853e+07	2.33881e+07	5.53993e+07	5.3167e+07	5.90248e+07	7.65982e+07	7.59127e+07	1.02414e+08	113232798	2.55623e+08	2.51623e+09	1.46852e+06	2.96812e+06	8.15672e+06	7.93452e+06	5.27985e+06	1.02795e+07	1.87384e+07	7.13489e+07
unreviewed	A9JT52	Acadvl protein	acadvl								48978.5	107900		322002	566849	383207	1.0879e+06	854188	3.52694e+06		2.17149e+06	1.15971e+06	3.50106e+06	5.51965e+06	2.26921e+07	378524	3.71544e+07	1.63281e+07	6.13273e+07	2.89496e+07	5.5321e+07	1.25825e+08	5.30461e+08	9.92122e+08	7.54978e+08	9.54665e+07	1.48851e+07	1.17099e+07	1.03265e+07	1.40702e+07	2.79125e+09								88940.1
unreviewed	A3KQR0	Acyl-CoA dehydrogenase long chain	acadl								21551.8										25379	34923.8		52951.1	291836		1.63219e+06	750116	2.87692e+08	3.77347e+08	2.13051e+08	1.22293e+08	3.34029e+07	1.08665e+06	303217	472631	1.26905e+06	59348.8		262821	1.04005e+09
unreviewed	A9LDD9	Mitochondrial serine hydroxymethyltransferase (Serine hydroxymethyltransferase 2 (mitochondrial))	shmt2				75689.5	742961	234531	341323	532052	2.16299e+06	5.37375e+06	3.74122e+06	4.04019e+06	957861	6.66705e+06	5.27543e+06	1.23737e+07	1.68585e+06	2.75829e+06	330726	5.16118e+06	8.87032e+06	4.17092e+07	1.09375e+06	4.04745e+07	3.32711e+07	1.4239e+08	97696885	2.56049e+08	1.3771e+08	1.87236e+08	1.49615e+08	1.3321e+08	1.26428e+08	93446337	1.05787e+07	7.7253e+06	8.92745e+06	1.52889e+09	104369		110328	404306				726740
unreviewed	Q6PC77	ATP synthase subunit d, mitochondrial	atp5pd atp5h	CV		93214.3	91163.4				347060	674405	1.97072e+07	1.9919e+06	4.67829e+06	1.65923e+06	6.5296e+06	9.47455e+06	6.77983e+07	1441741058	2.81351e+08	531478	412636	516776	3.63224e+06		3.36439e+06	266665	415120	86779.1	148583	444418	252934	164110	247035	194819	258659	259871	499048	808556	1.84864e+09			197126	244738	249939		297459	3.27158e+06
unreviewed	F6P2R4	Glycine C-acetyltransferase	gcat																				109817		246382		148318		241112	178137		280324	392982	667808	1.34738e+06	2.46951e+06	1.2232e+07	3.95621e+08	9.08887e+08	6.12642e+07	1.38409e+09
unreviewed	B0S5E2	Propionyl-CoA carboxylase subunit alpha (Fragment)	pcca										340703	4.33002e+07	7.33437e+08	1.96098e+08	7.41136e+08	2.60164e+08	3.65836e+08	7.73868e+06	4.18564e+06	619869	822832	225296	574279		558157	575619	2.20572e+06	1.21485e+06	1.22072e+06	2.10321e+06	1.13807e+07	8.58986e+06	1.02181e+07	1.2603e+07	1.84567e+07	2.62473e+07	1.3525e+07	1.13259e+07	2.4747e+09
unreviewed	A2BGE4	Apoptosis-inducing factor mitochondrion-associated 1 (Fragment)	aifm1 pdcd8																					47467.8			136281	272448	6.72805e+06	1.85474e+07	4.39817e+08	2.12449e+08	1.52156e+08	5.86166e+07	3.88217e+07	3.31913e+07	2.81001e+07	2.43063e+07	3.16413e+07	5.62099e+06	1.05045e+09
unreviewed	B8JIS1	ATP synthase peripheral stalk-membrane subunit b	atp5pb atp5f1	CV				75516.2			67451.2	201272	1.72144e+07	685539	1.64089e+06	352068	3.86551e+06	5.34162e+06	5.4493e+07	1566040398	2.7674e+08	119272	1.60293e+06	1.1636e+06	1.47859e+06		4.15261e+06	518845	131346										296563		1.93618e+09			113127				58118.6	988803
unreviewed	Q5RH26	ATP synthase subunit gamma	atp5f1c atp5c1	CV	113186	470141	80281.7	579312		404131	675331	1.82755e+06	3.00769e+07	2.4143e+06	5.42806e+06	865899	7.93409e+06	1.17808e+07	7.1055e+07	1492296146	178960476		758417	1.3962e+06	1.84747e+06	47919.4	3.60879e+06	111573	137371	42330.8	62378.8	126234	178391		171542	229469		221030	249418	526212	1.81468e+09	118194	323734	388408	653872	343491	174565	901539	4.46081e+06
unreviewed	A8WFU9	Si:ch211-239j9.2 protein	cox6c si:ch211-239j9.2	CIV	1.5641e+06	1.14486e+07	6.07041e+06	1.03097e+07	6.32464e+06	1.31547e+07	1.75631e+07	3.46902e+07	6.20686e+07	4.13136e+07	5.1276e+07	7.03896e+06	6.29002e+06	4.58591e+06	5.48982e+06	4.58748e+06	826424	496007	295742	9.52453e+06	2.30607e+06		6.01022e+06	1.72325e+07	3.50933e+08	7.94771e+07	2.07319e+07	3.80502e+06	3.63836e+06	1.236e+06	488412	606427	72570.4	53668.4	377959	1.12473e+06	7.83012e+08	7.58786e+06	1.24088e+07	2.51164e+07	2.70767e+07	2.25054e+07	3.12551e+07	3.692e+07	9.14782e+07
unreviewed	F1QJZ3	Agmatine ureohydrolase (agmatinase)	agmat																								178217	2.83439e+06	1.86988e+08	1.63974e+08	1.70292e+08	2.49143e+08	4.56348e+08	2.32485e+08	6.55702e+06	181372	278788	6.53239e+06	463381	131048	1.47639e+09
unreviewed	A3FG33	Alpha II-spectrin	sptan1 spna2			609155	1.76033e+06	3.22735e+06	651275	568383	1.40781e+06	3.6415e+06	6.60168e+06	7.9579e+06	1.8302e+07	3.4641e+06	2.23117e+07	2.28375e+07	8.62063e+07	1.04653e+07	3.70206e+06	155541	3.21299e+06	4.79474e+06	1.55485e+07		1.91977e+07	2.32776e+07	5.84047e+07	5.37256e+06	1.3334e+07	3.47477e+07	1.39161e+08	8.55913e+07	9.83509e+07	77319424	2.9468e+06	3.22856e+06	3.27792e+06	3.53622e+06	7.85172e+08			33656.4	22308.6			118416	700415
unreviewed	A0A0R4IHT0	Solute carrier family 25 member 12	slc25a12					120196		226434	491175	1.43446e+06	3.34041e+06	1.94999e+06	1.71896e+06		977859	513388	1.35074e+06		374086		839938	1.65452e+06	6.8236e+06	145731	1.05504e+07	7.47049e+06	4.53403e+07	2.11521e+07	3.89639e+07	7.49891e+07	125406468	9.28541e+07	2.20999e+08	4.04397e+08	4.80286e+08	3.75057e+08	103607321	1.12666e+08	2.1357e+09	86490.4	96736	237879	293139		616323	1.1148e+06	3.06489e+06
unreviewed	B8JI08	Oxoglutarate (alpha-ketoglutarate) dehydrogenase a (lipoamide)	ogdha			26794		87476.2			43145.9	212192	706867	143140	59884.6		83139.9		72472.7		127553	101760	149524	356050	1.79973e+06		2.94184e+06	1.19533e+06	2.37171e+07	2.85818e+07	1.63541e+08	4.96904e+08	1.8702e+08	8.61732e+07	6.75452e+07	1.0357e+08	4.13617e+07	2.96958e+07	4.1888e+07	6.55333e+07	1.34364e+09
unreviewed	A8E7G6	Peroxiredoxin 3	prdx3					185297			253308	864798		1.19717e+06	1.5823e+06		1.12772e+06	577326	3.65191e+06	2.6035e+06	5.00132e+06		9.50635e+06	2.79657e+07	8.05885e+07	180855	8.59245e+06	3.89697e+06	1.77951e+07	4.79094e+06	1.14827e+07	1.9744e+07	4.61213e+07	5.51974e+07	6.01209e+07	5.59339e+07	7.57087e+07	1.00698e+08	1.78081e+08	936598463	1.71005e+09								262128
unreviewed	Q6NWD0	Agxt protein (Fragment)	agxtb agxt			259530	231222	534607	234592	797871	1.90205e+06	4.29138e+06	1.88573e+07	14204595	1.49424e+07	4.56531e+06	1.86483e+07	1.41215e+07	2.92789e+07	1.08829e+06	1.19732e+06	610447	2.44576e+06	1.58094e+06	3.01147e+06		2.00917e+06	897393	3.78044e+06	906133	1.58285e+06	4.51882e+06	2.17906e+07	3.52786e+07	8.06634e+07	2.66142e+08	312009651	1.27605e+08	1.32775e+08	5.44477e+08	1.66724e+09			235352			188938	789060	2.78741e+06
unreviewed	A7MCL8	Etfb protein	etfb																						34691.3				166883		45269.2	439439	388610	658379	1.55008e+06	1.32638e+07	5.17812e+08	8.6447e+08	9.47941e+07	4.18928e+07	1.53552e+09
unreviewed	F1QUE3	Ubiquinol-cytochrome c reductase core protein 1	uqcrc1	CIII		4.04382e+06	3.58181e+06	8.64682e+06	5.2108e+06	1.13725e+07	1.66932e+07	5.53015e+07	2.40225e+08	1.66445e+07	3.88252e+06	331441	2.14485e+06	1.68182e+06	9.2538e+06	769134	3.11287e+06	4.90027e+06	6.08746e+08	9.40203e+07	2.00027e+07	32653.5	1.78275e+07	1.20372e+07	2.16875e+07	7.81904e+06	7.32404e+06	1.0365e+07	3.30994e+07	2.89489e+07	3.90463e+07	5.40717e+07	4.76431e+07	58332633	6.67464e+07	1.51901e+08	1.66745e+09	1.84854e+06	2.41935e+06	6.73197e+06	7.21076e+06	4.8889e+06	1.34854e+07	1.72743e+07	5.40985e+07
unreviewed	F1Q4N4	NADH:ubiquinone oxidoreductase core subunit S2	ndufs2	CI	381514	7.65342e+06	9.98671e+06	2.79452e+07	1.81194e+07	4.11863e+07	3.21305e+07	7.7232e+07	3.11795e+08	2.48621e+08	1.85354e+08	2.01675e+07	1.16617e+08	3.45306e+08	5.40782e+08	717366								785187	1.15694e+06	24866.6	107075	1.58925e+06	9.32473e+06	1.29114e+07	2.95239e+07	5.27239e+07	2.30651e+07	6.88701e+06	1.60092e+07	146855	2.13825e+09	4.38186e+06	7.77114e+06	2.75347e+07	2.31968e+07	1.82922e+07	2.4549e+07	4.53384e+07	1.16529e+08
unreviewed	F1QFQ6	Dihydrolipoamide S-succinyltransferase	dlst		8.41746e+06	9.00006e+06	7.37434e+06	2.52831e+07	1.81064e+07	1.57409e+07	3.1769e+07	1.04438e+08	4.46277e+08	6.94133e+08	4.52626e+08	3.2971e+07	2.96833e+07	1.86196e+06											102466	51834.1	82878.8	234411	507631	1.80503e+06	1.1253e+06	572508	346759	705226	820008	781382	1.88482e+09	1.97675e+06	2.73501e+06	8.19374e+06	8.50143e+06	1.10506e+07	1.26896e+07	1.57982e+07	5.07533e+07
reviewed	Q6NWF6	Keratin, type II cytoskeletal 8 (Cytokeratin-8) (CK-8) (Keratin-8) (K8)	krt8 krt2-8		8.6944e+07	2.61386e+07	2.09208e+07	2.51391e+07	2.52997e+07	4.8263e+07	2.68624e+07	2.5332e+07	1.47205e+07	2.78173e+07	4.95172e+07	5.63648e+06	1.69194e+07	1.4246e+07	2.93169e+07	8.47501e+06	1.5924e+06	260690	715071	904009	1.15872e+06	32725.6	2.41316e+07	1.02763e+08	1.81175e+08	1.74327e+07	1.61558e+07	1.47652e+07	1.62283e+07	1.039e+07	7.74951e+06	6.05489e+06	5.07735e+06	4.7482e+06	3.9135e+06	2.72658e+07	8.94062e+08	3.32395e+07	8006656	3.80582e+07	2.88503e+07	1.01167e+07	7.12802e+06	1.29253e+07	1.45196e+07
unreviewed	F6P873	ATP synthase membrane subunit f	atp5mf atp5j2	CV							106495			911906	1.1268e+06		2.49389e+06	3.99689e+06	3.15656e+07	8.90396e+08	3.42509e+08		4.37873e+06	3.61008e+06	6.27683e+06		1.06626e+07	2.96434e+06	2.6783e+06	165931	106114	266928					110719		124714	187916	1.30464e+09								262595
unreviewed	Q7ZUS9	Electron transfer flavoprotein subunit alpha	etfa																		137839				91080.2	22674.2			419326		276400	451294	198548	906946	1.59261e+06	1.03542e+07	4.98571e+08	7.23695e+08	1.02265e+08	5.29648e+07	1.39195e+09
unreviewed	Q6NWK7	Tubulin alpha chain	tuba1a tuba1		8.80928e+06	6.64253e+06	4.38415e+06	3.92745e+06	7.14187e+06	4.56697e+06	3.99159e+06	5.17824e+06	4.32872e+06	4.47826e+06	6.20597e+06	2.05846e+06	8.41486e+06	7.22371e+06	7.65882e+06	3.45179e+06	676924	243068		309920	1.44095e+06		890710	275257	2.6022e+06	1.65426e+06	1.43774e+06	2.54839e+06	3.18982e+06	7.45249e+06	1.41482e+07	21486470	3.98932e+07	6.24544e+07	1.21603e+08	8.73636e+08	1.2444e+09	9.54655e+06	7.10556e+06	4.22486e+06	3.98896e+06	2.05278e+06	1.96413e+06	3.57183e+06	4.02142e+06
unreviewed	Q08CC8	Tubulin beta chain	zgc:153264		1.93136e+07	1.71796e+07	7.18743e+06	7.68711e+06	9.01086e+06	5.58394e+06	5.01827e+06	9.39397e+06	9.97229e+06	1.13944e+07	1.21341e+07	8.25154e+06	1.65871e+07	1.44293e+07	1.45773e+07	3.89921e+06	117064			275876	1.55033e+06		518792	479547	1.35438e+06	316859	501814	1.13127e+06	5.07089e+06	5.68802e+06	1.33675e+07	2.24984e+07	2.94372e+07	5.06785e+07	1.09227e+08	7.58707e+08	1.17254e+09	2.08634e+07	1.50101e+07	9.92869e+06	6.87443e+06	3.00001e+06	3.98854e+06	5.01398e+06	9.23115e+06
unreviewed	B0V0X1	Propionyl-CoA carboxylase subunit beta	pccb								82969.3	58392.2	1.96109e+06	3.44149e+07	5.57356e+08	1.67528e+08	647753477	2.41828e+08	3.90187e+08	1.26117e+07	6.92612e+06	1.02569e+06	1.45474e+06	424141	260837			56227.3	479458	38633.8	32638.5	73893.3	545429	352758	636622	3.33171e+06	2.04686e+06	546155	174554	2.09237e+06	2.07428e+09								107724
unreviewed	I3IRW7	4-aminobutyrate aminotransferase	abat																											42701.9	47557.7	205186	5.73834e+07	2.46588e+08	5.30395e+08	5.09526e+08	2.53801e+08	1.12049e+08	6.00155e+07	3.09555e+08	2.07961e+09
unreviewed	A5PN55	Malic enzyme	me2 CH211-101J19.1-001																45364.8								906913	1.76586e+07	5.50275e+08	2.60083e+06	3.41217e+06	4.31683e+06	1.06328e+07	9.15174e+06	1.03226e+07	9.48704e+06	5.39895e+06	8.02181e+06	1.69349e+07	2.12388e+07	6.70404e+08
unreviewed	F1QCD4	Aspartate aminotransferase (EC 2.6.1.1)	got2b							63682.4	148224	309693	639150	546916	785042	230338	1.04477e+06	1.18627e+06	4.46958e+06	1.03511e+06	660329	127996	2.46687e+06	3.01355e+06	7.09537e+06	80615.6	6.78771e+06	3.65188e+06	1.13235e+07	3.77893e+06	4.166e+06	6.58533e+06	1.75699e+07	2.1207e+07	2.06372e+07	4.045e+07	5.9423e+07	5.14783e+07	6.90303e+07	3.61498e+08	7.01491e+08								125855
reviewed	Q8JFV8	Synaptic vesicle membrane protein VAT-1 homolog (EC 1.-.-.-)	vat1 si:dz163l24.2										50542.9	143543	331796	33467.4	137522	302863	2.32206e+06	277888	2.66931e+06	355488	4.99174e+06	1.10868e+06	1.00065e+07	221236	9.58154e+06	1.30025e+07	8.55168e+07	6.34248e+07	8.14453e+07	1.05929e+08	1.50357e+08	4.99705e+07	1.13832e+07	3.89801e+06	2.71414e+06	3.19085e+06	1.105e+06	135384	6.04607e+08								95389.3
unreviewed	E9QDE7	Nicotinamide nucleotide transhydrogenase 2 (Fragment)	nnt2 si:ch1073-139a18.1										86218.1	19424.6			79537.9	145325	267959	46480.1		70822.1	231027	770262	2.18905e+06		1.58103e+07	1.87339e+07	101942997	5.36408e+07	9.55982e+07	131856702	8.48173e+07	2.46039e+07	2.36446e+07	3.53049e+07	3.57624e+07	3.82324e+07	5.00005e+07	186295786	9.00151e+08
reviewed	Q7ZVF3	Succinate dehydrogenase [ubiquinone] flavoprotein subunit, mitochondrial (EC 1.3.5.1) (Flavoprotein subunit of complex II) (Fp)	sdha si:dkeyp-84f11.2	CII																	102190				128776		586849	378064	549236	291642	552012	4.86776e+06	2.38827e+08	1.89243e+08	5.18305e+07	1.06942e+08	2.15333e+08	2.45339e+08	1.16247e+08	8.62637e+07	1.25748e+09
unreviewed	Q2TV65	Superoxide dismutase (EC 1.15.1.1)	sod2																460311				129128	166611	1.66056e+06	119651	1.40184e+07	1.55252e+07	2.02208e+08	1.37508e+08	1.68386e+08	1.94955e+08	1.12016e+08	3.95468e+07	1.29131e+07	3.6872e+06	1.12488e+06	221910		242530	9.0489e+08
unreviewed	A2BHA3	Creatine kinase, muscle a	ckma										97712.3	2.87745e+06	38852.2		56825.2					115036		95238.7			247097	90393.1	655665	316319	477039	949929	1.5487e+07	1.17536e+08	1.94627e+08	2.20907e+08	4.45693e+08	7.46288e+08	7.12434e+07	9.9876e+07	1.91767e+09								233814
unreviewed	B8JI00	Succinate--CoA ligase [ADP/GDP-forming] subunit alpha, mitochondrial (EC 6.2.1.4) (EC 6.2.1.5) (Succinyl-CoA synthetase subunit alpha) (SCS-alpha)	suclg1 SUCLG1																								88700.4	59381.5	627398	56971.2	301518	702037	5.5189e+06	1.1118e+07	1.79233e+07	3.39228e+07	1.01287e+08	5.52647e+08	6.0947e+08	1.85286e+08	1.51901e+09
unreviewed	E7FEH8	Tripartite motif-containing 35-13	trim35-13		1.46047e+08	4.09476e+07	2.25946e+07	3.59131e+07	4.58727e+07	8.45581e+07	5.40091e+07	3.0477e+07	1.86088e+07	4.62131e+07	9.20354e+07	1.36139e+07	2.82808e+07	2.5297e+07	3.90439e+07	4.09036e+06	2.41183e+07		1.9691e+07	1.07171e+07	2.01501e+07	630402	1.55901e+07	2.09526e+07	2.79551e+07	3.99416e+07	1.5483e+07	2.1904e+07	3.64633e+07	3.42387e+07	3.33995e+07	5.02771e+07	2.49954e+07	4.96233e+07	3.38196e+07	6.7856e+07	1.27541e+09	5.03498e+07	1.25004e+07	4.38501e+07	4.02895e+07	1.53041e+07	1.22274e+07	1.98262e+07	2.31402e+07
unreviewed	F1QJE0	Tripartite motif-containing 35-13	uqcrc2a	CIII	39544.7	1.67545e+06	3.50901e+06	9.76419e+06	5.33862e+06	1.02404e+07	1.91585e+07	5.12467e+07	2.27628e+08	1.8164e+07	4702991	564495	2.33896e+06	1.54892e+06	7.25035e+06	925597	3.62507e+06	6.20777e+06	6.76669e+08	1.06496e+08	3.18021e+07	51033.7	2.7211e+07	1.38251e+07	4.40891e+07	1.29054e+07	1.43021e+07	1.94934e+07	3.8271e+07	3.78366e+07	3.21531e+07	3.59271e+07	4.42761e+07	5.6914e+07	6.2556e+07	1.41918e+08	1.77062e+09	863082	1.75666e+06	5.71456e+06	6.545e+06	5.05627e+06	6.85015e+06	1.43266e+07	4.68848e+07
reviewed	Q5MJ86	Glyceraldehyde-3-phosphate dehydrogenase 2 (EC 1.2.1.12)	gapdh-2 gapdh zgc:76908		48214.4	31715.5	38298.7				75834.4			68642.4	199381	65646.2					228291	188799	160347	176071						838518		1.07116e+06	5.38857e+06	5.67258e+06	1.05014e+08	9.24922e+08	4.64504e+07	9.28848e+06	1.27979e+07	1.94962e+07	1.13222e+09			114674
unreviewed	F1R319	Solute carrier family 25 member 11	slc25a11				145866	772660	320382	1.03263e+06	620832	1.9375e+06	1.79467e+06	6.82544e+06	7.03649e+06	366658	3.15489e+06	2.50833e+06	1.79269e+06		71152.6	72354.6	472284		761844		2.07402e+06	1.31094e+06	434152	213908	363065	893420	3.67563e+06	7.8671e+06	2.20937e+07	1.1997e+08	3.08153e+08	3.27762e+08	2.2334e+08	1.78835e+08	1.22667e+09	66861.6	179378	510809	690765	923685	601469	2.80915e+06	4.90936e+06
unreviewed	F6NIF4	Creatine kinase, brain b (Fragment)	ckbb																185098																		128809	2.24453e+06	5.35049e+06	2.39603e+08	2.47512e+08
unreviewed	E9QEE8	NADH:ubiquinone oxidoreductase subunit B4	ndufb4	CI	1.03528e+06	8.77379e+06	6.79937e+06	2.0911e+07	1.39729e+07	2.26939e+07	2.23293e+07	3.79013e+07	3.29203e+08	1.92279e+08	1.95511e+08	1.83787e+07	6.4538e+07	1.68131e+08	2.8151e+08	917099	3.39927e+06																				1.38828e+09	4.87944e+06	5.87292e+06	2.15737e+07	2.88408e+07	1.886e+07	3.57695e+07	3.24195e+07	1.05408e+08
unreviewed	F1QFC0	Heat shock protein 9	hspa9																						220366		258233	117815	732211	107450	249764	742096	2.6679e+06	6.26164e+06	1.33697e+07	4.10931e+07	3.99923e+08	8.66752e+08	3.11518e+08	3.62212e+08	2.00622e+09
unreviewed	A8E4Y8	Vtg6 protein	vtg6		43150.9	652486	702295	1.73753e+06	1.03754e+06	1.63702e+06	2.11378e+06	2.78433e+06	5.16997e+06	2.94868e+06	3.52463e+06	834830	5.51122e+06	3.56651e+06	7.94918e+06	701065	579182	289614	910193	1.26665e+06	9.07705e+06		6.89048e+06	4.21109e+06	2.36708e+07	3.03539e+07	1.07443e+08	2.17557e+08	5.75821e+08	2.93658e+08	227894870	1.33617e+08	1.341e+08	8.10105e+07	6.15264e+07	8.64503e+07	2.03724e+09		339628	193426	604468	435363	496050	517551	1.55851e+06
unreviewed	Q7ZW01	Tubulin beta chain	zgc:55461		3.51397e+06	4.18012e+06	2.04695e+06	2.39446e+06	1.97971e+06	1.75609e+06	1.54574e+06	2.25098e+06	2.42759e+06	2.94643e+06	3.75924e+06	1.45561e+06	3.77062e+06	4.15334e+06	4.55465e+06	1.92695e+06	287494		468933	437726	1.38073e+06		1.06623e+06	532953	1.90999e+06	651175	946927	1.69646e+06	5.77777e+06	6.53293e+06	1.59746e+07	2.31449e+07	3.36544e+07	4.84742e+07	7.82122e+07	6.50896e+08	9.16708e+08	5.09233e+06	4.28303e+06	2.23717e+06	1.10704e+06	477682	671323	859703	2.60715e+06
reviewed	Q5XJ10	Glyceraldehyde-3-phosphate dehydrogenase (GAPDH) (EC 1.2.1.12) (Peptidyl-cysteine S-nitrosylase GAPDH) (EC 2.6.99.-)	gapdh							71887.6	50126.1			1.55117e+07	59844.4	47033.9		62055	139089		479162	97440.2	173196	322168	1.0889e+06	81831.4	465471	436171	5.459e+06	1.06383e+07	1.83527e+08	7.68051e+08	1176820054	2.27031e+08	3.68961e+07	2.35226e+07	2.16885e+07	2.93339e+07	1.85652e+07	1.15525e+07	2.53217e+09
unreviewed	X1WEF5	Tripartite motif-containing 35-13	trim35-13			38092.1							42650.7	38816.5					132479		206349	87551.1	107776	33173.2	91348.4	27188.6	32158.7	141654	702233	217558	441836	749566	1.26633e+06	3.37751e+06	9.32151e+06	1.90104e+07	3.77907e+07	1.41283e+08	1295994937	5.34583e+08	2.04572e+09
unreviewed	F1R377	Cytochrome c-1 (Fragment)	cyc1		780208	5.32984e+06	5.11747e+06	1.09554e+07	4.83584e+06	1.40875e+07	1.94811e+07	6.04083e+07	4.00938e+08	1.87349e+08	2.5166e+07	48993.7	68444.1		1.91098e+06		547827	2.95035e+06	3.15911e+08	5.9513e+07	7.30783e+07		3.77359e+07	6.95428e+06	9.3883e+06	835992	1.22653e+06	2.346e+06	9.26584e+06	2.63701e+07	1.79444e+07	5.50963e+06	5.32702e+06	4.91982e+06	3.68709e+06	9.47795e+06	1.32947e+09	2.40734e+06	3.79692e+06	1.46326e+07	1.45703e+07	8.91115e+06	1.80088e+07	33778213	1.16406e+08
unreviewed	F1Q607	Disco-interacting protein 2 homolog Cb	dip2cb														1.46674e+06		7.74764e+06		2.72013e+06			552821	741049				1.4309e+06	843609	1.42587e+06	501882	4.67808e+07	3.8346e+07	1.27391e+08	1.17807e+08	1.07553e+08	5.61203e+07	2.665e+07	7.13194e+07	6.09398e+08
unreviewed	A7MCD7	Ndufa9 protein	ndufa9a ndufa9	CI	550864	4.98826e+06	3.70017e+06	1.97517e+07	1.47158e+07	2.54871e+07	2.30121e+07	5.83898e+07	218807813	1.7779e+08	1.8445e+08	1.28572e+07	1.11248e+08	2.86765e+08	4.64494e+08	6.1746e+06	2.1384e+06												73642.5							544086	1.61594e+09	3.06006e+06	3.88123e+06	9.37288e+06	2.2084e+07	1.75247e+07	1.6737e+07	3.05719e+07	8.4168e+07
unreviewed	B8A4B0	Glutamate dehydrogenase 1a	glud1a																						2.95354e+06		9.79414e+08	106598103	2.21195e+06	219236					163804	121816	108199	152506	245895	127000	1.09232e+09
unreviewed	Q6PFS4	MICOS complex subunit MIC60 (Mitofilin)	immt			1.1721e+06	456946	1.4573e+06	534998	611370	762065	438920	1.35824e+06	5.26545e+06	4.41454e+06	331835	1.35828e+06	728287	3.52687e+06	87366.6	287361	329874	9.62727e+06	2.53248e+07	9.70339e+07	194378	8.14412e+07	4.88145e+07	8.64135e+07	1.16345e+07	8.36892e+06	8.50841e+06	1.19883e+07	5.61804e+06	6.98643e+06	3.27769e+07	4.75275e+07	110991999	9.60786e+07	9.30995e+07	8.0555e+08	43400	209207	289066	369471	250326	301947	532740	1.1237e+06
unreviewed	A7YYF6	Nnt protein (Fragment)	nnt										218670										52740.9	55085.1	626222		6.19774e+06	1.32557e+07	9.57579e+07	5.63622e+07	5.74561e+07	6.04723e+07	6.47212e+07	1.19865e+08	1.06262e+08	5.95284e+07	5.68054e+07	4.02622e+07	3.58206e+07	2.12085e+08	9.85805e+08
unreviewed	E7EZ05	Oxoglutarate (alpha-ketoglutarate) dehydrogenase b (lipoamide)	ogdhb					157146		102624	193938	713661	707217	120653	70176.1		127243		211074		165033		282833		1.6516e+06	48779.7	1.59971e+06	1.41254e+06	1.5759e+07	1.74336e+07	1.00899e+08	3.49039e+08	1.35312e+08	4.22185e+07	4.41621e+07	6.26706e+07	2.59362e+07	1.71451e+07	2.01037e+07	3.01619e+07	8.68404e+08			46440.7					78055.4
reviewed	Q7ZVI7	Actin, cytoplasmic 1 (Beta-actin-1) [Cleaved into: Actin, cytoplasmic 1, N-terminally processed]	actba bact bactin1 bactzf		2.43862e+06	2.8894e+06	2.10241e+06	3.77716e+06	2.75656e+06	5.72369e+06	3.45905e+06	1.67739e+06	4.21259e+06	3.54346e+07	4.98979e+06	923604	3.98782e+06	1.80863e+06	5.12547e+06	2.12905e+06	2.03747e+06	496342	831930	824415	655660	107822	1.39503e+06	995550	2.55109e+06	1.3283e+07	2.59422e+06	2.98277e+06	9.93839e+06	1.11806e+07	1.50984e+07	2.76958e+07	4.05713e+07	7.37792e+07	6.09565e+07	216339310	5.67751e+08	3.71517e+06	306485	5.14158e+06	4.28541e+06	608780	737172	4.96505e+06	2.20283e+06
unreviewed	F1R7X5	Succinate--CoA ligase [GDP-forming] subunit beta, mitochondrial	suclg2		465814	691095	6.24208e+06	1.29616e+07	1.38158e+07	2.44747e+07	2.21074e+07	5.84774e+07	2.17079e+07	1.61479e+08	1.42888e+08	8.6398e+06	1.06166e+08	2.71059e+08	4.59904e+08	1.17899e+07	1.17064e+07		238484	405293	3.01274e+06		198617	61203.2	220948				139802					67968.2	126240	92436	1.33914e+09	4.26586e+06	1.89104e+06	1.80238e+07	1.6149e+07	17240749	9.6295e+06	3.79791e+07	7.09833e+07
unreviewed	F8W590	Succinate-CoA ligase, ADP-forming, beta subunit (Fragment)	sucla2																						92906.3		197113	53439	293627	42028.7	252683	794170	1.92344e+06	4.14782e+06	7.18596e+06	2.3069e+07	6.05665e+07	5.04949e+08	1.53582e+08	7.8269e+07	8.35418e+08
reviewed	Q9PT92	Catalase (EC 1.11.1.6)	cat												48853		424004	394608	5.58306e+06	2.98582e+06	9.9292e+06	2.76791e+06	5.11773e+07	9.67339e+07	207339750	519238	6.64141e+07	2.1537e+07	1.45548e+07				46487.4	39551.7	54560.8		76551.9		229595	425575	4.81282e+08
unreviewed	Q66I16	Electron transfer flavoprotein dehydrogenase (Zgc:92093)	etfdh zgc:92093								38977.8								131175														116438	411535	1.35489e+06	2.12901e+06	6.83744e+06	7.62907e+07	3.59671e+08	4.19227e+08	8.66209e+08
unreviewed	F1QDM6	Heat shock 10 protein 1	hspe1																		72359.2	84239.7		138190	171668		388677	434285	1.66754e+06	1.76789e+06	1.69608e+06	3.06123e+06	9.25773e+06	1.37491e+07	3.60733e+07	2.2187e+08	6.40901e+08	1.31015e+08	3.60695e+06	834237	1.06679e+09
reviewed	Q6AZA0	Acetyl-CoA acetyltransferase, mitochondrial (EC 2.3.1.9) (Acetoacetyl-CoA thiolase)	acat1																					123117	178953		265769	389716	985979	429951	720377	2.02329e+06	2.6953e+07	7.63676e+07	1.05034e+07	11508404	1.61512e+07	1.32202e+08	3.07467e+08	1.90058e+08	7.76329e+08
unreviewed	F1QR17	Aldehyde dehydrogenase 7 family, member A1	aldh7a1																						75917.6		4.60719e+07	4.0679e+08	3.68103e+08	1.65331e+06	195441	210579	502048	165459	598792	1.26427e+06	876984	919027	944109	8.39213e+06	8.36764e+08
unreviewed	A0A0R4IVF6	NADH dehydrogenase [ubiquinone] 1 subunit C2	ndufc2	CI		828537	4.90387e+06	1.69189e+07	1.11244e+07	2.73844e+07	2.00653e+07	5.97465e+07	2.21774e+08	1.70111e+08	1.28123e+08	1.63428e+07	8.00517e+07	1.85406e+08	3.03009e+08	3.41377e+06	6.09712e+06			110438	1.94285e+06																1.25735e+09	1.36098e+06	578475	1.40482e+07	1.95015e+07	1.11231e+07	9.15918e+06	3.83458e+07	9.32875e+07
unreviewed	Q5XJS8	Hsd17b10 protein (Hydroxysteroid (17-beta) dehydrogenase 10)	hsd17b10 hadh2																													189028	599086	975961	3.31709e+06	1.7261e+07	2.96956e+08	5.93943e+08	1.34049e+07		9.26646e+08
unreviewed	A2BGR9	Aldehyde dehydrogenase 2 family member, tandem duplicate 1	aldh2.1																						1.18053e+06		2.54277e+06	759343	29965242	1.24157e+08	2.64964e+08	3.95608e+07								113066	4.63243e+08
unreviewed	A8E500	Zgc:153978 protein	cox5b2 zgc:153978		90302.5	997230	1.10434e+06	2.25204e+06	1.3937e+06	2.56331e+06	4.78897e+06	1.08315e+07	1.97518e+07	1.34777e+07	1.73698e+07	1.17003e+06	2.73622e+06	2.69953e+06	3.65246e+06	2.95588e+06	206462		1.0819e+06	1.76704e+06	419192		1.51944e+06	2.26559e+07	2.21222e+08	7.59175e+06	1.56592e+06	2292657	6.68336e+06	5.75235e+06	6.51335e+06	9.98079e+06	8.33715e+06	8.16651e+06	8.75725e+06	1.54798e+07	4.17827e+08	1.69876e+06	2.36893e+06	7.74971e+06	9.52686e+06	8.56012e+06	8.34641e+06	1.40956e+07	2.78095e+07
unreviewed	A5D6S3	Methylmalonyl CoA mutase (Mut protein)	mut																						71200.5		116798	291757	2.59669e+06	1.7753e+06	9.68537e+06	4.46686e+07	3.52046e+08	3.64708e+08	2.69325e+08	110689005	3.1119e+07	1.76029e+07	2.79961e+07	2.10504e+07	1.25374e+09
unreviewed	Q6NWC1	Vdac1 protein (Voltage-dependent anion channel 1)	vdac1 VDAC1		81198.8	289086	401297	1.14394e+06	515052	1.37575e+06	1.56081e+06	2.17064e+06	1.8585e+06	4.82638e+06	5.74615e+06	621611	2.46776e+06	2.54338e+06	6.69942e+06	1.03182e+06	877810	33037.1	3.63963e+06	3.82245e+06	3.07241e+07	7.37295e+06	8.89622e+07	7.66004e+06	7.33504e+06	1.84075e+06	2.13312e+06	2.0444e+06	2.88816e+07	9.60583e+07	1.98539e+07	1.52949e+07	2.59506e+07	1.14165e+08	4.25289e+07	2.08323e+07	5.53344e+08	141758	305049	363435	291445	464617	536309	701382	1.60656e+06
unreviewed	A9JRS6	Keratin 4 (Krt4 protein)	krt4		309161	650778	378236	275907	399225	342806	683924	535801	999687	2.24094e+06	4.24884e+06	175174	3.01628e+06	834890	2.42918e+06	110743	216984	67138.9	705329	633891	2.82718e+06	105244	8.06765e+07	1.0233e+08	1.40287e+08	9.54003e+06	1.05715e+07	9.30747e+06	21123677	1.53954e+07	6.77718e+06	3.16079e+06	2.25702e+06	2.21511e+06	1.95298e+06	5.4583e+06	4.33241e+08			182407	141612		210414	274837	474482
unreviewed	Q6TNU6	Dihydrolipoyl dehydrogenase (EC 1.8.1.4)	dldh DLD																		472461		348099	89429.9	648685	77114.1	1.03668e+06	303784	1.93237e+06		1.18325e+06	3.72945e+06	9.12238e+07	2704926870	9.49756e+08	9.46277e+07	1.16626e+07	100544		1.17822e+06	3.8633e+09
reviewed	Q5U3U3	Carnitine O-palmitoyltransferase 2, mitochondrial (EC 2.3.1.21) (Carnitine palmitoyltransferase II) (CPT II)	cpt2 si:ch211-216k22.1 zgc:101627																								121132		432258	246298	660682	1.30535e+06	7.98215e+06	9.42365e+06	1.23869e+07	3.77519e+07	1.68312e+08	3.09845e+08	1.83294e+08	1.53519e+07	7.47113e+08
unreviewed	F1R6I1	Cytochrome c oxidase subunit 4I1,-like	cox4i1l	CIV		703921	814256	820389	1.66932e+06	2.73535e+06	2.99278e+06	9.26636e+06	844999	6.28705e+06	1.0558e+07		296750	435297	827773	1.28165e+06	1.53675e+06		3.62882e+06	1.00816e+07	1.6815e+06		6.5934e+06	3.46072e+07	5.56411e+08	3.53095e+07	5.92488e+06	2156188	1.86873e+06	1.02467e+06	257549						7.00615e+08	929845	238318	2.47012e+06	3.31203e+06	5.32159e+06	5.23106e+06	7.99734e+06	2.12056e+07
unreviewed	E7FGP9	Isovaleryl-CoA dehydrogenase	ivd																		66091		45946.8	56625.4	81431.3	88381	204205	242978	721340	190604	235322	1.26569e+06	6.30163e+06	1.30629e+08	1227194871	133772	112714	574666	353498	613738	1.36911e+09
unreviewed	A4QN38	Anion exchange protein (Fragment)	slc4a1a slc4a1																					662250	7.64844e+07	1.06644e+06	7.55181e+06	3.99767e+06	1.06049e+07	2.66207e+07	1.52198e+07	3.26325e+06	1.16329e+07	2.74474e+07	1.86497e+06	458570	1.04844e+06	3.69251e+06	3.41237e+07	3.11925e+07	2.56932e+08
unreviewed	Q6P0T0	NADH dehydrogenase (Ubiquinone) Fe-S protein 8, (NADH-coenzyme Q reductase) (NADH:ubiquinone oxidoreductase core subunit S8a)	ndufs8a ndufs8	CI	685350	3.79596e+06	5.35169e+06	1.45177e+07	1.41007e+07	2.10894e+07	2.12838e+07	5.56695e+07	3.40968e+07	1.35913e+08	1.12521e+08	8.52785e+06	4.63045e+07	1.38669e+08	2.19228e+08	1.56469e+06	295513		88366.2	358179	887639	33290.9	1.0823e+06	1.11129e+06	4.4281e+06	664732	1.29009e+06	2.63888e+06	8.1582e+06	1.08331e+07	2.70281e+07	2.85015e+07	7.45407e+06	1.89585e+06	2.79242e+06	3.17538e+06	9.36037e+08	3.25301e+06	2.49749e+06	1.61775e+07	1.87429e+07	1.6816e+07	1.32106e+07	3.47293e+07	5.91531e+07
unreviewed	Q6GQM1	Tubulin alpha chain	tuba7l		6.64673e+06	7.65207e+06	4.86521e+06	6.70005e+06	3.41972e+06	539802	576407	1.23849e+06	4.34664e+06	8.38846e+06	9.75792e+06	5.49059e+06	5.7901e+06	5.99007e+06	6.75244e+06	1.15985e+06	355174				215528				174780	2.75348e+06	47019.6	911397	5.3209e+06	6.44863e+06	1.16021e+07	1.9126e+07	2.72371e+07	4.20711e+07	6.2183e+07	4.16393e+08	6.74154e+08	1.31634e+07	8.21823e+06	6.0864e+06	4.48226e+06	2.55017e+06	1.7676e+06	2.73575e+06	5.85238e+06
unreviewed	A3KNV0	Dci protein (Fragment)	eci1 dci																		41735.7			153465	144311		192832	217363	3.48059e+06	4.17894e+06	2.21374e+07	9.3869e+07	1.32803e+08	3.06025e+08	4.61571e+08	9.80072e+07	1.08871e+07	407324			1.13412e+09
unreviewed	Q6AZA2	NADH dehydrogenase [ubiquinone] flavoprotein 1, mitochondrial (EC 1.6.99.3) (EC 7.1.1.2)	ndufv1	CI		275331	134961	113763	162149	257060	500185	2.19521e+06	4.50565e+06	1.52267e+06	727224	588686	4.5804e+06	300923	349980			41304.4			586375		1.40625e+06	1.66036e+06	8.99548e+06	4.81938e+06	8.99284e+06	2.45912e+07	7.81013e+07	6.94798e+07	8.06166e+07	8.97653e+07	8.98845e+07	9.10595e+07	1.52996e+08	8.25512e+07	8.01762e+08		110573		181673	142998	632519	358112	1.00335e+06
unreviewed	Q6P948	Pyruvate dehydrogenase E1 component subunit alpha (EC 1.2.4.1)	pdha1a pdha1																														9.10393e+06	1.33307e+07	9.30515e+06	2.64534e+07	6.16769e+07	2.53727e+07	3.61074e+07	3.20582e+08	5.01932e+08
unreviewed	B0UYL0	NADH dehydrogenase [ubiquinone] 1 alpha subcomplex subunit 10, mitochondrial	ndufa10	CI	514825	3.96293e+06	7.17006e+06	1.64028e+07	1.21187e+07	2.03765e+07	1.72553e+07	4.27564e+07	2.11968e+08	1.41454e+08	9.36919e+07	8.38593e+06	6.7465e+07	200535131	1.91944e+08	694520	385446		140629	73969.9	296726		262477		565611	111626	253471	697379	2.00134e+06	2667215	2.84128e+06	5.80967e+06	5.00344e+06	7.23162e+06	1.00905e+07	1.9342e+07	1.09447e+09	3636912	5.30819e+06	1.73138e+07	1.75401e+07	1.38634e+07	2.12336e+07	2.69352e+07	5.97284e+07
unreviewed	E9QI62	Filamin A, alpha (actin-binding protein 280)	flna										35361.8		82051.1		49549.5		143288				40790.7	504585	2.10671e+06		1.9204e+07	6.46591e+06	1.67481e+07	4.46692e+06	9.26137e+06	1.43784e+07	2.14554e+07	1.94543e+07	3.24626e+07	3.45548e+07	2.94691e+07	7.50163e+07	3.99749e+07	4.64387e+06	3.30518e+08
unreviewed	E7EZU7	Sarcosine dehydrogenase	sardh																													81212.3	466866	1.29558e+06	5.08163e+06	1.27204e+08	479700554	1.72793e+08	7.21104e+07	25353571	8.84086e+08
unreviewed	A7MCF4	Zgc:101710 protein (Fragment)	ech1 zgc:101710																						135459			594964	2.1351e+07	101353434	8.12631e+07	3.61303e+07	1.21974e+07	346601							2.53372e+08
unreviewed	E9QDH1	Cytochrome c oxidase subunit 7A1	cox7a1	CIV				244972		388598	673004	1.84774e+06	3.09589e+06	2.13306e+06	2.75245e+06	144564	120216	157382	191262	903259	497251		849589	4.61242e+06	342087		1.90129e+06	1.02342e+07	3.50741e+08	3.46338e+07	9.11204e+06	447479	400164						255670	313843	4.26993e+08			1.29866e+06	583807		122040	592922	5.69925e+06
unreviewed	Q7T1D9	Echs1 protein (Fragment)	echs1												62181.7						148124		45038.9	81952.1	446732		719045	454320	2.96477e+06	860128	3.12365e+06	5.59744e+06	1.03492e+07	2.38828e+07	2.99203e+07	7.74026e+07	4.38237e+08	2.58359e+08	3.01478e+07	3.91914e+07	9.21994e+08
unreviewed	B8JMY8	Malate dehydrogenase 1Aa, NAD (soluble)	mdh1aa mdh1a																356394	180062	130010			136460					113262	44001.2		133387	523949	762802	2.68558e+06	1.16814e+07	1.09172e+07	5.76855e+07	3.60405e+08	3.64161e+07	4.82171e+08
unreviewed	F1QV62	Ornithine aminotransferase	oat si:dkey-68e16.4																																	1.31638e+06	2.72266e+07	5.23055e+08	139086990	1.36247e+07	7.0431e+08
unreviewed	Q6PBJ6	NADH:ubiquinone oxidoreductase subunit B (Zgc:73375)	ndufb6 zgc:73375	CI	234031	2.71206e+06	1.42267e+06	6.74223e+06	6.35125e+06	1.38453e+07	1.06547e+07	3.63612e+07	1.22557e+08	1.2228e+08	1.24158e+08	5.73502e+06	4.70141e+07	1.69003e+08	2.4559e+08	881951	859558																				9.16402e+08	1.12722e+06	2.04338e+06	6.76044e+06	9.33593e+06	1.04536e+07	4.72268e+06	1.8588e+07	5.42452e+07
unreviewed	A2VCZ6	Zgc:136383 protein (Fragment)	vtg4 zgc:136383				293009	561028	105097	721522	535123	75439.5	590742	955341	948493		776833	348003	1.11779e+06	180794	908180	396080	958352	1.78531e+06	8.82273e+06		7.55014e+06	6.5526e+06	1.65851e+07	1.48772e+07	5.18063e+07	1.3955e+08	4.29961e+08	2.6405e+08	2.07322e+08	7.53358e+07	5.64369e+07	6.15395e+07	3.61759e+07	4.44128e+07	1.43224e+09			158991	80673	92784.8	142566	277446	430924
unreviewed	A3KMS4	Vtg7 protein	vtg7				166779	1.02316e+06	323986	509584	753947	1.60604e+06	985707	1.71773e+06	1.9937e+06	76082.4	1.18646e+06	422167	2.59446e+06		50792.3	101527	125752	257173	3.79074e+06		3.38088e+06	1.39384e+06	2.9231e+07	3.23243e+07	1.1964e+08	2.13931e+08	3.20271e+08	2.29294e+08	150505796	7.68085e+07	8.40703e+07	4.16749e+07	2.76622e+07	4.36021e+07	1.39148e+09				47391			191840	315048
unreviewed	Q6PBX8	NADH:ubiquinone oxidoreductase core subunit V2 (Zgc:73198)	ndufv2 zgc:73198	CI								145477	428518	116218			1.69785e+06						61714	139597	397443		2.191e+06	2.17915e+06	1.47824e+07	6.19296e+06	10543005	2.64437e+07	8.07319e+07	6.87871e+07	5.53906e+07	8.45255e+07	7.43656e+07	116320074	1.28475e+08	4.45209e+07	7.18436e+08
unreviewed	X1WD78	Immunoglobulin-like and fibronectin type III domain-containing 1, tandem duplicate 2	igfn1.2														532688	731144	4.13302e+06						1.40595e+06						2.91863e+06		1.77016e+07	2.20538e+07	1.26941e+07	4.48576e+07	1.22421e+07	8.07747e+06	8.28882e+07	2.81213e+08	4.9145e+08
unreviewed	E9QBD7	Keratin 5 (Fragment)	krt5			1.2407e+06	6.08656e+06	8.82078e+06		473167	2.54777e+06	6.78016e+06	1.42439e+06	4.81411e+06	1.00371e+07	2.12664e+06	1.37792e+06	473451	1.42009e+06	366130	2.38479e+06		1.01991e+07	506390	2.04862e+06	124208	7.09337e+07	6.91674e+07	7.72702e+07	1.95497e+07	4.16602e+06	4.34524e+06	1.7628e+07	3.27787e+07	1.43973e+07	3.21002e+07	1.21751e+06	2.7028e+07	1.59698e+06	4.39472e+06	4.39826e+08	1.82271e+06	173968	121827	8.40501e+06	103088	50072.5	2.76001e+06	5.25026e+06
unreviewed	E9QI17	Carnitine palmitoyltransferase 1Ab (liver)	cpt1ab																85466.7		466643		845464	3.19144e+06	6.80172e+06		6.10975e+06	4.08815e+06	1.7899e+07	8.61995e+06	1.1868e+07	1.23526e+07	4.2914e+07	5.17916e+07	9.74074e+07	2.16536e+08	4.61506e+06	480278			4.86072e+08
unreviewed	E9QCI4	Dehydrogenase/reductase (SDR family) member 4	dhrs4 dhrs2																166671				249777	251288	583520		1.10988e+06	675263	1.429e+06	129386	284806	570263	1.46608e+06	3.38859e+06	9.05289e+06	2.29744e+07	2.34312e+08	4.14669e+08	1.21977e+07	149294	7.0366e+08
unreviewed	A2BIN5	Methylcrotonoyl-CoA carboxylase 2 (beta)	mccc2												69241.1		84649.7	293471	1.14672e+08	9.22302e+06	2.32183e+07	1.63825e+07	5.42566e+07	3.52203e+07	8.95873e+07	276511	1.4348e+08	2.06939e+07	6.02574e+06	1.29705e+06	559305	807019	2.89192e+06	4.24553e+06	1.09219e+07	5.81196e+06					5.40018e+08
unreviewed	Q6P271	Sodium/potassium-transporting ATPase subunit alpha	atp1a3a atp1a3b CH211-270K23.1-001																						192024		394102	944089	4.30537e+07	8.91225e+07	7.93453e+07	2.15965e+07	1.07572e+07	4.54898e+06	6.16666e+06	9.7123e+06	6.37279e+06	4.46745e+06	5.25253e+06	5.45825e+06	2.87384e+08
unreviewed	Q561Z7	Serine protease 1 (Try protein) (Trypsinogen 2)	prss1 try					2.9909e+07	2.31307e+07	5.32506e+06	6.24762e+07	2.88852e+06	1.113e+08	7.84951e+06	2.26636e+07	97812.7	3.578e+07	3.04971e+07	4.39029e+07	66476.9	8.88053e+06	2.76423e+06	1.20747e+06	1.42586e+06	759551		3.48965e+06	1.34273e+06	1.58301e+07	1.04436e+07	1.29669e+07	3.01302e+06	2.46142e+07	3.8645e+07	2.28877e+07	3.20893e+07	2.94748e+07	2.72824e+07	2.55184e+07	1.09967e+07	6.49519e+08				3.02267e+07	3.91671e+06	1.90128e+07	2.32508e+07	2.84204e+06
reviewed	Q7ZTS4	Keratin, type I cytoskeletal 18 (Cytokeratin-18) (CK-18) (Dorsal aorta proneprin kinesin-1) (DreK18) (Keratin-18) (K18)	krt18 dapk1			436221		118091		111073	3.70565e+06	359158	4.72138e+06	1.20309e+07	2.70942e+07	1.47338e+07	2.34786e+07	2.48453e+07	2.46941e+07	1.08327e+08	101683		121919	46323.4			2.58561e+06	1.33052e+07	4.62018e+07	2.64475e+06	1.68147e+06	1.79577e+06	1.30776e+06	866030	674308	486215	161970	167210		376022	3.17179e+08	318947		219621	244851		70028.2		4.89963e+06
unreviewed	A5PL84	Vtg5 protein	vtg5									403471	383230	333312	243152		96985.1		433516		345300		539292	699702	5.75113e+06		3.6085e+06	894306	6.68637e+06	6.68191e+06	4.17431e+07	8.04512e+07	2.55918e+08	1.82132e+08	2.10162e+08	1.05794e+08	8.47736e+07	5.06574e+07	5.9694e+07	7.87401e+07	1.17717e+09
unreviewed	F1QCU1	Acyl-CoA synthetase long chain family member 1b	acsl1b																				49445.8		698858			213266	478726	75733.8	481632	729485	5.35314e+06	8.51806e+06	1.3917e+07	2.59421e+07	5.05699e+07	1.00778e+08	8.80081e+07	1.55045e+08	4.50859e+08
reviewed	Q0P4F7	Acyl-CoA synthetase family member 2, mitochondrial (EC 6.2.1.-)	acsf2 zgc:152887			69402.7						59636.8					68201.8		154187		50386.1			79123.7	1.83103e+06				996392	261698	382783	1.07723e+06	6.90685e+06	1.18962e+07	2.4023e+07	4.12339e+07	5.25036e+07	1.02941e+08	3.46572e+08	3.88789e+08	9.79896e+08
unreviewed	Q4VBU7	Cox5aa protein (Cytochrome c oxidase subunit 5Aa) (Cytochrome c oxidase subunit Vaa)	cox5aa	CIV	148330	727137	380747	788262	858334	1.26292e+06	1.7405e+06	4.03322e+06	6.75425e+06	6.77855e+06	7.70457e+06	901171	736602	901245	1.49315e+06	1.13471e+06	349046	63324.3	939469	2.06364e+06			2.53664e+06	1.14495e+07	2.77241e+08	7.49275e+06	1.22186e+06	1.18473e+06	3.02155e+06	2.99952e+06	3.36723e+06	4.47711e+06	3.289e+06	3.748e+06	3.83568e+06	2.35575e+07	3.89181e+08	519517	587326	2.48435e+06	3.36441e+06	3.884e+06	4.63048e+06	6.82195e+06	9.59906e+06
unreviewed	A0A0R4ILN2	Glutaryl-CoA dehydrogenase b	gcdhb																									189098	943379	556162	1.80938e+06	1.04651e+07	4.17873e+08	2.69034e+07	544607	883372	3.02814e+06	3.9323e+07	1.67791e+07	1.02145e+06	5.20319e+08
unreviewed	F1QJ56	NADH:ubiquinone oxidoreductase subunit B10	ndufb10	CI		2.42674e+06	1.23579e+06	6.79327e+06	9.35009e+06	1.4113e+07	1.17161e+07	2.26753e+07	1.75594e+08	1.35421e+08	1.1684e+08	5.8818e+06	4.54375e+07	1.41924e+08	2.15173e+08	1.95605e+06	2.48425e+06				403246								339503	159490							9.09924e+08	1.24385e+06	2.37792e+06	5.43853e+06	1.13993e+07	1.05857e+07	5.02617e+06	1.84231e+07	4.11047e+07
unreviewed	F1QIL6	Acyl-CoA dehydrogenase family, member 9	acad9			80611.6	67121.4	145018	65965.3	135940		321178	150303	404544	508166	172159	813142	944932	1.74412e+06	235015	1.86218e+06	565970	474341	490208	2.33576e+06	242463	4.72617e+06	3.98705e+06	1.58552e+07	6.37422e+06	1.68357e+07	2.52349e+07	8.84081e+07	1.55676e+08	2.00974e+08	9.12172e+07	1.16446e+07	1.65602e+07	3.75732e+07	6.07059e+06	6.92896e+08						54238.2		173259
reviewed	Q9MIY7	Cytochrome c oxidase subunit 2 (EC 1.9.3.1) (Cytochrome c oxidase polypeptide II)	mt-co2 coii cox2 coxii mtco2	CIV								189505		1.4443e+06	3.4468e+06					4.69634e+06	1.30471e+06		865495	1.12595e+06			1.68765e+06	1.17987e+06	2.31502e+08	1.80888e+07	1.45464e+07	1.85458e+06	2.56016e+06	611642							2.85104e+08								1.33897e+06
unreviewed	F8W366	Cathepsin D	ctsd																										1.2558e+06	2.54153e+06	3.61305e+06	1.78519e+06	1.83814e+07	4.90692e+07	1.56794e+08	9.24387e+07	3.27959e+07	1.2153e+07	8.22061e+06	5.90823e+06	3.84957e+08
reviewed	Q92005	Elongation factor 1-alpha (EF-1-alpha)	eef1a ef1a		848834	1.48414e+06	358531	95791.5	332131	622893	733233	541511	331951	522781	857641	219573	727324	376398	1.33216e+06	1.3211e+06	167819		325562		388176		745814	519046	486828	2.07338e+06	504219	955821	3.75032e+06	3.73623e+06	8.15876e+06	1.11426e+07	1.2233e+07	2.0864e+07	5.04121e+07	2.15438e+08	3.42608e+08	3.914e+06	122194	2.93988e+06	769479	105311	179036	313242	277276
unreviewed	B0R068	Sodium/potassium-transporting ATPase subunit alpha	atp1a1b																						366041		633513	968989	1.01519e+08	8.90624e+07	4.93788e+07	1.18396e+07	6.8466e+06	3.08698e+06	2.72876e+06	2.42616e+06	3.39924e+06	3.45954e+06	2.56637e+06	3.46091e+06	2.81743e+08
unreviewed	A0A0R4IJY6	Myosin, heavy chain 11b, smooth muscle (Danio rerio)	myh11b				707535	6.55683e+06		136938	2.92069e+06	2.37759e+06		9.18935e+06	1.19627e+07	9.91405e+06	7.58892e+06	1.35593e+06	5.19401e+06	1.28841e+06	6.48478e+06		4.76472e+06		2.58401e+06	6.26331e+06	559267	2.31776e+07	8.53856e+06	2.89152e+06	3.37754e+07	2.75485e+06	2.91619e+07	2.90245e+07	15117815	1.87931e+07	2.41709e+07	1.66488e+07	8.36935e+06	869143	2.93142e+08	2.74321e+06		229208	4.02479e+06		5.25787e+06	3.94014e+06	2.18265e+07
unreviewed	F1QB21	2,4-dienoyl CoA reductase 1, mitochondrial	decr1																636483		176403		224651	225733	768010			255293	577483	388991	427408	975228	3.92871e+06	9.03131e+06	2.8492e+07	4.12637e+08	2.81906e+08	5.64411e+06	8.74979e+06	7.89348e+06	7.62938e+08
unreviewed	B8JJ23	Creatine kinase, brain a (Fragment)	ckba																					229259					790598	128150	604521	730041	7.99607e+06	2.13238e+07	1.76768e+07	3.38365e+06	971518	2.5503e+06	1.10689e+07	9.39528e+07	1.61406e+08
unreviewed	Q6P119	NADH:ubiquinone oxidoreductase subunit B3 (Zgc:77225)	ndufb3 zgc:77225	CI		1.35782e+06	1.02114e+06	6.06799e+06	6.40712e+06	1.04907e+07	9.33354e+06	2.15032e+07	1.04597e+08	6.86825e+07	5.52493e+07	8.26024e+06	5.59261e+07	1.55278e+08	2.17581e+08	3.32119e+06																					7.25078e+08	469087	1.44265e+06	2.83031e+06	8.23799e+06	1.11017e+07	499207	1.71354e+07	3.65965e+07
reviewed	Q08BI9	Calcium uniporter protein, mitochondrial	mcu zgc:153607				115628	409681	303032	635943	1.41215e+06	2.19586e+06	2.08814e+06	3.88088e+06	3.3241e+06	1.50059e+06	1.06078e+07	2.48235e+06	9.45489e+06	1.78397e+06	1.87013e+06	1.51335e+06	4.54905e+06	5.0587e+06	7.4115e+06	243082	2.06558e+07	1.75876e+07	1.65846e+08	44045543	3.03515e+07	1.72744e+07	2.05009e+07	2.25946e+07	2.50196e+07	1.51032e+07	1.23256e+07	4.08129e+07	2.52363e+07	5.2853e+06	5.2348e+08	96820.6		649488	599870	772949	1.12417e+06	2.86838e+06	5.07976e+06
unreviewed	F1R8U0	Keratin 94	krt94		4.57776e+07	2.24882e+07	1.22572e+07	2.91607e+07	2.70113e+07	6.55983e+07	2.91796e+07	1.92874e+07	2.38556e+07	6.10605e+07	7.98259e+07	9.60229e+06	3.18983e+07	2.29501e+07	6.14419e+07	5.27729e+06	808602		471515	88506.5	697605		8.7797e+06	2.12184e+07	1.83067e+07	2.85852e+06	913448	1.40266e+06	2.06912e+06	1.33542e+06	1.84967e+06	8.44049e+06	1.67277e+06	2.25021e+06	2.01983e+06	2.97928e+07	6.51648e+08	1.38402e+07	6.95811e+06	1.98766e+07	2.18782e+07	7.09043e+06	5.68188e+06	9.54404e+06	9.48325e+06
unreviewed	A4QPA0	Malic enzyme	me3 im:7151680														77423.3							92374.4	2.85739e+07	822568	1.52044e+08	4.2194e+07	5.47055e+06	1358582	1624374	2.22143e+06	7.82551e+06	6.94428e+06	6.54637e+06	5.43383e+06	3.80538e+06	2.46192e+06	6.79944e+06	8.88778e+06	2.83184e+08
unreviewed	A0JMP7	Zgc:154106	mccc1 zgc:154106														63635.5	72538.2	1.23156e+08	2.41722e+06	1.18797e+07	1.91015e+07	4.00139e+07	2.40895e+06	3.35609e+06		429401	253715	1.64661e+06	661958	910706	1.8665e+06	7.54095e+06	1.06472e+07	1.77878e+07	2.33699e+07	3.07366e+07	1.05201e+08	1.02043e+08	4.50015e+07	5.50566e+08
unreviewed	A8KB08	Dimethylaniline monooxygenase [N-oxide-forming] (EC 1.14.13.8)	fmo5																						1.03836e+06		300551	226285	765201	43013.1	1.2078e+06	3.63592e+06	1.62616e+08	2.37361e+07	2.12807e+06	4.05946e+06	4.75432e+06	1.92739e+07	4.43728e+07	1.11469e+07	2.79305e+08
unreviewed	F1QEJ5	Ubiquinol-cytochrome c reductase, complex III subunit VII	uqcrq	CIII	302644	3.00435e+06	2.02852e+06	4.95127e+06	2059106	4.11619e+06	7.66335e+06	2.37862e+07	1.92581e+08	6.40217e+07	1.0053e+07	81319.6	462443		1.06734e+06		215481	1.21845e+06	1.07484e+08	1.70565e+07	1.8949e+07	71063.8	1.31821e+07	5.63851e+06	2.68924e+06	194183	62759.5	110461	1.36652e+06	1.17786e+06	646035	785271	326856	670126	657944	1.15337e+06	4.89835e+08	809200	2.67781e+06	6.42696e+06	3.93627e+06	2.19609e+06	3.78419e+06	1.00986e+07	2.61949e+07
unreviewed	A8DRM1	Fatty acid amide hydrolase	FAAH																								589956	590198	2.12787e+06	1.06e+06	2.981e+06	7.45941e+06	7.24262e+07	3.01528e+07					387266		1.17775e+08
reviewed	Q58EE9	Glial fibrillary acidic protein (GFAP)	gfap		3.23731e+06	143615	2.88208e+06	4.27245e+07	2.8057e+07	4.39315e+07	1.89382e+07	5.67189e+07	206944	1.28118e+07	3.52217e+07	825492	8.19879e+06	1.18064e+06	1385473	1.90406e+06	6.96967e+06		2.15444e+06	2.21279e+06	7.57468e+06	101816	5.47856e+06	849254	4.14145e+07	2.65178e+06	6.3581e+06	8.04966e+06	1.48989e+07	1.46889e+07	9.2495e+06	2.30417e+06	6.08496e+06	1.14152e+07	5.21124e+06	3.38851e+07	4.39921e+08	5.85034e+06	6.89561e+06	1.541e+07	3.11312e+07	9.93232e+06	3.24156e+06	8.98872e+06	1.67948e+07
unreviewed	E9QCQ6	Branched-chain-amino-acid aminotransferase (EC 2.6.1.42)	bcat2																57137.5				313079	9.89426e+06	1.79916e+08	28013.9	5.53788e+07	1.25147e+07	2.56037e+07	4.89772e+06	4.29722e+06	3.74219e+06	4.36787e+06	3.48076e+06	2.86605e+06	2.93763e+06	3.60848e+06	6.3031e+06	6.491e+06	1.03489e+06	3.27732e+08
reviewed	Q90XG0	Triosephosphate isomerase B (TIM-B) (EC 5.3.1.1) (Methylglyoxal synthase B) (EC 4.2.3.3) (Triose-phosphate isomerase B)	tpi1b					63452.9	153067	189886	593777	1.59923e+06	1.04447e+07	1.7813e+07	3.36954e+07	1.08252e+07	1.02099e+08	1.37119e+08	1.74161e+08	1.08757e+06	492781		537645	444041	323031		260204	64291.9												1.54251e+06	4.9351e+08						74913.7	131582	1.06066e+06
unreviewed	B2LLJ4	Slow myosin heavy chain 2 (Fragment)	smyhc2		414317	881344	398025	1.0014e+06	963171	1.31506e+06	1.63523e+06	4.72582e+06	1.10958e+07	1.11952e+07	1.11121e+07	1.91608e+06	7.71659e+06	5.04974e+06	9.84167e+06	1.47554e+06	1.62052e+06		1.57621e+06	2.21957e+06	3.50009e+06	307636	987691	335215	1.20977e+06	358220	560956	834513	1.59531e+06	1.46455e+06	1.15974e+06	1.48798e+06	2.20191e+06	1.81879e+06	1.60979e+06	2.63751e+06	9.8223e+07	683003	836331	1.34044e+06	1.88821e+06	1.51065e+06	2.18407e+06	3.56682e+06	1.19664e+07
unreviewed	B8JKS7	Sodium/potassium-transporting ATPase subunit alpha	atp1a1a.4																						169761		357722	2.03497e+06	6.18661e+07	7.31025e+07	3.70787e+07	1.47473e+07	7.95401e+06	2.74951e+06	3.03404e+06	5.28802e+06	4.11705e+06	4.90155e+06	5.50919e+06	3.34871e+06	2.26259e+08
reviewed	Q803G5	Sorting and assembly machinery component 50 homolog A	samm50a samm50 zgc:55803										53502.2						343331		40138.8			222784	1.29977e+06		2.73125e+06	9.42324e+06	1.62375e+07	2.47794e+06	3.53454e+06	5.66323e+06	4.50819e+07	1.45456e+08	9.30635e+07	8.14248e+07	2.79824e+07	1.01854e+07	5.03533e+06	548532	4.50805e+08
unreviewed	F1Q555	Glycerol-3-phosphate dehydrogenase 2 (mitochondrial)	gpd2				182096	349251	79788.4	182498	52682																		814200	1.12234e+06	2.02709e+07	7.79563e+07	2.71501e+07	5.47706e+06	6.16223e+06	9.5074e+06	5.14944e+07	7.89789e+07	1.42297e+07	2.17706e+06	2.96187e+08			95022.3	148319		53197.6
reviewed	Q7SY23	Delta-1-pyrroline-5-carboxylate dehydrogenase, mitochondrial (P5C dehydrogenase) (EC 1.2.1.88) (Aldehyde dehydrogenase family 4 member A1) (L-glutamate gamma-semialdehyde dehydrogenase)	aldh4a1 zgc:63592																									523086	2.88948e+06	1.08568e+06	617716	904297	1.20628e+06	1.70519e+06	3.17703e+06	8.83469e+06	1.46859e+07	3.21364e+07	2.25817e+08	2.68022e+08	5.61604e+08
unreviewed	Q7SYE2	Actinin, alpha 4 (Actn4)	actn4				40180.1							146127															871622	2.78202e+06	3.52252e+07	1.92468e+08	2.22538e+07	2.44264e+07	1.92319e+07	4.54762e+06	1.24463e+06	524970	928567	1.79101e+06	3.06482e+08
unreviewed	F1QE62	3-hydroxyisobutyrate dehydrogenase (HIBADH) (EC 1.1.1.31)	hibadhb																										440682		359440	1.21775e+06	1.42246e+07	2.11769e+08	5.02482e+08	1.15656e+08	1.2349e+07	4.10265e+06	3.49114e+06	5.87212e+06	8.71965e+08
reviewed	Q8JH70	Fructose-bisphosphate aldolase C-B (EC 4.1.2.13) (Brain-type aldolase-B)	aldocb aldoc															29290.3						122497	372910	31859	459242	671733	549118	2.14765e+06	1.97302e+06	2.97827e+07	2.72397e+08	7.64966e+07	2.55452e+06	2.42424e+06	1.38399e+06	3.61318e+06	5.13237e+06	1.37619e+07	4.13904e+08
unreviewed	A2BHD8	Beta-hexosaminidase (EC 3.2.1.52)	hexb hexa DKEY-35I22.2-001																						294160		4.24159e+06	5.92626e+06	3.45287e+07	2.3531e+07	3.79558e+07	6.28236e+07	7.93754e+07	1.41542e+07	2.13836e+06	180966			51601.6	375419	2.65577e+08
unreviewed	F1QCW3	Si:ch211-107o10.3	si:ch211-107o10.3												46651				336299				346657	717123	1.75966e+06		814550	687006	1.94401e+06	949823	1.63692e+06	3.92382e+06	9.65984e+06	1.25706e+07	1.65364e+07	2.91757e+07	6.19472e+07	6.49407e+07	2.62563e+07	1.93604e+08	4.27853e+08
unreviewed	E9QE40	Metalloendopeptidase (EC 3.4.24.-) (Fragment)	npsn npsnl							59354.4			119249	98801.3	92079.9		269614		524358	257205	471475	876080	2.6929e+06	2.18761e+06	8.76217e+06		1.87614e+06	67689	4.98606e+06	1.18613e+06	1.76448e+06	4.29655e+06	1.49157e+07	1.55843e+07	1.55501e+07	2.49887e+07	1.52193e+07	1.90004e+07	4.03778e+07	8.16941e+07	2.57918e+08
unreviewed	A8E575	Idh1 protein	idh1																					145658					346427	234807	140132	725130	2.54806e+06	5.23319e+06	2.06287e+07	7.28514e+07	7.7554e+07	8.01831e+07	1.97939e+07	5.09136e+07	3.31298e+08
unreviewed	I3IS20	Cytochrome b-c1 complex subunit 7	uqcrb	CIII		937271	1.8938e+06	4.06074e+06	2.69381e+06	6.44923e+06	8.75906e+06	4.5015e+07	9.38819e+07	8.58274e+07	1.17278e+07				298021	97442.1	908875	446381	1.86079e+08	3.54533e+07	3.48746e+07	715480	1.30807e+07	3.37573e+06	2.56663e+06	326977	405836	512714	3.3372e+06	4.26021e+06	2.68181e+06	2.3333e+06	2.43972e+06	1.78331e+06	2.44614e+06	3.68994e+06	5.63359e+08	1.08903e+06	1.00009e+06	5.04577e+06	4.83552e+06	3.70102e+06	8.32533e+06	1.44219e+07	3.74761e+07
reviewed	A5PL98	Succinate dehydrogenase [ubiquinone] iron-sulfur subunit, mitochondrial (EC 1.3.5.1) (Iron-sulfur subunit of complex II) (Ip)	sdhb	CII																								145606			170687	1.54711e+06	8.96693e+07	6.56582e+07	2.42295e+07	4.64886e+07	8.01385e+07	6.35783e+07	9.02049e+06	1.71548e+07	3.97801e+08
unreviewed	B3DK43	Clathrin heavy chain	cltca					176778	735194	5.27069e+06	1.23494e+07	2.19936e+07	3.2133e+07	2.80902e+07	2.68196e+07	2.25142e+06	1.66651e+07	8.30618e+06	1.80414e+07	1.23209e+06	684260		941193	1.78489e+06	2.69446e+06		1.63727e+06	805627	3.64956e+06	981591	1.13953e+06	2.25263e+06	1.14991e+07	1.41129e+07	1.47409e+07	1.53494e+07	1.39643e+07	1.73453e+07	3.90015e+07	6.82929e+07	3.84942e+08							170589	5.15657e+06
unreviewed	F1QC06	Integrin, alpha 2 (CD49B, alpha 2 subunit of VLA-2 receptor), tandem duplicate 2	itga2.2 si:dkey-27b3.9									434395	1.51857e+06		2.73746e+06	671526	6.10613e+06	1.00818e+06	1.76468e+07	3.34784e+08	8.97408e+07		424962	69649	933751	48428.3	2.30098e+06	342052	496702	150980	216075	217007	1.12993e+06	617747	1.09554e+06	1.41978e+06	1.45209e+06	1.69039e+06	2.69003e+06	7.28718e+06	4.77231e+08							767902	2.6603e+06
unreviewed	F1QHY3	Baculoviral IAP repeat-containing 6	birc6																				109817		246382		148318		241112	178137		280324	292497	604165	991314	1.36005e+06	6.63363e+06	1.27374e+08	3.22682e+08	1.46737e+07	4.75815e+08
unreviewed	F1RDX1	AU RNA-binding protein/enoyl-CoA hydratase	auh																					209575	412075		326078			69388.4				178315	270243	3.15552e+06	1.92164e+07	1.87585e+08	1.96298e+08	2.02204e+07	4.27941e+08
unreviewed	A0JMC2	Myhz2 protein (Fragment)	myhz2					118936	36701.8	163439	611676	896941	4.65274e+06	7.24135e+06	7.11947e+06	1.6727e+06	7.50494e+06	6.36868e+06	1.21443e+07	490291	276125		165922	197606	229407			38852							368091	206906		341689	39346.7	455714	5.13418e+07		107612	235558	289128		147898	1.00066e+06	5.18895e+06
unreviewed	Q6GQN6	Acaa1 protein (Acetyl-CoA acyltransferase 1) (Acetyl-Coenzyme A acyltransferase 1)	acaa1																													1.13855e+06	7.21331e+06	1.19316e+07	1.05803e+07	1.74222e+07	3.00078e+07	1.17808e+08	9.1201e+07	1.49197e+07	3.02223e+08
unreviewed	F1QZR1	Solute carrier family 22 member 23	slc22a23		44255.5		12877439	121783	273668	419071	304098	1.58811e+07	2.59329e+07	5.66581e+07	8.62329e+07	2.224e+07	4.17631e+07	5.81144e+06	5.00873e+07	9.22308e+06												82277.7									3.27953e+08		979395			103533		836670	5.60063e+07
unreviewed	E7EXT3	Alpha-1,4 glucan phosphorylase (EC 2.4.1.1)	pygmb																								7.37503e+06	6.69467e+06	3.66591e+07	1.33243e+07	1.56307e+07	5.08694e+06	928616	2.35967e+06	4.29323e+06	1.59649e+07	5.61215e+07	1.47447e+07	1.06768e+06	1.23363e+06	1.81485e+08
unreviewed	Q7SXG5	Nucleoside diphosphate kinase (EC 2.7.4.6)	nme2b.1 nme2									231825	1.44121e+06	2.64946e+06	5.71458e+06	827597	1.43137e+07	2.23168e+07	1.04617e+08	3.75728e+07	7.38222e+06		1.40075e+07	7.6639e+06	1.03607e+07	336006	5.34187e+06	1.68443e+07	1.3782e+07	8.357e+06	6.61552e+06	1.44462e+07	4.67103e+07	4.11581e+07	3.53308e+07	3.84779e+07	8.72176e+06	210010	98991.9	503434	4.66034e+08								60049.4
unreviewed	F1R4K1	Tubulin beta chain	zgc:153426		1.64836e+06	1.61734e+06	650571		831649		81623.2		261012	344488	132600	1.72789e+06	1.40261e+06	1.43322e+06	1.53701e+06														679966	649113	1.81651e+06	3.90286e+06	5.84289e+06	8.81493e+06	2.11807e+07	2.52032e+08	3.06587e+08	2.26342e+06	1.367e+06	505585				116565	447561
unreviewed	F1QUQ0	Isoleucyl-tRNA synthetase 2, mitochondrial	iars2																											84292.5	100642	271001	1.33663e+06	3.91108e+06	6.29011e+07	4.1785e+08	3.89934e+07	7.15032e+06	7.61689e+06	7.53408e+06	5.4775e+08
unreviewed	A2CF48	Carnitine O-acetyltransferase a	crata																				132048		289148		361421	422251	712337	250141	366428	529694	3.73728e+06	7.63776e+06	1.39671e+07	2.10983e+07	2.67694e+07	154307953	2.0276e+08	2.95618e+07	4.62903e+08
unreviewed	Q5BJA2	NADH:ubiquinone oxidoreductase subunit A5 (Zgc:114172)	ndufa5 zgc:114172	CI		976133	1.69059e+06	5.53556e+06	3.56901e+06	5.43876e+06	6.73012e+06	1.61264e+07	1.15411e+08	7.29175e+07	5.73523e+07	4.71287e+06	3.36461e+07	1.02662e+08	1.50794e+08	120323					95597.2		222022	21654	514463	62162	149680	548724	2.49725e+06	2.58279e+06	6.08396e+06	8.84363e+06	5.79501e+06	1.68351e+06	4.03349e+06		6.10816e+08	1.17143e+06	1.63386e+06	5.223e+06	7.66289e+06	5.06721e+06	4.24257e+06	9.05646e+06	2.17698e+07
reviewed	Q90473	Heat shock cognate 71 kDa protein (Heat shock 70 kDa protein 8)	hspa8 hsc70		427578	583686	169374	234641	135980	390445	387956	450503	477115	484029	516386	60200.8	211501	48654.8	254404	894100	690312		545218	55726	136857		856558	69094.8	157312	4.34983e+06	1.4676e+06	2.72218e+06	7.27396e+06	4.33823e+06	4.71296e+06	7.61072e+06	4.80008e+07	1.30734e+08	5.96529e+07	9.81263e+07	3.77227e+08	712249		660510	247786			181178	199391
unreviewed	A8DZ95	Dihydropyrimidinase-like 2b	dpysl2b														66335.6										149773	242122	1.76845e+07	2.6563e+07	3.3123e+07	1.09895e+07	5.72627e+06	6.41667e+06	6.14502e+06	6.51603e+06	5.21825e+06	8.83551e+06	3.21157e+07	4.14697e+07	2.01261e+08
unreviewed	F1R2G5	Zgc:101569	zgc:101569																										78828				165946	201187	393692	1.0227e+06	2.62947e+06	4.75247e+07	2.65142e+08	1.04393e+08	4.21552e+08
unreviewed	F1Q783	Acyl-CoA dehydrogenase short chain (Fragment)	acads																										126098			753935	4.6236e+07	2.65399e+08	3.9437e+08	941153	919558	1.04266e+06	932412	849262	7.1157e+08
unreviewed	A8E541	Idh3a protein	idh3a			30183.1													57827.7		40758.4		37917.3	157928	4.25773e+06	2.59093e+06	5.13463e+06	180223	271743	164855	189437	289839	843461	1.12756e+06	1.63645e+06	2.38754e+06	4.60205e+06	8.51193e+06	1.00983e+07	1.93946e+07	6.20059e+07
unreviewed	A0A0R4IXE6	Microsomal glutathione S-transferase 3a (Danio rerio)	mgst3a																					182352	1.50558e+06		680768	71775.4	3.33148e+06	582593	930247	2.91277e+06	3.51143e+06	4.44777e+06	1.28885e+07	4.25818e+07	9.88114e+07	9.01661e+07	295359		2.629e+08
unreviewed	A4IG19	Alpha-1,4 glucan phosphorylase (EC 2.4.1.1)	pygb CH211-79L10.3-001											905534													1.00571e+07	9.47691e+06	1.81716e+07	9.77694e+06	3.15692e+07	1.52478e+07	1.34981e+06	1.26297e+06	2.22478e+06	9.95697e+06	2.66418e+07	8.49217e+06	193711	550724	1.45878e+08
unreviewed	F1Q5A5	Carnitine palmitoyltransferase 1Aa (liver)	cpt1aa									23687.7	131305		125213				968762		1.34734e+06	905528	1.54703e+06	4.43102e+06	1.16826e+07		8.87587e+06	4.16522e+06	2.88953e+07	1.10146e+07	1.04938e+07	1.24596e+07	2.54734e+07	3.13499e+07	3.04235e+07	4.79331e+07	4.8738e+06	2.17438e+06			2.39295e+08
unreviewed	F1QFJ1	Protein arginine methyltransferase 1 (Fragment)	prmt1																														3.25298e+07	4.67113e+07	36990773	6236946	24632624	10027682	21400093	17381578	195910773
unreviewed	Q6NZW5	Hsd17b4 protein	hsd17b4																										503303		106997	100926	399967	988690	1.09192e+07	3.38998e+07	1.56874e+07	1.17141e+07	5.98999e+07	1.59005e+07	1.50121e+08
unreviewed	Q6P3L3	Heat shock protein 5 (Immunoglobulin binding protein)	hspa5								89911.2									380691										690134	83423.4		552904	818200	2.21341e+06	8.12167e+06	6.79621e+07	3.17676e+08	7.33781e+07	1.89226e+08	6.61192e+08	126362
unreviewed	Q4VBU0	2-oxoisovalerate dehydrogenase subunit alpha (EC 1.2.4.4) (Branched-chain alpha-keto acid dehydrogenase E1 component alpha chain)	bckdha																														54504	3.00595e+06	8.86812e+06	3.01916e+08	9.86318e+06	8.48618e+06	1.2306e+07	5.83435e+07	4.02844e+08
unreviewed	E7F3G8	Si:ch211-113j14.1	si:ch211-113j14.1																					39129.8	1.33691e+06		62659.9		137339	68288.6	242973	312210	1.88638e+06	4.02169e+06	7.38412e+06	9.10799e+06	1.39986e+07	3.09791e+07	1.80656e+08	2.05561e+08	4.55794e+08
unreviewed	Q5PNP7	Sodium/potassium-transporting ATPase subunit beta	atp1b1a DKEY-98P3.3-002																						354965		597588	213590	3.12811e+07	2.90101e+07	1.51817e+07	6.57438e+06	3.16605e+06	668813	937835	1.4882e+06	947003	174044			9.05954e+07
unreviewed	Q5TYQ4	Enoyl CoA hydratase domain-containing 2	echdc2																						63581		153224	73651.3	1.45422e+06	323559	693496	2.0636e+06	1.51281e+07	1.43143e+07	2.02358e+07	4.79987e+07	9.86241e+07	8.11459e+07	6.69091e+06	4.90449e+06	2.93868e+08
unreviewed	Q7SXI1	Cox7a2l protein (Cytochrome c oxidase subunit 7A2-like) (Cytochrome c oxidase subunit VIIa polypeptide 2 like)	cox7a2l cox7a3 SCAF1	SCAF1		100463																																			100463	60801.4	402663	1.33162e+06	740165	526991	1.23392e+06	2.19351e+06	7.70467e+06
unreviewed	A4IGC8	Delta-1-pyrroline-5-carboxylate synthase [Includes: Glutamate 5-kinase (GK) (EC 2.7.2.11) (Gamma-glutamyl kinase); Gamma-glutamyl phosphate reductase (GPR) (EC 1.2.1.41) (Glutamate-5-semialdehyde dehydrogenase) (Glutamyl-gamma-semialdehyde dehydrogenase)]	aldh18a1																						84938.1				288480		187063	293453	2.47446e+06	4.298e+06	8.52559e+06	1.82048e+07	3.5063e+07	4.75614e+07	7.44571e+07	1.33683e+08	3.25121e+08
unreviewed	F1QPC0	Vitellogenin 3, phosvitinless (Fragment)	vtg3																					178384	1.0607e+07		6.08831e+07	1.69587e+06	8.91549e+06	6.16531e+06	2.07242e+07	1.18502e+08	2.76775e+08	3.7596e+07	4.93586e+06	71026.1				122223	5.47171e+08
unreviewed	F1RBS6	Nucleoside diphosphate kinase	nme2b.1								92784.5	126464	451599	1.96249e+06	3.67003e+06	833870	1.09407e+07	1.62285e+07	7.61391e+07	3.62683e+07	3.85164e+07	2.96985e+06	4.06168e+07	2.82311e+07	7.29497e+07	27736.3	4.6815e+07	1.75835e+07	5.89075e+07	1.12263e+07	1.69212e+07	2.49287e+07	4.14523e+07	2.45989e+07	1.67076e+07	5.09629e+06	967872	180044	232581	1.6612e+06	5.97304e+08								108465
unreviewed	A8KBL4	Ndufb9 protein	ndufb9	CI	295127	2.77627e+06	1.58756e+06	3.68933e+06	3.67594e+06	5.99639e+06	5.26701e+06	4.9453e+06	4.31975e+07	4.51786e+07	4.25472e+07	5.96653e+06	2.96848e+07	9.97974e+07	1.42133e+08	2.19067e+06																					4.38928e+08	826832	1.87431e+06	5.59731e+06	8.14986e+06	6.25955e+06	7.42308e+06	1.06081e+07	2.14995e+07
unreviewed	E7F9R1	Sodium/potassium-transporting ATPase subunit beta	atp1b4																								34392.3		2.55089e+07	2.87582e+07	1.53966e+07	3.90641e+06	5.31787e+06	468602	530952	491395					8.04133e+07
unreviewed	Q6NWF0	Zgc:85777	zgc:85777																						221443				104629	432896	4.72309e+07	5.76939e+07	1.05374e+07	512024	396086	900918	2.77517e+06	3.60115e+06	1.10747e+06	7.03617e+06	1.3255e+08
reviewed	Q9PVK4	L-lactate dehydrogenase B-A chain (LDH-B-A) (EC 1.1.1.27)	ldhba ldhb si:dkey-13i19.5																				1.47303e+06	511766					595465	2.49573e+06	2.50841e+07	2.05494e+08	4.53572e+07	7.59554e+06	54335.2						2.88661e+08
unreviewed	A8KBV1	Succinyl-CoA:3-ketoacid-coenzyme A transferase (EC 2.8.3.5)	oxct1b																96158.3			70045.1			145670				192716	80335	75885.9	156113	233907	686830	1.73973e+06	3.79497e+06	4.66784e+06	9.64944e+06	3.97455e+07	3.16746e+08	3.78081e+08
unreviewed	Q7ZU23	Actin, alpha 1, skeletal muscle	actc1b acta1		609841	1.1138e+06	164884	842694	424725	352915	400101	474318	858079	1.59292e+07	1.30164e+06	190075	1.14688e+06	386592	1.83797e+06	333058	367658		399011	419185	263325	115180	618637	517712	786309	4.69583e+06	535226	1.01687e+06	2.8804e+06	2.63633e+06	4.5968e+06	9.67454e+06	1.28443e+07	2.70729e+07	2.60503e+07	6.46456e+07	1.86503e+08		149199	237408	238222		93926.4	143365	166636
unreviewed	A4JYE8	cDNA, clone cssl:d0806 (Fragment)	mpz									75565			117316		81188.1	130804	644460								33212.5	54848.8	276806	221376	53062.8	880626	1.12891e+07	9.75531e+06	7.48585e+06	1.15596e+07	1.92308e+07	1.14641e+07	8.81714e+06	141440370	2.23611e+08			90712.8	93175.5	106096	94284.1	111302	253835
unreviewed	A0A0R4IUE0	Sodium/potassium-transporting ATPase subunit beta	atp1b2a																									77831.2	8.12303e+06	2.87934e+07	1.64238e+07	6.39485e+06	5.44195e+06	937555	967482	3.21495e+06	2.03112e+06	259820	467233	127082	7.32601e+07
unreviewed	Q6PC22	NADH dehydrogenase [ubiquinone] 1 alpha subcomplex subunit 8	ndufa8	CI		1.26438e+06	1.41466e+06	3.4857e+06	3.60496e+06	4.6321e+06	5.27617e+06	1.11009e+07	5.44915e+07	4.43105e+07	5.52352e+07	5.67123e+06	2.56099e+07	7.76469e+07	1.23464e+08	1.22092e+06	499172				120933								43877.6								4.19093e+08	1.14478e+06	1.63756e+06	4.3472e+06	5.898e+06	5.84322e+06	2.94687e+06	1.00772e+07	1.43049e+07
unreviewed	A7E278	Idh3g protein	idh3g zgc:165532									88207	143534	227165	123401		129543	129139	560522				111585	506021	3.49678e+06	3.34426e+06	2.69238e+06	133648	377029	137265	196136	272867	1.9225e+06	3.70115e+06	5.38733e+06	9.5336e+06	1.20919e+07	1.14735e+07	1.34447e+07	2.37683e+07	9.39924e+07
unreviewed	Q66I77	Cytochrome c oxidase subunit 6A, mitochondrial (Cytochrome c oxidase polypeptide VIa)	cox6a2 zgc:103594	CIV											168960									461201			86482.9	2.89387e+06	4.67818e+07	7.68703e+06			423683		325460	421629	730467	292238	1.26632e+06	875546	6.24147e+07
unreviewed	B8JIA1	Si:ch211-233a24.2	si:ch211-233a24.2			755982	1.84494e+06	1.04251e+07	18047317	1.7646e+07	2.92705e+07	1.50072e+07	1.83824e+07	1.59361e+07	2.87694e+07	7.49528e+06	4.51693e+07	3.54956e+07	5.94999e+07	4.21495e+06											86392.2				142298		224249	297791	1.57971e+06		3.1029e+08	1.0886e+06	857439	2.70029e+06	9.6678e+06	14771718		16831031	1.5689e+07
reviewed	Q52PJ5	Dihydropyrimidinase-related protein 3 (DRP-3) (Collapsin response mediator protein 4) (CRMP-4)	dpysl3																										8.89921e+06	2.27583e+07	2.91098e+07	7.31739e+06	4.40334e+06	5.64299e+06	5.41923e+06	4.73057e+06	3.66127e+06	4.75628e+06	1.3551e+07	5.05243e+07	1.60774e+08
unreviewed	A9JT73	Acsl1 protein	acsl1a acsl1										101233	85619.4	92705.8				209297						129999		88127	182507	93633.2	104366	187431	272177	1.23026e+06	1.7887e+06	2.60534e+06	4.49756e+06	8.18067e+06	4.44633e+07	7.77726e+07	2.36744e+07	1.6576e+08
unreviewed	Q803Q7	Fructose-bisphosphate aldolase (EC 4.1.2.13)	aldoaa aldoa										58829.8	37679.8									89134.4	110223	371440		459847	294956	3.64009e+06	1.71578e+06	7.23214e+06	2.67572e+07	7.36746e+07	1.30947e+07	8.91223e+06	1.28183e+07	3.00423e+07	1.9619e+07	1.00877e+07	1.64691e+07	2.25485e+08
unreviewed	Q6P3J5	Eukaryotic translation elongation factor 2 (Eukaryotic translation elongation factor 2, like) (Eukaryotic translation elongation factor 2b)	eef2b EEF2 eef2l								32137.5				52485					148639									85599.4	26491		362362	207357	1.35904e+06	7.06189e+06	7.09815e+07	7.33771e+07	5.98222e+06	2.49542e+07	2.9866e+07	2.14497e+08
unreviewed	A0A2D0QM39	Epoxide hydrolase	ephx1																								67330.3	59020.2	215919			922235	5.42877e+06	5.32171e+07	4.23019e+08	5.15049e+07					5.34434e+08
reviewed	Q7ZVZ6	Presequence protease, mitochondrial (EC 3.4.24.-) (Pitrilysin metalloproteinase 1)	pitrm1 zgc:55469																													54878	913514	2.47015e+06	7.18107e+06	2.75171e+07	1.66491e+08	2.09562e+07	8.57394e+06	5.67794e+06	2.39836e+08
unreviewed	Q9PUL9	Mitochondrial carrier homolog 2	mtch2																					80759.8	243860		317484	134267	365283	156847	615108	2.44813e+06	3.78254e+06	6.03803e+06	1.17639e+07	1.55825e+07	9.63169e+06	9.32131e+06	3.17812e+07	1.89984e+08	2.82247e+08
unreviewed	Q6ZM34	Vacuolar protein sorting-associated protein 35	vps35																											34299.5		957751	1.33888e+07	7.60006e+06	3.44957e+07	4.85434e+07	1.9106e+07	182945	114951	5.88457e+06	1.30309e+08
unreviewed	A9UL47	Zgc:92030 protein	eci2 zgc:92030																161964									125194	73544.6	50459.2	55625.5	130936	1.47117e+06	8.9613e+06	4.59245e+07	1.74135e+08	3.44627e+07	3.13051e+06	539592	2.50328e+06	2.71726e+08
unreviewed	Q24JW4	Flj13639 (Flj13639 protein)	flj13639																					215419	192010		281571	207930	499085	164234	427401	780872	2.65472e+06	2.15899e+06	2.96613e+06	5.19515e+06	5.56236e+06	4.43333e+06	9.01026e+06	4.93253e+07	8.40747e+07
reviewed	Q6P5L8	Hydroxysteroid dehydrogenase-like protein 2 (EC 1.-.-.-)	hsdl2																										117155			123926	238592	490228	673480	1.56826e+06	6.28124e+06	1.9595e+07	3.95272e+07	1.38296e+08	2.06911e+08
unreviewed	E9QCX7	Enolase 1a, (alpha) (Fragment)	eno1a											551512		85591	232601	420498	1.95259e+06	104346	311876	117672	52491.8		150204					1.14475e+06			257176	284902	549156	1.45115e+06	2.37623e+06	4.24353e+06	4.55798e+06	7.34078e+07	9.22521e+07
unreviewed	Q6PFN9	Glycine dehydrogenase (Decarboxylating)	gldc																					563487	1.9152e+06		4.54295e+06	6.77772e+06	8.28224e+07	4.88871e+07	14577580	1.97762e+06	7830632	1.03761e+07	1.7508e+07	2.23704e+07	1.18115e+07	1.22344e+07	9.37875e+06	4.83393e+06	2.58408e+08
unreviewed	Q6P5L5	NADH dehydrogenase [ubiquinone] 1 beta subcomplex subunit 8, mitochondrial (Complex I-ASHI) (NADH-ubiquinone oxidoreductase ASHI subunit)	ndufb8	Ci		1.20807e+06	812201	779435	1.35097e+06	3.33434e+06	2.73095e+06	7.64253e+06	4.57463e+07	3.39624e+07	3.4256e+07	4.53643e+06	1.8852e+07	8.30389e+07	1.30198e+08	62983.6	890770																				3.69403e+08	408577	653218	2.49382e+06	5.0787e+06	3.02386e+06	2.47454e+06	7.37958e+06	1.57007e+07
unreviewed	A4QNU0	Lrpprc protein (Fragment)	lrpprc im:7151572																										288123	70825.1	133955	208440	3.43297e+06	1.12269e+07	1.7966e+07	2.50556e+07	3.08127e+07	4.94577e+07	1.08648e+08	4.92895e+07	2.96591e+08
unreviewed	E7FC32	Tubulin beta chain	tubb1 si:ch211-122i22.4		3.18064e+06	4.09433e+06	2.16231e+06	2.50306e+06	2.27939e+06	1.6385e+06	1.34591e+06	629196	1.40945e+06	2.85928e+06	2.60454e+06	3.53757e+06	3.49685e+06	3.29351e+06	3.69393e+06	175273			161057		422775		294610	255113	712271	190746	509201	582946	801389	1.24885e+06	2.93857e+06	4.45651e+06	6.83992e+06	1.18102e+07	1.79151e+07	1.39597e+08	2.2764e+08	5.11657e+06	3.22535e+06	2.79356e+06	1.45275e+06	708016	753613	1.26612e+06	2.19211e+06
unreviewed	E7EXW7	10-formyltetrahydrofolate dehydrogenase (EC 1.5.1.6)	aldh1l2																170033				1.2738e+06	1.82668e+07	7.83463e+07	130636	1.69144e+07	7.3469e+06	6.86485e+06	1.03729e+06	697960	1.06045e+06	5.15717e+06	3.72563e+06	4.71286e+06	1.47548e+07	1.08226e+07	7.57467e+06	7.52457e+06	1.71741e+07	2.03556e+08
reviewed	Q5PRA2	Probable 2-oxoglutarate dehydrogenase E1 component DHKTD1, mitochondrial (EC 1.2.4.2) (Dehydrogenase E1 and transketolase domain-containing protein 1)	dhtkd1 zgc:101818																					776936					254872		48785.1	353061	1.82546e+06	2.89848e+06	8.64702e+06	4.30329e+07	6.53728e+07	5.72968e+07	7.10973e+07	6.51081e+07	3.16712e+08
reviewed	Q5U3I0	Sorting and assembly machinery component 50 homolog B	samm50b samm50l zgc:103504																								894969	1.50997e+06	4.88408e+06	555558	1.84931e+06	3.28673e+06	2.24068e+07	6.9701e+07	5.98962e+07	2.46763e+07	3.71644e+07	2.04619e+07	11391120	322707	2.59001e+08
unreviewed	E9QFD2	Uricase (EC 1.7.3.3) (Fragment)	uox										150908	809287	1.94995e+06	50052.9											184882	221839	94352.9	188789	836116	3.2331e+06	5.25335e+07	2.9284e+07	1.4828e+06	312470	240906				9.15729e+07
unreviewed	A8E5L0	Ckmb protein	ckmb											134670															107885		92290.4	281108	2.96012e+06	3.8152e+07	6.82243e+07	7.732e+07	1.60885e+08	2.43451e+08	2.47913e+07	3.28586e+06	6.19685e+08
unreviewed	F1QE02	Vav 2 guanine nucleotide exchange factor	vav2			1.18258e+06		11711592	402566	1.39315e+07	1.17159e+07	9.93468e+06	1.10076e+07	4.94026e+06	1.74251e+07	3.52536e+06			5.92148e+06	1.02349e+06	7761868		4.59311e+06	4244060	7.94881e+06		3.44622e+06	3.77281e+06	7.4686e+06	1.08786e+07	6.22881e+06	4.61173e+06	1.01866e+07	8.1541e+06	7.19073e+06	1.0902e+07	6.05645e+06	1.24081e+07	7.74055e+06	1.8517e+07	2.34832e+08					5.13441e+06	8.62041e+06		3.96329e+06
unreviewed	B0UYS0	Keratin 15	krt15			99153.1	54579.8	145199	176151	1.16724e+06		134926	833788	2.34293e+06	3.11457e+06	228525	956984	139871	2.11961e+06						85169.1	34798.3	3.47232e+07	5.0787e+07	2.94047e+07	796853	778391	935699	3.47908e+06	1.69301e+06	309199	165384	331744	269073	375834	662362	1.36345e+08				78775.1				393743
unreviewed	A0A0R4IS05	Nucleoside diphosphate kinase	nme3									87390	871979	1.98252e+06	4.3757e+06	330193	9.48093e+06	1.61843e+07	8.00592e+07	2.50518e+07	6.36431e+06		1.16393e+07	4.03904e+06	1.25691e+07		3.12166e+06	1.36791e+07	1.03447e+07	6.36653e+06	4.61611e+06	8.54914e+06	2.78889e+07	2.00774e+07	1.98336e+07	1.60096e+07	3.5763e+06	50094.9	98991.9	399689	3.07648e+08								60049.4
unreviewed	F1QZL6	Glucose-6-phosphate isomerase (EC 5.3.1.9)	gpia														184935	261581	1.00475e+06	348594							84343.8	575296	4.69653e+07	2.65133e+07	1.92852e+06	652052	69560.2	40615.2		77560.5					7.87065e+07
unreviewed	A2BIP1	ATPase sarcoplasmic/endoplasmic reticulum Ca2+-transporting 3 (Fragment)	atp2a3																306812												384636		989669	2.07444e+07	5.86742e+07	2.53519e+07	2.34785e+07	4.83735e+07	3.51344e+07	9.44373e+06	2.22882e+08
unreviewed	A0A140LGS5	Spectrin beta chain	sptbn1				269747	854682	260191	161745	432627	1.38967e+06	2.60505e+06	2.69935e+06	6.45529e+06	1.20406e+06	1.08277e+07	9.74271e+06	4.08375e+07	3.67459e+06	2.01935e+06	310911	3.44469e+06	4.10251e+06	5.81969e+06		2.94567e+06	1.08754e+06	2.47452e+06	225681	98400.4	361509	1.90537e+06	779270	570696	1.26595e+06	1.09889e+06	1.08513e+06	1.16481e+06	864661	1.1304e+08					63074.4		120110	315905
reviewed	Q9PU58	Protein NipSnap homolog 2 (NipSnap2) (Glioblastoma-amplified sequence)	nipsnap2 gbas			199841		217188	105512	155326	140043	407827	816430	536695	511698	165468	630352	528125	1.37395e+06	341764	135484		259073	341123	5.27802e+06		1.19019e+06	1.61745e+06	3.0251e+06	2.62463e+06	2.68368e+06	4.76809e+06	2.30534e+07	1.28029e+07	3.01415e+07	131759281	2.76261e+07	2.85933e+06	4.43474e+06	7.19971e+06	2.6793e+08			188975	129435		74755.1	219367	304857
unreviewed	A3KPR4	Histone H4	hist1h4l zgc:165555		5.77681e+06	1.06282e+07	6.77571e+06	1.79924e+07	8.13357e+06	1.24374e+07	1.31928e+07	1.94916e+07	3.0837e+07	1.57091e+07	1.69798e+07	6.20546e+06	2.6682e+07	1.45514e+07	2.75923e+07	1.85018e+07	3.98368e+06		2.07979e+06	4.11457e+06	1.13709e+07	248751	2.30076e+07	3.40599e+07	4.28927e+07	1.20704e+07	5.89224e+06	5.73431e+06	1.05068e+07	7.35533e+06	1.70759e+07	9.72346e+06	7.19282e+06	9088104	7.568e+06	1.25443e+07	4.77997e+08	1.92646e+07	2.77385e+06	1.71551e+07	7.68879e+06	1.91872e+06	2.39015e+06	3.57334e+06	6.05446e+06
unreviewed	A2ARG7	ATP synthase membrane subunit eb	atp5meb atp5ib	CV									2.60252e+06	380092	1.7681e+06		480015	1.33544e+06	1.3759e+07	1.94829e+08	6.24221e+06		198415		163444			233512	104526						26857.1				96347.2		2.22219e+08								36390.1
unreviewed	F6NRN3	Acyl-CoA thioesterase 22 (Fragment)	acot22 si:dkey-288i20.1																						243728						49888.6		430561	759084	1.183e+06	2.43907e+06	3.18941e+06	5.19066e+06	9.32139e+06	1.11157e+08	1.33964e+08
unreviewed	E7FB58	NADPH:adrenodoxin oxidoreductase, mitochondrial (EC 1.18.1.6)	fdxr																		2.6875e+06													53714.8	162705	850714	2.72909e+06	3.6373e+06	9.3469e+06	1.38189e+08	1.57656e+08
unreviewed	A0A0R4IGP6	Pyruvate kinase	pkma								56636.9			418564	229142										72452.7		1.67116e+06	1.0373e+06	3.93257e+06	1.49393e+06	1.41132e+06	921755	4.59888e+06	8.2033e+06	5.01291e+06	4.64587e+06	7.13899e+06	1.23973e+07	6.31262e+07	7.92661e+07	1.95634e+08
unreviewed	Q6P3I8	Glutaryl-CoA dehydrogenase a (Glutaryl-Coenzyme A dehydrogenase)	gcdha gcdh																										163116	136303	650342	3.9365e+06	1.6213e+08	7.87403e+06		142984	737623	9.31033e+06	3.39568e+06		1.88476e+08
unreviewed	A8E5B7	NADH dehydrogenase (Ubiquinone) 1 beta subcomplex 5 (NADH:ubiquinone oxidoreductase subunit B5)	ndufb5	CI		478308	520921	3.92205e+06	1.34908e+06	2.87037e+06	3.11822e+06	5.49186e+06	4.18103e+07	3.04834e+07	3.03731e+07	5.49411e+06	1.38913e+07	4.63471e+07	8.44442e+07	260007	122782												46729.4								2.71024e+08		2.00732e+06	4.72283e+06	6.20234e+06	3.94438e+06	5.49103e+06	7.36936e+06	1.59619e+07
unreviewed	A8E559	Uncharacterized protein	tuba1b tuba1		841167	689739	639466	369651	1.21053e+06	731113	620022	1.61975e+06		586917	720710	229191	1.44101e+06	1.23266e+06	1.41859e+06	1.8955e+06	69835.1			66497.2	893157		461223	200488	1.44196e+06	666644	761669	1.32246e+06	1.15943e+06	2.59145e+06	4.02241e+06	5.57339e+06	9.86722e+06	1.30408e+07	3.17728e+07	1.31388e+08	2.19546e+08	1.67194e+06	597802	735555	302355			330755	593867
unreviewed	B8JM34	ATP synthase-coupling factor 6, mitochondrial (ATPase subunit F6)	atp5pf atp5j	CV		128677	250720	299786	189577	132394	479352	439087	1.41918e+06	1.4052e+06	1.11777e+06	333703	1.38246e+06	1.90556e+06	9.09325e+06	1.23612e+08	2.08247e+07																	106530	160908	71237.3	1.63352e+08	242880	109736	234990	115927	103249	129520	236453	595849
unreviewed	A0A0R4IGN3	Protein disulfide-isomerase	pdia3																																	728893	2.56296e+06	6.74192e+06	3.27991e+07	2.97742e+08	3.40575e+08
unreviewed	X1WD71	AP-2 complex subunit alpha	ap2a1																				362609	115603	607541		1.95101e+06	2.51841e+06	2.0826e+07	5.90793e+06	6.43887e+06	2.10731e+07	1.92287e+07						157516	345913	7.95332e+07
unreviewed	Q9DEU2	Sodium/potassium-transporting ATPase subunit alpha	atp1a3b																										5.73339e+06	1.91924e+07	2.19961e+07	6.27066e+06	4.01482e+06	495823	490328	876658	646754	1.00005e+06	1.57939e+06	611142	6.29075e+07
unreviewed	Q2YDQ0	Tubulin beta chain	zgc:123292		85066.7	66836.5	38162.6						48756.6				80832.7	65386.1	178756																111396	202702	670292	2.03119e+06	1.00348e+07	1.31652e+08	1.45266e+08	171277		57397.6
unreviewed	A4KUJ2	Ryanodine receptor 3-like protein (Fragment)	ryr3 RYR3		43286	571012	373929	985350	444520	1.03503e+06	755701	1.52476e+06	1.86625e+06	1.52803e+06	1.09494e+06	389571	1.51724e+06	1.16361e+06	1.97901e+06		326715		248362	224530	122352		240616	105001	797308	40775.3	88494.6	235210	1.90516e+06	3.96768e+06	4.03826e+06	5.36683e+06	4.80105e+06	6.1061e+06	7.60907e+06	4.94707e+06	5.64428e+07			134076	238902	222760	358050	351933	1.37616e+06
unreviewed	Q05AK3	Coproporphyrinogen oxidase	cpox																														79450.2	136998	1.56805e+06	1.73939e+07	7.66773e+07	2.67763e+07	1.30618e+06	54163.5	1.23992e+08
unreviewed	A0A1D5NSM7	Phosphodiesterase	si:ch211-79e4.4																				963497	71946081	6.60471e+07		1.80159e+06	1.93404e+06	5.30036e+06	1.76347e+06	2.70572e+06	3.55875e+06	5.53943e+06	5.53769e+06	7.57735e+06	8.38935e+06	7.80279e+06	5.24557e+06	4.67207e+06	2.84679e+06	2.03632e+08
unreviewed	F8W2V6	Isocitrate dehydrogenase [NAD] subunit, mitochondrial	idh3b																						1.52316e+06	708791	1.29393e+06						459436	408495	382113	1.11579e+06	1.95745e+06	2.8648e+06	3.94561e+06	2.15592e+07	3.62188e+07
reviewed	Q6P698	Plastin-2 (L-plastin) (Lymphocyte cytosolic plastin 1)	lcp1 pls2																																404407	886859	1.57177e+06	4.13969e+06	2.92391e+07	1.0465e+08	1.40892e+08
unreviewed	B8JLR6	Si:ch211-251b21.1	si:ch211-251b21.1														64665.1	66744.1	229320		430016	101550	778561	673408	6.11113e+06	183150	5.5409e+07	9.68325e+06	3.0371e+06	826519	421541	1.15768e+07	2.32416e+07	6.29841e+06	1.72105e+06	56112.5			95645.7		1.21006e+08
reviewed	Q9MIY5	ATP synthase subunit a (F-ATPase protein 6)	mt-atp6 atp6 atpase6 mtatp6	CV										73170.7	162724		584883	500979	2.7826e+06	1.87594e+08	2.29464e+07		238140	285199	360673		357726	105101	254565						64209.9	73684.8	140524				2.16524e+08
unreviewed	A0A0R4IPV5	Protein disulfide-isomerase	p4hb																										18906.4	107957		441359	4.70774e+06	1.176e+08	3.70411e+06	784818	1.01121e+06	2.27187e+06	6.90025e+06	1.13408e+08	2.50957e+08
reviewed	Q5BJA5	Histone H2B 1/2	zgc:112234; zgc:114046		2.3032e+06	5.5723e+06	1.59178e+06	3.25505e+06	1.839e+06	1.91567e+06	2.20973e+06	3.91054e+06	5.25611e+06	3.37891e+06	3.61034e+06	1.62371e+06	6.64983e+06	3.57187e+06	9.97228e+06	1.00179e+07	2.87109e+06	242310	1.28624e+06	3.11353e+06	1.0355e+07	29697.9	1.73519e+07	2.2378e+07	4.03436e+07	6.96957e+06	3.4381e+06	2.72057e+06	9.23382e+06	1.06699e+07	2.79804e+07	2.88148e+07	3.0578e+07	2.82944e+07	2.13175e+07	1.96163e+07	3.54283e+08	9.87434e+06	560597	7.55725e+06	2.75745e+06		289180	1.43309e+06	889396
unreviewed	Q6PC53	Peptidyl-prolyl cis-trans isomerase (PPIase) (EC 5.2.1.8)	ppiab ppial							62309.3	46375.6	179143		287593	165578		83695.7		155716		67594.8		203452	96508.6	190405		1.09595e+06	556866	1.02729e+06	906304	4.45599e+06	2.58581e+07	8.67804e+07	4.87091e+07	2.01882e+07	8.22625e+06	5.08302e+06	5.02028e+06	6.23622e+06	5.28675e+06	2.20969e+08								76452.1
unreviewed	B0S5R6	Pyruvate carboxylase b	pcxb pc																					45418.6	1.4637e+06		5.33366e+06	7.73766e+06	1.67036e+07	789944	2.14427e+06	4.29486e+06	1.02204e+07	1.09856e+07	1.55351e+07	2.40751e+07	3.21971e+07	3.64644e+07	5.58812e+07	9.58179e+07	3.1969e+08
reviewed	Q6NYL3	Peroxisomal bifunctional enzyme (PBE) (PBFE) [Includes: Enoyl-CoA hydratase/3,2-trans-enoyl-CoA isomerase (EC 4.2.1.17) (EC 5.3.3.8); 3-hydroxyacyl-CoA dehydrogenase (EC 1.1.1.35)]	ehhadh echd si:dkeyp-30d5.2 zgc:77526																										53043.5			69443	715884	1.89472e+06	4.10637e+06	2.10612e+07	1.01611e+08	4.08359e+07	1.26003e+07	2.22147e+07	2.05163e+08
unreviewed	A9JTC0	Annexin	anxa5b anxa5																																			76107	2.55036e+06	1.66024e+08	1.6865e+08
unreviewed	Q6P043	Fructose-bisphosphate aldolase (EC 4.1.2.13)	aldoab											1.78468e+06															1.15804e+06	788333	7.52657e+06	3.66023e+07	7.63212e+07	9.52015e+06	4.91223e+06	9.07683e+06	1.51017e+07	7.92122e+06	3.39653e+06	1.29673e+07	1.87077e+08
unreviewed	E7FCD8	ATPase H+-transporting V1 subunit Ab	atp6v1ab										1.00372e+06	4.56552e+07	4.84143e+07	531764	1.55177e+06	1.5288e+06	9.6462e+06	1.08824e+06	2.8651e+06	2.39028e+06	3.92381e+06	2.21446e+06	2.73549e+06			2.54966e+06	194740				182146	331693	875362	510169	561817	1.74671e+06	2.0176e+07	3.05172e+07	1.81195e+08
unreviewed	A8WGJ5	Transferrin-a	tfa								128938								102306		73287.9		789163	4.53027e+06	4.79016e+07	136182	3.61754e+07	5.84002e+07	2.95232e+07	5.39682e+06	1.26658e+06	2.48499e+06	1.80001e+06	1.5739e+06	1.69418e+06	1.41065e+06	1.1082e+06	2.09973e+06	5.16347e+06	1.4048e+06	2.03164e+08
unreviewed	Q4V9I3	Zgc:112300	cabp2a zgc:112300								6.38421e+06	1.22678e+06	1.43783e+06	1.03418e+07	22045702	5.24322e+06					2.58057e+07			3.22061e+06				2.15818e+06	14885314		1.46905e+06		11270162	12326756	5.10907e+06	12904003	5860653	4.79724e+06	5.70481e+06	881181	1.53072e+08						7.2592e+06		8621955
unreviewed	E7F2U4	Centromere protein E	cenpe			7.24311e+06	2.63207e+06	438178		663484	3104897	6.27463e+06	1.22767e+07	1.009e+07	1.35707e+07	1.00257e+07	4.44913e+07	3.57581e+07	4.29356e+07	3.57293e+06			43925.5				24789.7			54649.9			55944.4	243136			94930.5	118546	689620	2.32725e+06	1.9673e+08	5.01536e+06	4.14529e+06		7.94907e+06		560796	57075	1.30636e+07
unreviewed	F1QWR0	Nipsnap homolog 3A (C. elegans)	nipsnap3a																						650945		1.39121e+06	383667	3.11073e+06	1.40118e+06	2.28631e+06	6.69309e+06	3.6782e+07	1.1316e+08	2.95831e+08	8.57014e+07	2.45113e+06			88812.1	5.49931e+08
unreviewed	E7FFE8	5'-nucleotidase domain-containing 3	nt5dc3																						84853.1			308984	2.39696e+06	9.09988e+06	4.33724e+07	5.75172e+06	55218.8		67548.3	83066.4	67107.2	54828.8	116549	257561	6.17167e+07
unreviewed	A0A0R4INN3	Alanine--glyoxylate aminotransferase 2	agxt2																	115916	282051	259104	2.13323e+06	5.99436e+06	2.11322e+07		1.51502e+07	4.16685e+06	1.59933e+07	3.14581e+06	3.52809e+06	3.64965e+06	7.31919e+06	7.62359e+06	9.25014e+06	2.04538e+07	4.0436e+07	1.21604e+07	1.17172e+06	5.15683e+06	1.79122e+08
reviewed	Q1MTI4	Alanine--glyoxylate aminotransferase 2	tpi1a si:dkey-89b17.2								148338		1.98667e+06	7.6756e+06	1.05104e+07	4.93825e+06	2.87413e+07	4.21561e+07	5.67575e+07	74753.3	241115	199146	259852	180705	339836		515682		109105	414392			61385.6		50106	74803.1				6.17016e+06	1.61605e+08
unreviewed	F1R0C2	Amine oxidase (EC 1.4.3.-) (Fragment)	si:ch211-127i16.2																157626		110818	76938.8	206925	394954	372109		428928	603918	2.59463e+06	1.1848e+06	2.29062e+06	9.60944e+06	2.47944e+07	2.07677e+08	1.9505e+08	494973	107811	265524	1.40131e+06	1.86268e+06	4.49685e+08
unreviewed	A8E5I2	Keratin 18b (Zgc:77517 protein)	krt18b zgc:77517		1.12576e+06								746598	414553	1.53753e+06	945397	1.1211e+06	328854	489090								383208	1.64938e+06	2.54421e+07	8.07709e+06	1.00893e+07	7.30944e+06	1.68473e+06	1.19026e+06	924660	1.60661e+06	193335			189703	6.54487e+07		459777						184683
reviewed	Q5U3A7	Dynamin-like 120 kDa protein, mitochondrial (EC 3.6.5.5) (Optic atrophy protein 1 homolog) [Cleaved into: Dynamin-like 120 kDa protein, form S1]	opa1 zgc:92092																														127470	398183	1.9235e+06	9.94263e+06	4.92446e+07	1.9124e+07	1.96715e+07	3.49537e+07	1.35385e+08
unreviewed	E9QCD9	ATPase sarcoplasmic/endoplasmic reticulum Ca2+-transporting 1 (Fragment)	atp2a1																						61658.3		175403	144685	341909	152485	191393	1.22408e+06	4.8612e+06	1.77832e+07	4.80737e+07	1.99785e+07	1.6293e+07	1.77042e+07	1.59641e+07	1.53682e+07	1.58318e+08
unreviewed	E7FD18	Myosin, heavy chain 7B, cardiac muscle, beta a	myh7ba		86599.7		67833.8	103670		221658	333522	849951	101657	5.18806e+06	2.83942e+06	113797	1.61575e+06	1.33736e+06	2.85205e+06	223897	431088		307089	466065	1.09787e+06	26897.8	135170	85060.9	1.15051e+06	288410	77044.2	92225.5	144230	256115	126829	191771	281761	150859	247580	712383	2.22042e+07	177316	197726	465136	258126		397966	811684	2.98089e+06
unreviewed	Q6TNT9	Rab GDP dissociation inhibitor	gdi2 GDI2																																			9.28629e+06	2.22087e+07	5.25374e+07	8.40323e+07
unreviewed	F1R9C6	Prohibitin 2b	phb2b					82906.6			1.18218e+06	1.28558e+07	8.01532e+06	3.97936e+07	5.56712e+07	8.82101e+06	3.94605e+07	2.63208e+06	976464						85740.7																1.69577e+08								6.21369e+06
unreviewed	F1QBA0	Beta-carotene oxygenase 2a (Fragment)	bco2a																														141794	276815	858562	2.96034e+06	4.15461e+06	1.3278e+07	6.69157e+07	1.38078e+08	2.26664e+08
unreviewed	Q5BJ17	Elongation factor Tu	tufm zgc:110766																														778550	1.81168e+06	3.17644e+06	5.18865e+06	1.30999e+07	1.7522e+07	1.7741e+07	6.24433e+07	1.21762e+08
unreviewed	E7EY13	Choline dehydrogenase (EC 1.1.99.1)	chdh																1.45384e+06								65805.2		119641			28981.9	408696	1.13803e+06	1.75314e+06	2.89827e+06	4.55769e+06	1.24527e+07	4.85031e+07	1.2234e+08	1.9572e+08
unreviewed	Q6PC89	Enolase 1b, (alpha) (Zgc:73056)	eno1b zgc:73056			61313.4	57328.7	60465.9	62363.7	128676	67822.1	45161.7	348610	952199	664497	81980.8	613575	687504	2.63834e+06	1.1961e+06				97131.2					291893	1.41009e+06	172021		170331	378986	649179	901381	2.15113e+06	2.97007e+06	3.38049e+06	5.16145e+07	7.18531e+07	85157.4		143161	91697.3				50533.3
reviewed	Q8JH71	Fructose-bisphosphate aldolase B (EC 4.1.2.13) (Liver-type aldolase)	aldob																						71376.8		73508.8	156230	1.34867e+06	1.32781e+06	8.09041e+06	3.68464e+07	8.23915e+07	3.51532e+06	298277	549744	380805	125065	409850	418807	1.36004e+08
unreviewed	E7F0U4	Ankyrin 1, erythrocytic b	ank1b																								185609		1.50987e+06	287226	178925		195849	243869		799614	697702	275213	800477	718952	5.8933e+06
unreviewed	A2BGX6	Myosin heavy chain 4	myhc4								216035	132460	1.02207e+06	2.35358e+06	4.0668e+06	91189.4	1.24722e+06	1.14011e+06	3.74593e+06		612085	44634.2	186729	266632	1.51607e+06		131230		1.23135e+06	284559	124383	253660	277816			71062		91678.5	95623.6	429414	1.96323e+07						48678.5	204359	2.62973e+06
unreviewed	E7FD66	Aminoadipate-semialdehyde synthase	aass																						150631		2.93844e+06	538744	2.04441e+07	4.41164e+06	3.45986e+06	647934	478813	757410	1.83165e+06	6.03907e+06	7.2022e+06	9.23792e+06	1.44672e+07	3.40957e+07	1.06701e+08
unreviewed	E7F3U3	Pyruvate dehydrogenase kinase, isozyme 1	pdk1																							102674					1.62527e+06		2.19093e+06		13004190	1.27614e+07	583006	2.19923e+06	1.52383e+07	5.49577e+06	5.32007e+07
unreviewed	A8HAK5	NLR family CARD domain-containing 8	nlrc8 si:dkey-121n8.4				6.4224e+06	1.13597e+07	3.46965e+06	580162	1.02482e+06	701759	1.14803e+06	7.54727e+06	3.6456e+06	1.19041e+06	7.16516e+06	3.39535e+06	6.40156e+06		1.70403e+06	1.56839e+06	982175	667776	1.1259e+06		873486	1.11229e+06	2.40481e+06	1.12862e+06	1.30842e+06	1.43094e+06	6.52326e+06	3.99878e+06	2.15654e+06	1.43119e+07	9.4915e+06	2.6731e+06	1.77889e+06	3.04183e+06	1.12334e+08	505552	1.16039e+06	974134	1.51413e+06		450553	1.63132e+06	1.05074e+07
unreviewed	F1R4U6	Si:ch211-14a17.10	si:ch211-14a17.10		1.12487e+06	3.89867e+06	5.42973e+06	8.54795e+06	4.27538e+06	6.22621e+06	9.2282e+06	1.23223e+07	1.04237e+07	9.33112e+06	1.17178e+07	4.08282e+06	5.09373e+07	8.85818e+07	1.05231e+07										1.07417e+06		77284.9									171147	2.37974e+08	1.73759e+06	1.88024e+06	4.31051e+06	3.10038e+06	2.58143e+06	2.82481e+06	3.98638e+06	1.32717e+07
reviewed	Q1RLY6	Kynurenine 3-monooxygenase (EC 1.14.13.9) (Kynurenine 3-hydroxylase)	kmo zgc:136684											43648.7	52612.2			65035.8	281910		134175		585326	953529	783082		929991	1.33148e+06	3.22803e+06	1.54018e+06	2.02019e+06	5.36808e+06	1.01897e+08	5.02483e+08	3.66909e+07	386269		279347	652494	52301.7	6.59758e+08
unreviewed	A0A0R4IKF0	Apolipoprotein A-Ib	apoa1b																														641428	1.22592e+07	2.93944e+07	6.02715e+07	1.43357e+07	1.19788e+07	3.33614e+07	7.70875e+06	1.69951e+08
unreviewed	B0S730	Solute carrier family 25 (Mitochondrial carrier adenine nucleotide translocator), member 6 (Solute carrier family 25 member 6)	slc25a6									517980	3.46831e+06	1.13928e+06	3.99812e+06		373199		103705							70573.6		84951.8	81491.6	91116.7	141006	370062	557230	809021	1.63471e+06	5.53986e+06	1.00006e+07	9.9772e+06	2.32846e+07	1.14186e+08	1.76429e+08								247967
reviewed	Q568J8	Transmembrane protein 256	tmem256 zgc:110256				42217.5	537065	307580	240208	211963	281159		23650.6																			189893	387016	1.01325e+06	1.0658e+07	4.82868e+07	1.12577e+08	2.2392e+07		1.97147e+08								42148.9
reviewed	F1QCN0	Glutamine amidotransferase-like class 1 domain-containing protein 3A, mitochondrial	gatd3a Zgc:112056																																			1.36893e+06	5.06062e+06	1.25143e+08	1.31572e+08
reviewed	Q66L49	Calcium-binding mitochondrial carrier protein SCaMC-1 (Small calcium-binding mitochondrial carrier protein 1) (Solute carrier family 25 member 24)	slc25a24 scamc1 si:ch211-63o20.9 zgc:92470			60305.7		109360		72154.4				110978					59353.6						78118							200653	2.26959e+06	1.72595e+07	8.24971e+07	6.98464e+07	1.39733e+07	9.31267e+06	1.30801e+07	1.46061e+06	2.1039e+08								106964
unreviewed	Q6DHB6	Keratin 91	krt91					54646.5	50707.2	75882.9	90852		346081	187972	733925	60010.2	100027	143969	401827					67525.7	144790		2.00612e+07	1.94175e+07	2.64257e+07	674127	455977	791872	3.82616e+06	2.15582e+06	718234	63195.5	61118.1	95989.1	82720	283242	7.75712e+07			55640.2	32675.6		63074.4	66532.9	149762
reviewed	Q6PH57	Guanine nucleotide-binding protein G(I)/G(S)/G(T) subunit beta-1 (Transducin beta chain 1)	gnb1																														81819.7	153730	184737	1.55768e+06	3.34576e+06	3.55013e+07	6.4035e+07	2.95694e+06	1.07817e+08
unreviewed	Q7T3L3	Chaperone protein GP96 (Heat shock protein 90, beta (Grp94), member 1)	hsp90b1 GP96 tra1																						88104.9			63258.6	125414	152703	67642.5		947820	3.59292e+06	1.56292e+07	4.4104e+07	4.39379e+07	6.84761e+07	7.54295e+07	1.08877e+08	3.61491e+08
unreviewed	Q4VBI5	NADH dehydrogenase [ubiquinone] 1 alpha subcomplex subunit 2	ndufa2 zgc:112340	CI								278005	1.54551e+06	1.68743e+06	1.21121e+06	28941.6	3.12495e+06	971091	2.92112e+06	1.13843e+06	223107		270725	416618	1.37083e+06		1.20489e+06	1.2682e+06	4.79199e+06	776321	1.32914e+06	3.52162e+06	1.23508e+07	1.15272e+07	1.32613e+07	1.62402e+07	2.02523e+07	2.3233e+07	3.02423e+07	3.0645e+07	1.85832e+08			87023				309226	1.02543e+06
unreviewed	F1RBN6	ETHE1 persulfide dioxygenase	ethe1																																225923	526810	1.59502e+06	3.56e+07	1.07728e+08	5.76246e+07	2.03301e+08
reviewed	B3DIE8	Tripeptidyl-peptidase 1 (TPP-1) (EC 3.4.14.9) (Tripeptidyl aminopeptidase) (Tripeptidyl-peptidase I) (TPP-I)	tpp1																														806331	898208	2.19057e+06	4.14658e+06	1.20426e+07	4.31037e+07	3.07103e+07	1.66886e+07	1.10587e+08
unreviewed	A4IG36	Aldh5a1 protein	aldh5a1																										2.66109e+06	1.02103e+07	3.23434e+07	1.42919e+07	2.78816e+06	2.20758e+06	2.16191e+06	2.23446e+06	1.1147e+06	1.44152e+06	1.2891e+06	3.13796e+06	7.58821e+07
unreviewed	A1L142	LOC570313 protein (Myosin-binding protein Hb) (Fragment)	mybphb LOC570313																									75676.3	171739				696818	1.27077e+06	2.28955e+06	3.54365e+06	5.5656e+06	8.70409e+06	2.72876e+07	5.96205e+07	1.09226e+08
unreviewed	Q4V9L1	Actr3 protein	actr3																						349544	63035.1	5.61514e+07	2.76355e+06	6.25321e+06	51627.6		78139.5	55102.2		59151.4	66537	163650	460492	107590	122936	6.6746e+07
unreviewed	A4IG46	Parvin, alpha b (Zgc:162217 protein)	parvab zgc:162217																													5762623	7.1558e+06	1.15013e+07	17799510	1.07996e+07			9.47837e+06	16877214	7.93744e+07
unreviewed	Q6P972	Tubulin alpha chain	tuba2														53360.7																163737	280384	1.4441e+06	3.0839e+06	4.71241e+06	7.69628e+06	1.32509e+07	9.71601e+07	1.27845e+08	48693.6
unreviewed	F1QXV8	Phosphoglycerate kinase	pgk1																														224353	118416		232425	614138	459333	2.57597e+06	1.03693e+08	1.07918e+08
unreviewed	F1Q8N4	Ceruloplasmin (Fragment)	cp																						462387		574677	608624	1.78819e+07	1.3979e+07	9.01369e+06	9.69424e+06	1.2372e+07	1.12307e+07	1.46162e+07	1.33593e+07	6.32574e+06	3.9762e+06	1.23325e+07	7.44913e+06	1.33876e+08
unreviewed	E9QJI6	Enolase 3, (beta, muscle) (Fragment)	eno3									216476	765039	2.37197e+06	3.41811e+06	1.36218e+06	6.71709e+06	9.77515e+06	4.26441e+07	9.24788e+06	5.29693e+06	467875	1.18044e+06	1.28812e+06	2.46399e+06		326730	77291	170618	1.02259e+06	474492	526283	2.40394e+06	1.68193e+06	1.52854e+06	1.16018e+06	4.34561e+06	3.54049e+06	4.63464e+06	4.67945e+07	1.55903e+08								73909.4
unreviewed	F1R362	Ferrochelatase (EC 4.99.1.1)	fech																														751984	648950	2.87156e+06	1.17014e+07	6.4089e+07	1.29712e+07		109396	9.31435e+07
unreviewed	A4IGG9	Zgc:163044 protein	dnajb12b zgc:163044																														134373	485447		353727	2.62504e+06		3.99125e+07	3.03541e+06	4.65465e+07
reviewed	Q7T3E5	Kynurenine--oxoglutarate transaminase 3 (EC 2.6.1.7) (Cysteine-S-conjugate beta-lyase 2) (EC 4.4.1.13) (Kynurenine aminotransferase 3) (Kynurenine aminotransferase III) (KATIII) (Kynurenine--glyoxylate transaminase) (EC 2.6.1.63) (Kynurenine--oxoglutarate transaminase III)	kyat3 ccbl2 kat3 zgc:63929																																56232.3	1.07258e+07	6.95172e+07	1.71416e+07	3.05994e+06		1.00501e+08
unreviewed	A9C3Q7	Aminomethyltransferase (EC 2.1.2.10) (Glycine cleavage system T protein)	amt																56480.8						132791		67719.4	315207	781557	333598	211719	361825	2.67157e+06	3.79163e+06	6.09311e+06	1.0465e+07	1.56339e+07	2.49276e+07	5.50263e+07	7.31019e+07	1.93972e+08
unreviewed	A8WFV1	TNF receptor-associated protein 1 (Trap1 protein)	trap1		99632.6	115596										101930															211701		125138		2.26962e+06	1.07247e+07	9.42871e+06	3.37911e+07	3.83615e+07	4.63684e+07	1.41598e+08	223612		157539				110836
unreviewed	Q7ZSY2	Malate dehydrogenase (EC 1.1.1.37)	mdh1ab mdh1b mdhB																112702	1.05699e+06															414991	1.37209e+06	1.24436e+06	6.98017e+06	5.18604e+07	1.49884e+07	7.80301e+07
unreviewed	A5WUH1	Si:dkey-83f18.5	si:dkey-83f18.5												74970.4		111420				209299		479799	720913	705280		707079	862547	867761		319077	316064	1.77913e+06	2.36693e+06	2.96945e+06	4.51701e+06	6.99245e+06	4.23937e+06	6.30461e+06	1.83723e+07	5.29154e+07
unreviewed	Q6PGY7	CDGSH iron sulfur domain 1 (Zgc:63561)	cisd1 si:dkey-18n13.4 zgc:63561																	238747													545838	682456	75665.9	1.01136e+06	1.27018e+06	5.40469e+06	3.27817e+07	8.12195e+07	1.2323e+08
unreviewed	F1QYT2	Sulfide quinone oxidoreductase	sqor sqrdl																141374						596354		184245	404717	510961		81159.2	694641	3.46051e+06	3.32052e+06	4.87212e+06	1.40211e+07	1.1195e+07	1.16342e+07	1.94625e+07	7.35037e+07	1.44083e+08
unreviewed	E7F5G8	Aminoadipate aminotransferase (Fragment)	aadat																														241516	2.6525e+06	2.9619e+07	6.47427e+07	2.41022e+07	2.5397e+07	3.01397e+06	654579	1.50423e+08
unreviewed	F1QTB5	Dolichyl-diphosphooligosaccharide--protein glycosyltransferase subunit 1	rpn1															50130.1	1.13955e+06	136076	1.72003e+06	533921	1.90783e+07	7.22092e+07	1.05181e+08	317432	2.26721e+07	4.65368e+06	280842							181107	364118	105360			2.28623e+08
unreviewed	B0S6X0	3-oxoacid CoA transferase 1a (Fragment)	oxct1a																														204232	976932	2.62277e+06	1.98265e+06	1.71363e+06	3.04603e+06	1.27426e+07	1.40514e+08	1.63803e+08
unreviewed	A0A0R4IRS8	Signal sequence receptor, alpha	ssr1																102130		164655		45863.2	422100	1.06914e+06	27009.9	5.1258e+06	6.473e+06	1.67208e+07	6.29454e+06	5.75228e+06	5.87748e+06	1.31901e+07	6.91521e+07	1.12242e+08	2.21723e+07	4.23866e+06	9.23497e+06	1.23803e+06	152122	2.79695e+08
reviewed	Q9PVK5	L-lactate dehydrogenase A chain (LDH-A) (EC 1.1.1.27)	ldha											169258	366427			236137	434600	91805.7			605823					90946.7		1.77685e+06	8.85121e+06	4.85264e+07	5.45062e+07	4.15697e+06	173192						1.19986e+08
unreviewed	E7FCZ2	Actinoporin-like protein	apnl																								1.75077e+06	813926	7.74422e+06	4.20713e+06	8.14468e+06	1.54592e+07	4.2225e+07	1.78392e+07	2.64283e+06					149895	1.00977e+08
unreviewed	Q6NX09	Hexokinase 1	hk1			896426	738389	2.01072e+06	874037	1.72663e+06	1.59125e+06	2.30334e+06	2.92571e+06	1.92462e+06	1.93949e+06	350412	1.87626e+06	942754	2.10738e+06		52316.2		97386.8	75460.3	372352				82368.8	49216.2	67904.4	214152	1.30502e+06	3.58046e+06	1.26771e+07	1.6938e+07	1.13466e+07	1.38896e+07	1.40325e+07	1.14576e+07	1.08446e+08	119057	174077	421044	491948	506424	943292	1.10029e+06	2.14063e+06
reviewed	Q6NYL5	Alanine aminotransferase 2-like (ALT2) (EC 2.6.1.2) (Glutamate pyruvate transaminase 2) (GPT 2) (Glutamic--alanine transaminase 2) (Glutamic--pyruvic transaminase 2)	gpt2l gpt2 im:6791811 si:ch211-261f3.4											101744			127346	114532	478386													162198	2.11848e+06	7.3687e+06	2.12982e+07	2.04956e+07	5.06179e+06	3.70413e+06	5.61981e+06	6.97573e+07	1.36408e+08
reviewed	Q56A55	ATP-binding cassette sub-family B member 8, mitochondrial	abcb8 zgc:113037					404264	360651	268918	95702.7	1.41986e+06	4.54236e+06	2.21636e+06	464626	223157	923116												39908.1	5.70731e+06	2.28836e+07	1.15698e+07	1.73741e+06								5.2857e+07				507167	790544	62635.8	1.29765e+06	2.07822e+06
unreviewed	Q6DHU3	Keratin 97 (Zgc:92061)	krt97 zgc:92061		383029	82790.3	117746	139187		523237	138975	407332	783535	1.05567e+06	1.48167e+06	216995	9.00382e+06	4.55618e+06	1.07588e+07	598870				81897.7	368739		1.74704e+07	2.45681e+07	2.17553e+07	745137	534105	1.30989e+06	2.15898e+06	1.08667e+06	636754	212277		56144.2		2.51123e+06	1.03743e+08	79381.2		419693	273861	51164.3			263640
unreviewed	B8JKT0	Sodium/potassium-transporting ATPase subunit alpha	atp1a1a.3																									115505	1.45294e+07	1.59373e+07	1.25912e+07	3.09911e+06	1.28781e+06			293949	347830	363480	361559	304744	4.92318e+07
reviewed	B3DHU2	Transmembrane protein 65	tmem65																						159320							145201	200993	177656	842141	897609	723851	9.32885e+06	1.09151e+08	1.02442e+06	1.22651e+08
unreviewed	A5X6X6	Titin b	ttn.1 ttnb			160247	219316	130877	156584	384668	869855	2.12815e+06	1.79249e+07	3.32826e+07	3.16782e+07	1.95952e+06	6.28186e+06	2.61931e+06	6.16013e+06	190782	63744.4	48428	184363	403055	1.56409e+06		437682	129104	4.25208e+06	3.00498e+06	226414		782900	1.18661e+06	971147	1.77472e+06	1.41031e+06	2.92696e+06	2.03446e+06	1.49726e+06	1.27045e+08		41043.7	271407	126890	72609.3	33140.2	692643	4.01119e+06
unreviewed	F1QXB0	Spectrin beta chain	sptbn2											33529.6			21301.6	45386.7	982279		174186			272637	411234		162481	278413	924676	71120.3	82606	204673	1.80072e+06	2.02077e+06	2.07168e+06	5.42045e+06	9.7428e+06	1.49046e+07	1.23877e+07	2.60152e+06	5.46147e+07
unreviewed	A4QP41	Alpha-galactosidase (EC 3.2.1.-)	naga zgc:123333																																421564	1.46982e+06	1.4635e+07	4.54518e+07	3.05448e+07	9.88492e+06	1.02408e+08
unreviewed	F6P7H4	Si:ch211-133n4.10	si:ch211-133n4.10									558036	8.25819e+06	590760	869397		2.01597e+06	1.84135e+06	11247117	1.45133e+08	1.23094e+06																			727872	1.72473e+08								814594
unreviewed	F1QHE9	NADH:ubiquinone oxidoreductase core subunit S7	ndufs7	CI						104853	243511		1.63313e+06	4.75116e+06	1.94874e+06	149907	9.78389e+06	6.05818e+07	6.79971e+07	189356	96440.4		186660	237311	369182		465519	683273	1.7756e+06	393880	348831	1.15434e+06	3.69466e+06	5.31414e+06	1.44946e+07	1.79849e+07	7.68575e+06	965649	419507	284091	2.03938e+08			106579					381121
unreviewed	F1Q7G7	Acyl-CoA thioesterase 7	acot7																														188872	5.47928e+06	6.42741e+07	3.51914e+07	186851				1.05321e+08
reviewed	A0JME6	Isochorismatase domain-containing protein 2	isoc2 zgc:109735												118628		2.72569e+06	2.18172e+06	5.28098e+06	431194				196044	2.23554e+06		4.80893e+06	2.3482e+06	1.60923e+07	3.3419e+06	6.10252e+06	7.99953e+06	1.82696e+07	1.58759e+07	1.18715e+07	4.88446e+06	2.32306e+06	908534	319905	868584	1.09185e+08
unreviewed	Q6P603	Annexin	anxa2a											96369.1	162835						77597.8						62055.6		147853	23221.6	46726.7	93180	174475	221914	438770	938165	2.16258e+06	3.09334e+06	7.11636e+06	6.59337e+07	8.07891e+07
unreviewed	Q7M569	Glutamine synthetase (EC 6.3.1.2)	glula gso1																						77480.5					179991			345819	737043	1.08976e+06	3.63358e+06	9.09228e+06	1.36139e+07	1.04858e+07	2.49587e+07	6.42144e+07
unreviewed	Q6NYQ3	Acad8 protein (Fragment)	acad8																					763847							66911.4	276485	8.87813e+06	4.80823e+07	4.78587e+07	3.23185e+06	4.26895e+06	1.28695e+07	2.39638e+07	2.02459e+07	1.70506e+08
unreviewed	B7ZGY7	Junction plakoglobin 1b	jupa jup																																274015	1.20575e+06	3.54959e+06	1.88344e+07	1.79188e+07	918524	4.27011e+07
reviewed	O57521	Heat shock protein HSP 90-beta	hsp90ab1 hsp90b																											67060.6			1.08592e+06	1.56513e+06	7.2117e+06	1.42315e+07	1.20679e+07	3.0116e+07	1.24507e+07	2.5279e+07	1.04075e+08
unreviewed	Q7SZ53	Pentaxin (Pentraxin)	crp2 si:ch211-234p6.13							159428			528202	1.18703e+06	3.26008e+06	1.68207e+06	1.47615e+06	730506	1.706e+06	547970	1.23431e+06	306518	481795	1.24154e+06	5.86579e+06	255380	5.59116e+06	4.16649e+06	1.8655e+07	2.62295e+06	3.05699e+06	4.60432e+06	8.27514e+06	3.67124e+06	3.19288e+06	1.94168e+06	669190	1.19641e+06		107446	7.84137e+07								123707
unreviewed	A0JMN2	Zgc:154046	zgc:154046								119887	932016	499702										876008										449303	1.32511e+06	2.23581e+06	5.45427e+06	7.05724e+06	3.79937e+07	5.99675e+07	1.30571e+07	1.29968e+08								632191
unreviewed	B3DKM0	Aldehyde dehydrogenase 1 family, member A2	aldh1a2																						309276		9.21127e+06	9.24889e+06	2.64847e+07	4.55177e+06	334935			99034.2	183356	145743	433897	414655	530388	1.60261e+06	5.35506e+07
unreviewed	B8JLA8	REC8 meiotic recombination protein a (Fragment)	rec8a rec8																										207801	193070	1.40592e+07	1.66392e+07	6.05651e+06	6.00198e+06	895547	3.32108e+06	685857		1.27888e+06	4.86734e+06	5.42065e+07
reviewed	Q7ZVB2	4-trimethylaminobutyraldehyde dehydrogenase A (TMABA-DH) (TMABADH) (EC 1.2.1.47) (Aldehyde dehydrogenase family 9 member A1-A) (EC 1.2.1.3)	aldh9a1a aldh9a1l										136374	300020	1.14597e+06	219201	2.77781e+06	4.75967e+06	2.024e+07	2.67283e+06	1.87552e+06	1.53331e+06	4.49418e+06	4.11205e+06	1.35172e+07		7.98758e+06	3.86713e+06	1.39517e+07	4.80858e+06	2.29768e+06	3.48852e+06	7.83902e+06	10628071	1.2054e+07	3.33834e+06	1.32869e+06	1.25807e+06	2.43358e+06	4.75805e+06	1.37823e+08
unreviewed	Q1L8E2	Peptidase (mitochondrial-processing) beta	pmpcb			222634	305693	373972	872230	1.57373e+06	2.74874e+06	7.01376e+06	3.93531e+07	1.26184e+06	467317		603512	761615	1.82692e+06	229171			760193													22351.7		27504.6	182489	1.87866e+07	7.73934e+07		265969		938133	1.11229e+06	945497	2.01674e+06	3.881e+06
unreviewed	Q6PC68	Vacuolar proton pump subunit B (V-ATPase subunit B) (Vacuolar proton pump subunit B)	atp6v1ba										225134	3.22707e+07	3.24022e+07	592601	975042	617920	5.86615e+06	1.08568e+06	3.25959e+06	2.09513e+06	5.56482e+06	3.01584e+06	3.94127e+06		206304	3533278	200531	99241.6				109435	223901	124296	266768	627372	649415	1.7004e+07	1.14957e+08
unreviewed	E9QEY2	Ubiquitin-like modifier-activating enzyme 1 (Fragment)	uba1																															902739	8.9354e+06	5.00189e+07	6.32447e+07	5.34665e+06	896061	230159	1.29575e+08
unreviewed	F1QJC1	Dehydrogenase/reductase (SDR family) member 9	dhrs9																									81925.4	137938		182759	442319	1.39142e+06	1.93408e+06	9.88312e+06	1.01819e+08	1.10077e+08				2.25949e+08
unreviewed	A8E4Y9	Zona pellucida glycoprotein 2	zp2.1 zp2		2209900	1.00311e+07	7.49931e+06	8.80466e+06	5.46988e+06	8.13685e+06	7.1623e+06	1.78886e+07	2.27014e+07	1.22243e+07	1.00438e+07	2.02982e+06	9.69099e+06	8.15319e+06	1.45273e+07	484477	300843		310362	254440	158645				104484							112433	224038	775769	1.0063e+06	137766	1.50443e+08	1.51375e+06	1.29079e+06	4.79291e+06	2.84426e+06	1.87465e+06	2.51759e+06	3.36931e+06	7.52704e+06
unreviewed	F1QUS3	Zona pellucida glycoprotein 2, tandem duplicate 5	zp2.5		1.15571e+06	3.34364e+06	8.74769e+06	1.61062e+07	7.04277e+06	9.77945e+06	1.41936e+07	1.97666e+07	1.62057e+07	1.7049e+07	1.58447e+07	3.32101e+06	1.53641e+07	9.43723e+06	1.77984e+07	657157	345375		259678	242845	242800			66407.7	164064					76830.9	119751	139979	90814.1	205306	398071	874838	1.7904e+08	949741	1.01441e+06	2.26122e+06	2.46782e+06	1.65241e+06	2.46593e+06	3.40981e+06	9.56428e+06
unreviewed	A7MCR1	Cytochrome b-c1 complex subunit Rieske, mitochondrial (EC 7.1.1.8)	uqcrfs1	CIII		862023	958789	2.11716e+06	1.54425e+06	2.3831e+06	3.48741e+06	1.39688e+07	6.91802e+07	4.18726e+06	862428	123146	962237	712278	1.89041e+06	591710		62993.8	6.48358e+06	89138.2									199457	231526	52948	519636	226034	231177	993896	4.17595e+06	1.17098e+08	419979	950936	890918	2.35506e+06	1.56536e+06	1.33552e+06	2.56119e+06	1.02419e+07
unreviewed	B8JM11	Epithelial cell adhesion molecule	epcam																71173.3															236488	558458	2.89024e+06	3.2924e+06	1.57836e+07	2.28256e+07	513993	4.6172e+07
unreviewed	E9QGZ2	Translocase of outer mitochondrial membrane 40 homolog (yeast) (Fragment)	tomm40																						232445		1.88281e+06	1.8488e+06	2.7951e+07	3.75656e+06	1.06747e+06	97866.6				66930.3	119774				3.70236e+07
unreviewed	E7FCP7	Si:ch73-12o23.1	si:ch73-12o23.1																																1.08266e+06	3.69242e+07	4.17653e+07	1.79427e+06			8.15665e+07
unreviewed	A0A0G2L2K5	Uncharacterized protein	scarb2b																													744232	3.9708e+07	8.47248e+07	8.52179e+06						1.33699e+08
unreviewed	A0A0R4INZ8	Dihydrolipoamide acetyltransferase component of pyruvate dehydrogenase complex	dbt								56971.3		61468.2	2080881	4.51672e+06	2.05255e+06	1.69935e+07	2.28322e+07	2.79531e+07															1.29913e+06	181712					96634.5	7.81249e+07
unreviewed	I3ISC0	Hydroxysteroid (17-beta) dehydrogenase 8 (Fragment)	hsd17b8																									180533			30477.3		146141	942521	5.19136e+06	1.5977e+07	6.67836e+07	1.48377e+07	7.6746e+06	7.47198e+06	1.19236e+08
unreviewed	F1Q7N8	Calcium-transporting ATPase	si:dkey-28b4.8											160863					158983			76708.9		46278.3	172343			30786.5	367258	124296	197452	111814	4.98891e+06	1.94853e+07	4.24516e+07	2.34812e+07	2.62725e+07	4.62236e+07	1.49873e+07	7.02486e+06	1.86362e+08
unreviewed	A1L2A3	Acyl-CoA synthetase short chain family member 1 (Zgc:113194) (Zgc:113194 protein)	acss1 zgc:113194																																	93502.3	565552	4.58589e+06	1.58484e+07	3.18838e+07	5.29772e+07
unreviewed	E7F8S4	Transketolase a	tkta																														107922			256909	1.60367e+06	5.1516e+06	3.70946e+07	1.92727e+06	4.61419e+07
unreviewed	A8KB40	Uncharacterized protein	ugt1ab																				1.75577e+06	535179	184458		1.0551e+06	509088	1.8895e+06	1.44772e+06	2.00502e+06	2.75522e+07	1.23906e+08	1.3087e+07	488282	233274	336564	701000	501458	228827	1.76416e+08
unreviewed	H0WES8	ATP synthase membrane subunit DAPIT	atp5md si:dkeyp-80c12.10	CV									1.42322e+06	223085	210334			377830	2.9886e+06	9.67718e+07	8.49807e+06		63724.9																87364.6		1.10644e+08								227830
unreviewed	A4FVI6	LOC560626 protein (Fragment)	snrnp200 LOC560626 si:ch211-251j10.5																						400560								1.50819e+06	976080		5.02391e+07	2.39645e+06	1.7391e+07	9897749	2.40625e+07	1.06872e+08
unreviewed	E9QHX8	Signal sequence receptor, delta	ssr4																				313070	566783	1.08676e+06		3.08161e+06	2.86412e+06	9.02064e+06	3.4028e+06	2.38693e+06	2.10821e+06	1.20461e+07	6.28951e+07	9.94734e+07	5.63638e+06	4.07511e+06	1.05053e+07	869528	882852	2.21215e+08
unreviewed	A3KP65	Malonyl-CoA decarboxylase (Zgc:162977 protein)	mlycd zgc:162977																									389833	3.79707e+07	106926	130034	433154	1.14817e+06	1.56248e+06	1.29095e+07	1.95626e+07	1.6104e+06	840215		94541.6	7.67585e+07
unreviewed	E9QB68	Glyoxylate reductase/hydroxypyruvate reductase b (Fragment)	grhprb																						165615			581520	3.80822e+06	2.53349e+06	3.66242e+06	4.72407e+06	9.4308e+06	7.70454e+06	8.3362e+06	1.15771e+07	1.50279e+07	2.42712e+07	2.08207e+07	4.47495e+07	1.57393e+08
unreviewed	Q6IMW7	Parvalbumin 4 (Pvalb4 protein)	pvalb4																																	67099.4		193350	720455	9.11785e+07	9.21594e+07
unreviewed	A2CE93	IQ motif-containing GTPase-activating protein 2	iqgap2						414064		1.41909e+06		3.50645e+06	528372	4.50994e+06	44621.1	8.08502e+06	1.06215e+07	1.47059e+07		344914							295511	8.12209e+06	594711	4.66237e+06		5.11039e+06	6.45716e+06	2.61226e+06	1.24451e+07	7.24248e+06	2.53771e+06	7.83556e+06	3.74353e+06	1.05839e+08						920840	614366
unreviewed	A2AWE1	Peroxiredoxin 1	prdx1							366982				34552.3	68888.4						44747.2		376652	3.14856e+06	1.71207e+07		721024	800179	1.90556e+06	532190	618220	509499	3.048e+06	3.26012e+06	4.59666e+06	7.54048e+06	6.89502e+06	2.40819e+07	5.75527e+06	6.0095e+06	8.74347e+07	47641.4
unreviewed	Q4G5W3	Reticulon	rtn3																						121684		160300	308502	349400				762135	630461	1.45825e+06	7.31912e+06	2.06747e+07	2.01074e+07	1.9204e+06	671826	5.44842e+07
unreviewed	A4QN53	Uncharacterized protein (Fragment)	ctnnb2		478881	285027	142187			560691				242388	717471		191280			280991	355744				57359.4		249289	47711.4	45341.5	1.1011e+06		254993	3.07341e+06	4.13104e+06	6.85945e+06	4.3693e+06	3.75828e+06	1.18243e+07	1.5705e+07	3.13211e+06	5.78634e+07	532886	69534.8	511246
unreviewed	B0R111	Zinc finger protein 804A	znf804a																																	134120		547871	424040		1.10603e+06
unreviewed	E9QJ46	Actin-related protein 2/3 complex subunit 4	arpc4 arpc4l																					63747.7	822426	172059	4.11905e+07	5.81717e+06	8.81494e+06	264555			38646.7								5.7184e+07
unreviewed	F1R809	NADH:ubiquinone oxidoreductase subunit A3 (Fragment)	ndufa3	CI		1.45228e+06		390296	788048	474035	482671	2.86421e+06	1.19593e+07	8.46835e+06	6.99411e+06	782219	1.17517e+06	8.34098e+06	1.43583e+07	397952	292813		103967		243579																5.95683e+07	549779	1.42155e+06	1.26289e+06	4.65403e+06	4.87813e+06	5.56008e+06	4.74131e+06	1.11009e+07
unreviewed	Q6NWI0	Tubulin alpha chain	tuba8l																					30239.2	162416		85369.2	13287.1	136852	243618	79530.4	197442	367205	346419	757601	2.08121e+06	2.47582e+06	3.54863e+06	5.66903e+06	7.9094e+07	9.52887e+07
unreviewed	B8A5M6	Protein disulfide-isomerase (EC 5.3.4.1)	pdia2																														82847.5		106361			5.83808e+06	9.72876e+07	1.86006e+07	1.21916e+08
unreviewed	F1Q5V8	Dihydropyrimidinase-like 5a	dpysl5a																								481711	284317	9.40653e+06	1.22489e+06	315978	158132	746591	1.28437e+06	1.13606e+06	833356	1.28279e+06	2.17898e+06	6.9508e+06	2.4217e+07	5.05015e+07
unreviewed	E7EZ71	Polybromo 1,-like	pbrm1l			1.3325e+06	264487	5.38261e+06			1.31371e+07	5.86586e+06	1.11809e+06	1.85809e+06	4.44661e+06	1.93551e+07	3.73008e+07	7.47469e+06	288888										73711.3						200770						9.80993e+07	1.12395e+06	3.85314e+06		1.39925e+06	5998999	100077	4.73069e+06	1.15447e+07
unreviewed	Q7SXE9	NADH:ubiquinone oxidoreductase subunit A11 (Zgc:66391)	ndufa11 zgc:66391	CI		528090	615845	1.88874e+06	2.53683e+06	5.72563e+06	3.58814e+06	7.87534e+06	704220	2.06341e+07	1.46282e+07	825681	7.87726e+06	2.29636e+07	3.26241e+07	1.05424e+06	686848														101467	88817.4		90927.9	767559	2.68328e+06	1.28489e+08	284277	388994	1.56931e+06	1.42002e+06	1.75927e+06	2.08161e+06	5.2003e+06	6.59104e+06
unreviewed	F1Q699	Myosin-binding protein C, fast type b (Fragment)	mybpc2b														386384																632134	1.17389e+06	7.3324e+06	1.91754e+07	1.34565e+07	4.24248e+06	3.95554e+06	3.35653e+06	5.37113e+07
unreviewed	F8W3H2	ATP synthase F1 subunit epsilon	atp5f1e atp5e si:ch211-122i22.5	CV									564105		80666.3		716444	2.17064e+06	1.36553e+07	1.21837e+08	247224																				1.39272e+08
reviewed	Q6DGK2	L-lactate dehydrogenase B-B chain (LDH-B-B) (EC 1.1.1.27)	ldhbb zgc:92882																				500049	189804	405148				115497	256518	2.73179e+06	1.71873e+07	1.42022e+07	936095							3.65244e+07
unreviewed	B8A6D3	L-2-hydroxyglutarate dehydrogenase	l2hgdh																															173242	426593	1.24688e+06	981793	1.88668e+06	4.45396e+06	8.76984e+07	9.68675e+07
unreviewed	Q1LVG7	ATP synthase F1 subunit delta	atp5f1d atp5d	CV									414832	191591	1.00531e+06	99903.7	450948	1.19384e+06	8.79644e+06	6.40166e+07	7.2224e+06																				8.33918e+07								222296
unreviewed	A4FVL2	Si:ch211-92l17.2 protein	exoc4 si:ch211-92l17.2									403473	5.94922e+06	406102	601410		1.70956e+06	1.32163e+06	9.94756e+06	1.05719e+08	909851			1.01243e+06						1.52143e+06		1.28974e+06	1.19193e+06				119587		628076	778136	1.33509e+08							229141	568618
unreviewed	E9QJJ6	Gamma-aminobutyric acid (GABA) B receptor, 1b	gabbr1b																												9.85247e+06	3.5712e+06								223767	1.36474e+07
unreviewed	E9QC75	NAD kinase 2, mitochondrial (Fragment)	nadk2 nadkd1																														471146	844611	1.31661e+06	3.50388e+06	1.92636e+07	7.3114e+07	1.81088e+07	861841	1.17485e+08
reviewed	Q71PD7	Histone H2A.V (H2A.F/Z)	h2afv		638498	1.23633e+06	1.07134e+06	2.1321e+06	981799	1.62718e+06	2.13713e+06	2.8992e+06	2.69513e+06	2.32523e+06	2.58713e+06	974887	5.72769e+06	3.26276e+06	6.73411e+06	4.92606e+06	750293		625370	603997	2.5563e+06		3.90228e+06	12060767	1.4222e+07	4.05207e+06	629033	2866725	4.66522e+06	5.67055e+06	9.52261e+06	1.43957e+07	1.31108e+07	9.33529e+06	9272448	1.49754e+07	1.65174e+08	4.48281e+06	442974	3.91487e+06	2.01613e+06		423279	1.666e+06	704470
unreviewed	B7ZV62	N-ethylmaleimide-sensitive factor (N-ethylmaleimide-sensitive factor a)	nsfa nsf																										54659.9					267171	1.02169e+06	3.46278e+06	1.3443e+07	8.51322e+06	1.63186e+07	4.63976e+07	8.94787e+07
unreviewed	F1Q8F1	Internexin neuronal intermediate filament protein, alpha b	inab												433859										395116	38142.7	12046746	1.8507e+07	7.96011e+06	542140	773216	906541	2.95458e+06	2.78168e+06	946051	159622		183993	918484	1.53834e+06	5.10857e+07
unreviewed	A0A0R4IHV1	Pyruvate kinase	pkmb																								1.32186e+06	898913	2.68116e+06	780762	823967	611501	2.15136e+06	2.96489e+06	2.39452e+06	2.42286e+06	2.99787e+06	7.7377e+06	4.35002e+07	6.73518e+07	138639351
unreviewed	F1QRM9	Aminopeptidase (EC 3.4.11.-)	npepps																																651959	4.08095e+06	8.21398e+06	1.08402e+07	2.73649e+07	4.53484e+07	9.65005e+07
unreviewed	A0A0R4IH79	Lon protease homolog, mitochondrial	lonp1																		177504	18398.6	296468	170562	355736				245296		36848	37024.3	416576	790600	1.40773e+06	3.27855e+06	8.63946e+06	1.1512e+07	1.41562e+07	2.13344e+07	6.28733e+07
unreviewed	A0A0R4IK18	Cathepsin C	ctsc																												463964	3.66014e+06	2.52588e+07	1.8922e+07	3.83987e+06	2.71938e+06	2.57203e+06	945734			5.8382e+07
unreviewed	A3KNX8	Uncharacterized protein (Fragment)	im:7148382												121822			1.11137e+06			1.49899e+06		2.50795e+06		6.56883e+06		2.92293e+06	1.74411e+06	6.33876e+06	2.49587e+06	1.1501e+06	1.84787e+06	5.42194e+06	1.56853e+07	1.78562e+07	1.06708e+07	3.19887e+06	3.72621e+06		4.38901e+07	1.28758e+08
unreviewed	A6QL59	Histone H2A	hist1h2a6 zgc:165551		638498	1.23633e+06	1.07134e+06	2.1321e+06	981799	1.62718e+06	2.13713e+06	2.8992e+06	2.69513e+06	2.22538e+06	2.50917e+06	974887	5.50539e+06	3.26276e+06	6.73411e+06	4.92606e+06	750293		625370	603997	2.5563e+06		3.90228e+06	12060767	1.404e+07	4.05207e+06	629033	2866725	4.66522e+06	5.67055e+06	9.52261e+06	1.43957e+07	1.31108e+07	9.33529e+06	9272448	1.48593e+07	1.64475e+08	3.98641e+06	442974	3.59664e+06	1.65614e+06		423279	1.666e+06	704470
reviewed	Q6PGY3	Tricarboxylate transport protein A, mitochondrial (Citrate transport protein A) (Solute carrier family 25 member 1a)	slc25a1a zgc:63578									83212.6		446664	207056																	92862.6	3.38761e+06	7.93756e+06	1.77245e+06	7.2552e+06	3.00301e+07	5.3174e+07	3.95952e+07	2.16561e+06	1.46148e+08								99163.7
unreviewed	Q6P6E5	NADH:ubiquinone oxidoreductase subunit B7 (Zgc:77820)	ndufb7 zgc:77820	CI			1.10508e+06	1.77431e+06	664585	1.55198e+06	1.89869e+06	244949	1.60718e+07	3.93838e+07	2.79788e+07	1.60287e+06	6.5984e+06	3.40642e+07	7.39153e+07	108088	2.63971e+06																				2.09603e+08			1.46458e+06	2.08585e+06	330902		1.38457e+06	5.83517e+06
unreviewed	Q6IQT9	Mitochondrial pyruvate carrier	mpc2 brp44										106762																							2.81153e+06	1.55708e+07	2.79162e+07	1.94007e+07	8.86839e+06	7.46744e+07
reviewed	Q90474	Heat shock protein HSP 90-alpha 1	hsp90a.1 hsp90 hsp90a hsp90aa1 zgc:86652		99632.6	115596										101930														171931			50759.9	118453	2.49767e+06	1.06153e+07	8.37526e+06	2.14994e+07	1.13476e+07	2.24646e+07	7.74581e+07	433513		157539				110836
unreviewed	E9QC84	Adaptor-related protein complex 2 subunit beta 1 (Fragment)	ap2b1																						65155.3		237100	544010	6.0472e+06	1.36166e+06	1.3548e+06	4.45103e+06	6.8212e+06		62693.7						2.09449e+07
unreviewed	F1R071	Acyl-coenzyme A oxidase	acox1																													362420	8.28192e+06	4.38942e+07	7.15243e+07	5.27766e+06					1.2934e+08
unreviewed	A0A0J9YJE8	3-hydroxyisobutyrate dehydrogenase a	hibadha																														2.22843e+06	3.94096e+07	7.80131e+07	2.42451e+07	1.65035e+06	1.10131e+06	1.89358e+06	4.04076e+06	1.52582e+08
unreviewed	A0A0R4IJU3	Tubulin, beta 6 class V	tubb6		70131.9	56607.4		187105				146427	40411	146880	366584	179485	69283.3	53741.6	97774.9																91376.6	60967.6	393204	1.27013e+06	2.24564e+06	6.08808e+07	6.63565e+07	147155	360279	49326.2				273430	249998
unreviewed	E9QDW2	Mannosidase, alpha, class 2B, member 1	man2b1																				62885.1	236326	2.91015e+06		9.71671e+06	1.08739e+07	2.19885e+07		44207.1		174208	194726	262256						4.64639e+07
unreviewed	X1WGE3	T-box transcription factor Tb	tbxtb																														2414276			1.21545e+07	1.02051e+07	5615905	7715043		3.81048e+07
unreviewed	Q66I42	Moesin a (Radixin)	msna rdx																						84867.6			51284.4	234964	112926	37261.6		1.11754e+06	1.95699e+06	6.06383e+06	2.25234e+07	4.34972e+07	2.92208e+07	8.23818e+06	5.49768e+06	1.18637e+08
reviewed	Q5RGU1	Atypical kinase COQ8A, mitochondrial (EC 2.7.-.-) (Chaperone activity of bc1 complex-like) (Chaperone-ABC1-like) (Coenzyme Q protein 8A) (aarF domain-containing protein kinase 3)	coq8a adck3 cabc1 zgc:92578																						74480.2		58283.1		72553.9			75881.7	245411	433825	624224	1.11974e+06	2.12336e+06	3.97185e+06	6.36984e+06	4.68844e+07	6.20539e+07
reviewed	Q4VBV9	Omega-amidase NIT2 (EC 3.5.1.3) (Nitrilase homolog 2)	nit2 zgc:109720								61689.1	214562	1.86672e+06	2.23507e+06	3.17042e+06	669061	5.59007e+06	6.27902e+06	2.10402e+07	1.13315e+06	665500	308777	2.04183e+06	1.75336e+06	4.7914e+06	37669.4	3.22781e+06	2.49213e+06	6.11668e+06	1.8891e+06	1.49394e+06	1.43149e+06	2.39382e+06	1.35653e+06	1.31876e+06	1.80119e+06	2.41989e+06	3.40738e+06	7.30821e+06	1.12453e+07	9.97607e+07
unreviewed	B0R193	Ubiquitin B	ubb		1825984	1.07689e+06	877254	2.0955e+06	1.49045e+06	3.00814e+06	927127	62992.2	882212	1.86395e+06	5.68002e+06	532524	1.05302e+06	317096	1.66155e+06		1.33064e+06	802618	496227	883252	1.63148e+06		1.98124e+06	392616	2.25352e+06	1.93348e+06	1.26765e+06	1.93925e+06	3.50818e+06	5.5858e+06	6.94946e+06	5.22202e+06	4.98615e+06	5.21941e+06	4.35875e+06	1.00888e+07	8.41853e+07	1.29613e+06	289667	1.3868e+06	2.09071e+06	283318	308253	439566	773118
unreviewed	B7ZVK0	Zgc:171445 (Zgc:171445 protein)	zgc:171445								87013	90706.3	249647	849970	1.3669e+06	242585	3.7095e+06	4.51112e+06	2.14889e+07	1.67948e+07	2.65408e+07	2.51053e+07	3.5447e+07	2.03033e+06	501780		662861	714579	1.1073e+06	42722.2											1.41544e+08
unreviewed	F1Q9A4	Cytochrome c oxidase subunit 7A2a	cox7a2a cox7a2	CIV	91218.1	536413	493131	1.01572e+06	456603	671233	838908	1.26285e+06	2.17432e+06	1.60796e+06	1.01008e+06		199939	125780	329342	334619	65158.4		331069	307636	126842		1.12367e+06	3.89331e+06	4.27138e+07	4.61195e+06	2.6181e+06	2.75074e+06	7.99745e+06	3.95327e+06	3.36504e+06	3.82689e+06	5.58643e+06	8.30301e+06	1.05549e+07	2.50596e+07	1.38337e+08	283130	233412	1.29869e+06	845327	602778	761336	744551	1.43882e+06
unreviewed	E9QBY4	Acyl-CoA dehydrogenase family, member 11	acad11																				96084.3	141585	1.68063e+06		5.40347e+06	5.73246e+06	1.59331e+07	2.13021e+06	846580	82517.9				60563.9	306979	298181	351954	942445	3.40068e+07
unreviewed	A7MBP2	Dimethylaniline monooxygenase [N-oxide-forming] (EC 1.14.13.8)	si:dkey-239i20.2																						180746								7.92171e+06	1.39348e+06	549659			1.85639e+06	2.55858e+06	2.5151e+06	1.69757e+07
unreviewed	E9QBV1	Clathrin heavy chain	cltcb					162867	469768	1.55569e+06	2.47343e+06	4.07511e+06	4.4323e+06	3.27999e+06	3.30957e+06	456923	2.01669e+06	1.29473e+06	2.33909e+06					74419.8	263994		263088	140797	959200	166331	306541	628960	1.01381e+06	2.17569e+06	3.39574e+06	1.58991e+06	2.93834e+06	3.73783e+06	8.61245e+06	27729727	7.9863e+07							187103	641148
unreviewed	A2VCX2	Elongation factor 1-alpha	eef1a1l2 zgc:109885																															247310	1.52587e+06	1.42774e+06	1.28842e+06	3.24582e+06	4.20499e+06	2.95198e+07	4.14599e+07
unreviewed	A6P4B8	Ryanodine receptor 1b	ryr1b				189308					97204.6												4.62532e+06	296009			196697	152457		47915.8	978569	1.36512e+06	1.26397e+06	1.6171e+06	3.56745e+06	2.46289e+06	3.87265e+06	6.41723e+06	4.64206e+06	3.1792e+07			172415	406339			111606	395454
unreviewed	A0A0R4IVC8	Cytochrome c oxidase subunit 5Ab	cox5ab			97171.6	74819.4		151444		169795	663861	1.08871e+06	670518	784853		213220	179053	645205	80716.3								1.16902e+06	2.308e+07	40725.5			125418	180862	147012	135446	113203	45783.6	336176	1.06251e+07	4.08181e+07		150517	392870	514055	649835	583499	934539	1.26887e+06
unreviewed	A0A0R4IVN8	Bromodomain adjacent to zinc finger domain, 2A	baz2a																585689	66873865	2.74945e+07				506806		995589	222359	106722							672938			152405	948789	9.85596e+07
unreviewed	F1QMC3	Septin 7b	sept7b																304420		438940		2.51282e+06	2.05109e+06	6.7416e+06	20949.7	1.27874e+06	961622	1.52394e+06	652159	770417	481653	1.36072e+06	1.24941e+06	1.3747e+06	3.14521e+06	3.82747e+06	3.88989e+06	5.02874e+06	1.2219e+07	4.98335e+07
unreviewed	A8KC18	Zgc:63831	napsa zgc:63831																														92887.5		272800	748465	1.38982e+06	6.43781e+06	1.51204e+07	2.11847e+07	4.52469e+07
reviewed	Q08BL7	Glycerate kinase (EC 2.7.1.31)	glyctk zgc:153346																																312587	1.02335e+06	2.46312e+06	4.71981e+06	2.24299e+07	6.93642e+07	1.00313e+08
unreviewed	Q6PHI8	Tkt protein (Transketolase) (Transketolase b)	tktb TKT tkt																												123851	1.39914e+06	2.10831e+07	6.6975e+07	2.58185e+07	1.53415e+06	3.80339e+06	6.5489e+06	9.14926e+06	837409	1.37273e+08
unreviewed	Q6PE34	Tubulin beta chain	zgc:65894												73334.9			95761.4	104848																372862	705695	643680	1.70153e+06	2.65317e+06	5.04846e+07	5.68355e+07								49616.9
reviewed	Q9MIY6	ATP synthase protein 8 (A6L) (F-ATPase subunit 8)	mt-atp8 atp8 atpase8 mtatp8	CV									541676					358710	4.43318e+06	2.96194e+07	1.67043e+07						90095.7	57901.4													5.18053e+07
unreviewed	Q502E4	NADH dehydrogenase (Ubiquinone) Fe-S protein 4, (NADH-coenzyme Q reductase) (NADH:ubiquinone oxidoreductase subunit S4) (Novel protein (Zgc:112289))	ndufs4 DKEYP-88A5.2 DKEYP-88A5.2-001	CI	160943	805410	806251	1.22908e+06	1.40824e+06	1.58291e+06	1.48439e+06	3.58837e+06	8.89019e+06	8.73654e+06	9.4771e+06	1.27436e+06	6.54492e+06	1.89556e+07	9.2958e+06										92588.8				152152	178345	278013	1.39707e+06	2.18385e+06	3996724	7.45619e+06	1.56368e+07	1.05612e+08	538281	682484	1.47347e+06	1.8094e+06	1.91022e+06	1.16819e+06	2.95539e+06	5.84239e+06
reviewed	Q6PH19	Glycine amidinotransferase, mitochondrial (EC 2.1.4.1) (L-arginine:glycine amidinotransferase) (Transamidinase)	gatm										272220						71576.3								599059	1.03155e+06	7.28353e+06	3.1723e+06	1.53958e+06	1.51811e+06	2.68499e+06	1.92896e+06	3.00415e+06	5.96049e+06	1.28782e+07	1.25479e+07	724513	4.91508e+06	6.01322e+07
unreviewed	F1QEZ5	Solute carrier family 27 member 1a	slc27a1a																96538.9						73412.4			88046.1	251962		163025	414414	1.07443e+06	2.07107e+06	3.60101e+06	7.16467e+06	1.79694e+07	2.8922e+07	1.3853e+07	1.55467e+06	7.72976e+07
unreviewed	A9C462	Cytochrome c oxidase subunit 6A, mitochondrial (Cytochrome c oxidase polypeptide VIa)	cox6a1	CIV									3.88526e+06	707537	1.47163e+06		149227											744663	9.16941e+06	948071										371010	1.74468e+07			122754	140318	137279		263454	1.42515e+06
unreviewed	E7FBD5	IQ motif-containing GTPase-activating protein 1	iqgap1												253596	53822																	29281.3	140023	1.70663e+06	3.50254e+07	4.63227e+06	4.51365e+06	1.32793e+07	3.05179e+06	6.26858e+07
reviewed	Q32LQ4	Betaine--homocysteine S-methyltransferase 1 (EC 2.1.1.5)	bhmt wu:fb53h01 zgc:123027																						103836		1.15166e+06	2.08198e+06	1.55815e+07	8.30321e+06	4.37321e+06	673090	876266	379115	989143	2.31129e+06	3.26163e+06	3.55562e+06	3.11698e+06	8.93215e+06	5.56907e+07
reviewed	P13104	Tropomyosin alpha-1 chain (Alpha-tropomyosin) (Tropomyosin-1)	tpma tpm1											2.20892e+06							247617							160647	479819	345643	228676	304427	760759	706302	1.74126e+06	4.8463e+06	1.79139e+08	2.3112e+07	1.65751e+07	3.40439e+07	2.649e+08							2.68508e+06
unreviewed	F1QXP5	Methylenetetrahydrofolate dehydrogenase (NADP+-dependent) 1b	mthfd1b																						55846.1		125720	41653.4	2.06886e+06	5.66661e+06	1.49319e+07	2.38309e+06	5.31224e+06	2.22451e+06	1.94753e+06	1.72515e+06	256622				3.67397e+07
unreviewed	F1RCB2	DEAD-box helicase 3 X-linked b	ddx3xb ddx3b pl10						2.93162e+06		3.32808e+06		878477	3.14306e+06	1.47913e+06		1.76225e+06	1.43872e+06	132763		6.34197e+06			500125			2.5139e+06	253153	3.22477e+06	1.31233e+06	1.54332e+06	1374806	3.41285e+06	3.15571e+06	3.27642e+06	2.73033e+06	3.78172e+06	6.17284e+06	4.35459e+06	6.07506e+06	6.5118e+07	478683	451506	443577	477062			852219	1264174
unreviewed	F1QNF4	Ubiquitin carboxyl-terminal hydrolase (EC 3.4.19.12)	usp1																	2.68425e+07	644127																				2.74866e+07
unreviewed	F1Q4X1	Collagen, type VI, alpha 3	col6a3												49090.1		46982.8	144815	585119		39132.1		103872	193207	1.27673e+06		1.05698e+06	735501	3.26096e+06	354691	664097	1.10482e+06	4.5215e+06	6.27641e+06	8.70245e+06	7.55969e+06	7.6783e+06	6.63075e+06	4.25524e+06	1.56165e+06	5.6802e+07
unreviewed	A3KPZ2	Carnitine O-acetyltransferase b (Novel protein similar to vertebrate carnitine acetyltransferase (CRAT))	cratb DKEY-63J1.1-001												50644.6										109957				259770		116327	206478	2.35578e+06	3.57269e+06	6.56444e+06	8.37567e+06	1.03753e+07	2.54566e+07	3.13134e+07	1.18757e+06	8.99447e+07
unreviewed	A0A0R4IBS8	Sorting nexin 7	snx7																													87389	83079.6	502017	2398721	1.70193e+07	1.822e+07	4.72966e+06	3.95275e+06	8.30734e+06	5.53003e+07
reviewed	Q6NSN5	Adenylosuccinate synthetase isozyme 1 (AMPSase 1) (AdSS 1) (EC 6.3.4.4) (Adenylosuccinate synthetase, basic isozyme) (Adenylosuccinate synthetase, muscle isozyme) (M-type adenylosuccinate synthetase) (IMP--aspartate ligase 1)	adssl1 adss1 zgc:85738																													366184	2.74539e+06	1.01944e+07	2.79198e+07	1.14911e+07	1.88546e+06	108070		795888	5.55064e+07
unreviewed	Q503M6	Si:dkey-11e23.4 protein (Fragment)	acot20 si:dkey-11e23.4																														170223	282588	497464	1.3414e+06	1.94558e+06	3.03346e+06	4.17109e+06	4.44658e+07	5.59076e+07
unreviewed	B3DIV6	Acetyltransferase component of pyruvate dehydrogenase complex (EC 2.3.1.12)	dlat		734984	3.79041e+06	6.6586e+06	2.01621e+07	2.19024e+07	1.47182e+07	6.17939e+06	3.64674e+06	258867	839262	769444	31234.5	621822	431155	834560	174329	68772.1		50199.8	77932.5	246321			90986.9	367055	55053.2	135399	195681	440594	1.0236e+06	618093	575808	552692	553744	775909	1.56767e+06	8.91491e+07	996748	2.04664e+06	1.75051e+07	1.07293e+07	1.29443e+07	6.81156e+06	3.94536e+06	3.28346e+06
unreviewed	B3DGY6	Spectrin beta chain	sptb				161248	273310					538314	580332	888895	401878	1.28965e+06	1.54001e+06	4.09988e+06	494735	288793		525358	300462	1.38926e+06		172471	441889	1.08349e+06	155006	145667	347894	565258	387486	1.03019e+06	1.98395e+06	6.97864e+06	9.45196e+06	2.13386e+06	684642	3.83345e+07								139900
unreviewed	F1RB62	Potassium voltage-gated channel, KQT-like subfamily, member 5b	kcnq5b								1.41579e+07	706266	2.21458e+07	2186633	4.63237e+06		8.09687e+06	1.20321e+07	1.1858e+07		939159							325286					2.02361e+06		4.47331e+06	6466214	4.34199e+06	4.86792e+06	3.30772e+06		1.02561e+08
unreviewed	A7MBZ6	Zgc:171779 protein	zp3e zgc:171779		637517	2.2733e+06	7.51773e+06	1.22176e+07	5.83231e+06	1.00575e+07	1.31168e+07	1.09928e+07	1.79624e+07	1.59759e+07	1.5408e+07	3.16471e+06	1.28745e+07	8.04685e+06	1.39418e+07	135884	194883																				1.50351e+08	168251	74302.7	598941	390663	285231	934174	998913	4.44121e+06
reviewed	Q08BB1	Elongation factor G, mitochondrial (EF-Gmt) (Elongation factor G 1, mitochondrial) (mEF-G 1) (Elongation factor G1)	gfm1 efg1 zgc:154041																														79978.8	89629.2	689237	3.50411e+06	2.05265e+07	4.97573e+07	1.72517e+07	1.56405e+07	1.07539e+08
unreviewed	Q1LXN6	GTP-binding protein 2b	gtpbp2b gtpbp2 si:ch211-151i8.2											2.7862e+06	33234029	8.85584e+06	5.97045e+07	7.38605e+06	2.93975e+07												63940.2					236175	104910				1.41769e+08
unreviewed	A9C3S0	Si:ch211-198n5.11	si:ch211-198n5.11																		1.57986e+06		2.99058e+07	4.19755e+06	4.08348e+06	80467.5	3.13457e+07	1.46627e+07	814322		167549	231222	602077	861718	1.6001e+06	1.32703e+06					9.14595e+07
unreviewed	F6NT66	Dihydropyrimidinase-like 5b (Fragment)	dpysl5b																									55340.2	2.05118e+06	103737			125929	582735	6.019e+06	2.01885e+07	1.00528e+07	8.53065e+06	2.10526e+06	3.61815e+06	5.34333e+07
reviewed	Q4KMC8	Fructose-bisphosphate aldolase C-A (EC 4.1.2.13) (Aldolase C-like) (Brain-type aldolase-A)	aldoca aldocl zebrin II zgc:112357																								165136	147601	804073	1.20025e+06	1.86517e+06	1.5009e+07	4.10971e+07	1.04738e+07	1.24333e+06	2.15243e+06	3.02178e+06	1.95121e+06	1.29611e+06	1.38616e+06	8.18131e+07
unreviewed	E7EZS5	Transcriptional adapter	tada2a																					29625.5	67258.9		54771.8	19137.3	148307	46028.3	61768.6	131963	177628	484653	996941	1.50926e+06	3.22645e+06	1.05033e+07	1.13872e+08	3.94842e+07	1.70813e+08
unreviewed	E7F2M5	CD59 molecule (CD59 blood group)	cd59			113865	95080.2	262785			408007	392118	491952	492520	685371	82452.5	249827	368760	1.2785e+06	91931.1												317903	1.20414e+06	3.4064e+06	2.1575e+06	54627.5			869411	2.31523e+07	3.61754e+07	100524	103810	267163	355720	186828	151258	311145	1.22332e+06
unreviewed	A3KPA1	LOC571373 protein (Fragment)	si:dkey-100n23.3 LOC571373																														432347	929637	4.40889e+06	1.60752e+07	2.20074e+07	5.0525e+06	4.04872e+06	1.38921e+07	6.68469e+07
unreviewed	F1QJN1	Solute carrier family 25 member 3a (Fragment)	slc25a3a																																		1.81296e+06	9.51544e+06	1.25928e+07	179249	2.41004e+07
reviewed	Q642H3	Septin-8-A	sept8a																304420		393137		2.38539e+06	1.4577e+06	6.15716e+06	20949.7	1.176e+06	903272	1.52394e+06	652159	770417	481653	1.28902e+06	1.26316e+06	1.3747e+06	3.07296e+06	3.70604e+06	3.88988e+06	4.9302e+06	9.97444e+06	4.57266e+07
unreviewed	Q6NY25	WD repeat domain 1	wdr1																					45493.9	455685		1.56934e+06	426315	1.47375e+06	74584.5	158808	66822.7	576269	1.06092e+06	958793	1.5177e+06	2.31846e+06	6.86347e+06	3.14676e+07	9.09343e+06	5.81274e+07
unreviewed	A0A0R4IX64	Si:ch73-132f6.5	si:ch73-132f6.5																															265148	8.05819e+07	3.0306e+07	1281109	7.63859e+06	3.3492e+06	3.40456e+06	1.26827e+08
unreviewed	F1QMC6	Glutamic-oxaloacetic transaminase 1, soluble (Fragment)	got1																													88806.9	8.39354e+06	7.40472e+06	4.76804e+06	3.0959e+06	6.73992e+06	7.67541e+06	2.96584e+06	1.36854e+07	5.48176e+07
unreviewed	E7FGA5	Glutathione reductase (EC 1.8.1.7)	gsr															121109	698679	136596	619690		1.78388e+06	4.1311e+06	23043653	73945.4	8.84998e+06	3.56294e+06	3.27996e+06	352574	309979	344433	307734	190128		567263	229080			490550	4.90933e+07
unreviewed	E7FC79	Si:cabz01113374.3	si:cabz01113374.3																														169292	476056	1.5687e+06	8.72435e+06	4.32056e+07	4.51071e+07	7.99596e+06	4.3193e+06	1.11566e+08
reviewed	Q9PV90	60S acidic ribosomal protein P0 (60S ribosomal protein L10E)	rplp0 arp																														19258.9		288158	208708	472194	2.92291e+06	8.11106e+06	3.85725e+07	5.05948e+07
unreviewed	E7F2Z5	Alpha-1,4 glucan phosphorylase (EC 2.4.1.1)	pygl																								695563	371416	2.1945e+06	481636	7.93828e+06	4.55765e+06	952693			1.16097e+06	4.4045e+06	1.08417e+06			2.38414e+07
unreviewed	B8JHU4	Actinin, alpha 1 (Actn1 isoform b)	actn1																											787478	6.38416e+06	4.48472e+06	6.45157e+06	1.82172e+06	698226	112168		82392.8			2.08224e+07
unreviewed	Q08CS8	LOC558044 protein (Fragment)	LOC558044					441691	45126.7	40837.3	91372.9	459084	479388	771199	2.39327e+06	322126	2.25196e+06	2.015e+06	1.11961e+07	1.13989e+06	500663	48976	545440	305800	903116		578829	111993	524623			59743.2	774346	551692	681517	1.29123e+06	1.60759e+06	2.40365e+06	1.54914e+06	240384	3.43258e+07								82376.4
unreviewed	F1QGS9	Beta-glucuronidase	gusb																						630789		5.51671e+06	9.46497e+06	5.61405e+06												2.12265e+07
unreviewed	A0A286Y9M1	Si:ch211-278a6.1	si:ch211-278a6.1																														769789	794906	1.59923e+06	1.14505e+07	3.51129e+06	2.88948e+06	5.92429e+06	674788	2.76143e+07
reviewed	Q6NY77	4-hydroxy-2-oxoglutarate aldolase, mitochondrial (EC 4.1.3.16) (Dihydrodipicolinate synthase-like) (DHDPS-like protein) (Probable 2-keto-4-hydroxyglutarate aldolase) (Probable KHG-aldolase)	zgc:77082																					73344.9	3.21236e+06		8.21348e+06	1.34265e+06	9.59795e+06	561782	620513	779762	2.95455e+06	4.74404e+06	6.15879e+06	132885					3.83921e+07
unreviewed	Q6PFU1	Tetraspanin	cd81a cd81																										260642					67975	80570.3	191814	540220	1.37382e+07	2.64762e+07	84132	4.14398e+07								87263.4
unreviewed	B8JKW4	Complement component c3a, duplicate 1	c3a.1 si:dkey-76b14.4												350194				269348	415083	3.57366e+06		246903	1.48432e+06	8.08735e+06		171054	1.05079e+06	1.38095e+07	1.88856e+06	459618	353054	545703	190837	364283	527647	305330	99490.2	98768.9	474660	3.47661e+07
unreviewed	B3DKQ5	Reticulon	rtn1a												55095.9			31771.6	58715.8		182086	58677.5	160668	316214	985826		1.31633e+06	166098	184819	39215.1			392762	687213	297733	2.70765e+06	1.23434e+07	27092147	7.10977e+06		5.41862e+07
reviewed	A2BGU9	Serine hydrolase-like protein (EC 3.1.-.-)	serhl ch211-214c7.1 zgc:55804																																					2.79137e+07	2.79137e+07
unreviewed	E7F5R2	Si:dkey-183j2.10	si:dkey-183j2.10												87569.5	123978		340925	1.84485e+06	67598.2	2.32904e+06	515362	877313	1.34303e+06	8.24437e+06		1.4462e+07	2.69676e+06	1.62407e+06	448551	151005		631254	1.18504e+06	1.52477e+06	119420			656754	628787	3.99025e+07						49061
reviewed	Q05AM4	Fatty-acid amide hydrolase 2-B (EC 3.5.1.99)	faah2b zgc:153568																															46416.4	100250	176040	696841	1.04964e+07	3.72506e+07	3.86009e+06	5.26267e+07
unreviewed	A0JMI5	Gsna protein (Fragment)	gsna gsn																												9.26464e+06				359570	3.07321e+06	2.81651e+06	9.52442e+06	5.81906e+06	1.66955e+06	3.2527e+07
unreviewed	Q6PE26	Calr protein	calr3a																																				398612	3.24558e+07	3.28544e+07
unreviewed	F1RDD0	Pyrroline-5-carboxylate reductase (EC 1.5.1.2)	pycr1b					110598	52700.8	77803	71889.8	109664	184413					63809.2	112806								3.43031e+06	4.82036e+06	7.07634e+06	352935			228678	457359	599112	853349	1.15336e+06	1.61549e+06	2.26384e+06	4.34005e+06	2.79749e+07
reviewed	Q58EB4	3-hydroxyisobutyryl-CoA hydrolase, mitochondrial (EC 3.1.2.4) (3-hydroxyisobutyryl-coenzyme A hydrolase) (HIB-CoA hydrolase) (HIBYL-CoA-H)	hibch zgc:110824																																	102976	340457	567045	3.30277e+06	7.03063e+07	7.46195e+07
unreviewed	F1R6C7	Myosin, heavy chain a	myha										1.15532e+06	1.03352e+06	1.44279e+06	58084.4		83846.5	390247																	267195	376739				4.80774e+06								557058
reviewed	Q6DEH3	Calcium/calmodulin-dependent protein kinase type II delta 1 chain (EC 2.7.11.17) (Calcium/calmodulin-dependent protein kinase type II delta-B chain) (CaM kinase II subunit delta-B) (CaM-kinase II delta-B chain) (CaMK-II subunit delta-B)	camk2d1 camk2db zgc:101001 zgc:173815																									167111	1.29881e+06	172891			383847	488086	1.19034e+06	2.59262e+06	4.1375e+06	8533521	8.34901e+06	2.8133e+07	5.54468e+07
reviewed	Q6NV04	Acetolactate synthase-like protein (EC 2.2.1.-) (IlvB-like protein)	ilvbl zgc:66376 zgc:85697																162834	97502.6	105512		666829	741437	818048		1.70183e+06	1.05569e+06	3.97822e+06	1.90357e+06	6.05199e+06	1.62476e+07	1.93582e+07								5.28893e+07
unreviewed	E7EYE1	Myomesin 2a	myom2a si:dkey-78p20.4				32953.8	74638.6		172647	73336.9	163464		52009.3	54573.4		36280.2		91879.7						152452		89688.9	54479.1	489440	234697	1.69989e+06	9.06146e+06	2.22787e+07	8.92567e+06	5.40248e+06	6.11069e+06	6.71032e+06	7.51145e+06	1.38239e+07	1.03394e+07	9.36365e+07							33662.9	41925.6
unreviewed	A0A0R4IV67	Amylo-alpha-1, 6-glucosidase, 4-alpha-glucanotransferase a	agla											52527.2											985536		1.38226e+07	5.3626e+06	1.84251e+06	135737	386446	1.03286e+06	6.87158e+06	3.3018e+06	125929	690111	2.48125e+06	1.12658e+06	699189	472053	3.93893e+07
unreviewed	Q24JW2	Lysozyme	lyz																										92505	55140.2		43009.8	143778	333005	730733	1.9517e+06	2.77921e+06	4.58518e+06	7.65923e+06	18534886	3.69084e+07
unreviewed	B8A539	Retinol dehydrogenase 12	rdh12										92588.2	93636.6	119787	31172.9	88061.8		238926	89607.5	36901.7		47207.1	73736.3	404368		206719	339809	528023	311991	413536	1.04361e+06	1.78416e+06	2.37165e+06	2.82461e+06	3.63681e+06	7.20676e+06	6.18531e+06	4.975e+06	3.44064e+07	6.75504e+07
unreviewed	F1Q6G8	Sodium/potassium-transporting ATPase subunit beta (Fragment)	atp1b1b																										862710	2.26342e+06	3.30333e+06	869849	704837			67745.9					8.07189e+06
unreviewed	E9QC90	Ankyrin repeat and SOCS box-containing 8 (Fragment)	asb8							1.50037e+07	9.44889e+06		364912	1.01708e+06		2.45549e+06	1.22979e+07	1.87255e+07																							5.93135e+07					5.65847e+06	1.53349e+07	17905081
unreviewed	A0A0R4IPH2	Tubulin beta chain	tubb2b																																169312	1.51985e+06	1676275	2.2965e+06	1.94017e+06	3.64392e+07	4.40413e+07
unreviewed	A4KUH9	Cardiac muscle myosin heavy chain 6 alpha (Fragment)	myh6										384123	1.45497e+06	655126		281578	426958	1.22931e+06																						4.43206e+06							57095.6	369406
unreviewed	F1QDN0	Alpha-methylacyl-CoA racemase	amacr																																	385215	913458	6.01402e+06	1.88933e+07	2.89374e+06	2.90998e+07
unreviewed	Q7ZV97	Cyp2j28 protein	cyp2ad2 cyp2j28																				47604.9	78242	299497			213920	729591	165915	623025	520977	2.33335e+06	3.6402e+06	4.96279e+06	6.48445e+06	4.39922e+06	9.64504e+06	5.51604e+07	1.27756e+08	2.1706e+08
unreviewed	Q7ZU43	Carboxypeptidase vitellogenic-like (Carboxypeptidase, vitellogenic-like)	cpvl																								62012.3	25772.4	5.25701e+06	2.98664e+06	2.74007e+06	1.03371e+06	2.60289e+06	1.07938e+06	1.99526e+06	5.98557e+06	698570		45356.9	352475	2.48647e+07
unreviewed	A3KPZ0	Zgc:92041	cela1.6			62264.2	400654	1.14834e+06	707320	1.61981e+06	2.29941e+06	4.32288e+06	6.62956e+06	1.03171e+07	1.17462e+07	1.97156e+06	8.02755e+06	4.94445e+06	9.35202e+06	2.21011e+06	2.22034e+06	941933	2.91117e+06													136115	3.88837e+06	2.87982e+06	635913		7.93728e+07	61278.5	202299	558965	318548	219248	579259	881100	1.91949e+06
unreviewed	F1RB36	2-hydroxyacyl-CoA lyase 1	hacl1																										1.16958e+06	1.16533e+07	2.82435e+06										1.56472e+07
unreviewed	A5PN39	Crystallin, zeta (quinone reductase)	cryz																						75116.9		128257		341660	298802	888475	4.50322e+06	1.29057e+08	1.10142e+08	5.48464e+06	499527	576517	728319	595490	544749	2.53864e+08
unreviewed	Q6IQC6	Proteasome 26S subunit, non-ATPase 4a (Zgc:86833)	psmd4a psmd4 zgc:86833																													242323	822684	1.67323e+06	4.91016e+06	6.45568e+07	3.89766e+07		1.46148e+06	1.58296e+06	1.14226e+08
unreviewed	A2BHT9	ATP-dependent Clp protease proteolytic subunit (EC 3.4.21.92) (Fragment)	clpp																					156186	3.47932e+06		318672		1.42029e+06	2.4483e+06	1.0881e+07	1.30595e+07	4.88678e+06	481352	172230	89154.3		548781	328765	1.08891e+06	3.93593e+07
reviewed	Q6NYT3	Immediate early response gene 5-like protein	ier5l si:ch211-208h16.10 zgc:77455																													2.27744e+06	940523								3.21796e+06
unreviewed	B5DE30	Non-specific serine/threonine protein kinase (EC 2.7.11.1)	pak7															57997.9	83491.3	1.72926e+06																					1.87075e+06								212567
unreviewed	Q6NY81	EH-domain-containing 1a (Zgc:77049)	ehd1a zgc:77049																														38904.9	138090	334415	737993	693864	1.87718e+06	9.46799e+06	3.37949e+07	4.70833e+07
unreviewed	A1L257	Sidoreflexin	sfxn3 zgc:158660		94598.1	1.04111e+06	1.03028e+06	2.56781e+06	1.20873e+06	1.43884e+06	1.27315e+06	1.09389e+06	346563	226758	180276																	51013.8	182796	527894	500708	1.03041e+06	2.55798e+06	3.63495e+06	9.62447e+06	2.64949e+07	5.51072e+07	245552	297337	1.12859e+06	745727	487800	584384	681653	800784
unreviewed	A2BEN1	ATPase H+-transporting V1 subunit Aa	atp6v1aa atp6v1al											8.19569e+06	9.65075e+06				460828	165759	738321		1.11736e+06	31075.7	559405			433414							172138	217927	330180	592548	9.56132e+06	1.34803e+07	4.5707e+07
unreviewed	A7YYG6	Pyrroline-5-carboxylate reductase (EC 1.5.1.2)	pycr1a pycr1				62396.3	100190			187332	212412		194130	163648		76632.3		170224				63524.5	205345	323025		1.98132e+06	2.33558e+06	5.17489e+06	204617	188149	152187	475216	617922	1.19551e+06	1.57075e+06	1.90636e+06	835427	2.01755e+06	5.05461e+06	2.5469e+07
unreviewed	Q66HW2	EH-domain containing 1 (EH-domain-containing 1b)	ehd1b ehd1 ehd3l																														112438	156763	397310	848479	1.02925e+06	1.75241e+06	1.08391e+07	3.66217e+07	5.17575e+07
unreviewed	A1L1Z3	Tln1 protein (Fragment)	tln1																									150683	1.39846e+06	61495.2	307413	970324	5.96974e+06	7.64004e+06	4.75409e+06	4.66496e+06	3.90519e+06	3.8791e+06	4.75216e+06	3.5536e+06	4.20073e+07
unreviewed	B0S786	Glutaminase b	glsb																													367605	6.50765e+06	8.2727e+06	4.89668e+06	2.59818e+06	2.88701e+06	1.77871e+07	2.72204e+07	1.14898e+07	8.20271e+07
reviewed	E7F568	Protein cordon-bleu	cobl								2.50775e+06			2.91322e+07	3.11732e+07		1.38888e+06	856409	4.47105e+06																						6.95295e+07		4.8681e+06
unreviewed	F1R9Z1	Zona pellucida glycoprotein 3, tandem duplicate 2	zp3.2			434361	76519.2	99155.6		160136	187693	301441	497509	321436	653062	144465	808202	647101	3.11212e+06																						7.4432e+06	2.1375e+06	2.73106e+06	6.89804e+06	4.97494e+06	3.58378e+06	3.40732e+06	3.6668e+06	5.56616e+06
unreviewed	D1GJ56	Actinin alpha 3a (Actn3a)	actn3a					29808.5			27678.9			356032	48233.6		52858.3	45204.1	89847.3									86871.6	502039	449547	2.34275e+06	1.117e+07	2.5106e+07	2.00702e+07	3.64131e+07	6.15009e+06	1.25566e+06	750094	1.80858e+06	2.83494e+06	1.09589e+08
unreviewed	A7MBS0	Cpne1 protein	cpne1 cpne3l																																91403.3	528951	442959	1.89649e+06	7.30968e+06	4.33718e+07	5.36413e+07
unreviewed	A0A0R4IG45	Dynamin 1a	dnm1a																														286910	340219	1.61477e+06	6.60961e+06	6.44735e+06	1.39262e+07	2.09852e+07	1.65606e+07	6.67709e+07
reviewed	Q9MIZ0	NADH-ubiquinone oxidoreductase chain 1 (EC 7.1.1.2) (NADH dehydrogenase subunit 1)	mt-nd1 mtnd1 nd1	CI		964324	335433	1.42954e+06	774793	1.57325e+06	1.6025e+06	3.87957e+06	2.04767e+07	1.81351e+07	7.9874e+06	1.20113e+06	8.19696e+06	2.08706e+07	2.6708e+07	765736	207208																				1.15108e+08		351787	1.15215e+06	828033	818235	882946	1.68596e+06	3.67971e+06
unreviewed	A0A0R4IFK9	Peptidase (mitochondrial-processing) alpha	pmpca																																	227949	1.88958e+06	4.10352e+06	2.26336e+07	2.32964e+07	5.2151e+07
unreviewed	F1QNZ9	Myosin-binding protein C, fast type a	mybpc2a																													30063.2	148384	478330	4.89851e+06	1.50572e+07	8.53682e+06	5.27435e+06	4.58216e+06	2.01392e+06	4.10198e+07
unreviewed	B0S5B9	Synaptophysin a	sypa																										73905.4			137469	1.07869e+06	5.37612e+06	9.68092e+06	7.7233e+06	5.17244e+06	3.76341e+06	8.91862e+06	3.58612e+07	7.77861e+07
reviewed	E7F9L8	Unconventional myosin-Id (Myosin 1d) (Myosin1D)	myo1d si:ch211-94l19.4																														74693.2	1.44017e+08	99814.1						1.44191e+08
unreviewed	F1QFI6	Otoferlin b	otofb										642834									1.10972e+07	132141	1.56971e+06				291343	163604				1.57541e+06		152610			307750		744751	1.66774e+07								107496
unreviewed	Q7SZP4	Zgc:65851	zgc:65851																593410	167002								75159.1	714092			57005.3	173933	1.36108e+06	549430	264825	1.03727e+06	1.48946e+06	3.16483e+06	4.95249e+06	1.46e+07
unreviewed	F1QXK3	Acyl-coenzyme A oxidase	acox3																													168391	8.95968e+06	6.7355e+07	1.52369e+07	382375	74269.2	227963	383303		9.27879e+07
unreviewed	F6NNZ1	Acyl-CoA thioesterase 21 (Fragment)	acot21 si:dkey-11e23.3																														238370	439756	528972	1.07505e+06	1.66507e+06	2.18006e+06	3.60048e+06	2.54283e+07	3.5156e+07
reviewed	Q90481	Homeobox protein Nkx-2.2a (Homeobox protein NK-2 homolog B-A)	nkx2.2a nk2.2 nkx2-2 nkx2.2				1.55995e+06						730769	1.77655e+06	5.44374e+07	2.26954e+06																									6.07742e+07
unreviewed	F1RBK6	NADH dehydrogenase [ubiquinone] 1 alpha subcomplex subunit 6	ndufa6	CI				33174.4			33516.5		8.69245e+06	5.13484e+06	2.61231e+06	202666	3.3707e+06	6.44271e+06	6.27283e+06																148457	1.10113e+06	2.46249e+06	3.84493e+06	1.04359e+07	1.30944e+07	6.38825e+07					31412.7	212588	154046	1.11443e+06
reviewed	Q7T3C7	Reticulon-4-interacting protein 1 homolog, mitochondrial	rtn4ip1																										592334	1.75772e+06			646570	224765	782192	463084	1.52188e+06	1.5682e+06	5.26778e+06	2.98944e+07	4.27189e+07
unreviewed	Q6WFZ4	Metaxin 2 (Mtx2 protein)	mtx2																									1.37227e+06	1.48394e+06		157196	464237	1.08258e+07	3.76245e+07	1.68976e+07	423064			303636	960342	7.05126e+07
unreviewed	Q6P5K6	Solute carrier family 25 (Carnitine/acylcarnitine translocase), member 20	slc25a20														103465																	152772	132815	1.77557e+06	6902355	1.19314e+07	1.24295e+07	3.00876e+07	6.35156e+07
unreviewed	F1QC34	Dolichyl-diphosphooligosaccharide--protein glycosyltransferase subunit 2 (Ribophorin-2)	rpn2													47558	256298	202091	973398	40387.3	1.068e+06	389909	1.26161e+07	5.31378e+07	3.57187e+07	22825.8	2.07212e+06	1.39532e+06	2.80192e+06	914441	1.26887e+06	2.31674e+06	6.5373e+06	5.09507e+06	4.43763e+06	5.43368e+06	4.49938e+06	3.92126e+06	4.90215e+06	9.66482e+06	1.59734e+08
reviewed	Q5BLE8	All-trans-retinol 13,14-reductase (EC 1.3.99.23) (All-trans-13,14-dihydroretinol saturase A) (RetSat A) (All-trans-retinol 7,8-reductase)	retsat retsata zgc:113107																														1.70433e+06	335118	146256	104105	5.67166e+06	6.01933e+07	2.89056e+07	74694	9.71351e+07
reviewed	B0R061	SWI/SNF-related matrix-associated actin-dependent regulator of chromatin subfamily A containing DEAD/H box 1A (EC 3.6.4.12)	smarcad1a smarcad1 si:ch211-247l22.2 zgc:113183																													88397.3	131192	297449	795332	1.42822e+06	2.81511e+06	9.25132e+06	1.05524e+08	1.64636e+07	1.36795e+08
unreviewed	A9JRW0	Catenin (Cadherin-associated protein), alpha	ctnna1 ctnna																													151497	377720	858965	1.28727e+06	1.69019e+06	4.08469e+06	9.26921e+06	4.25488e+06	1.70791e+06	2.36823e+07
unreviewed	A7YY99	ATP synthase membrane subunit ea (Zgc:171560 protein)	atp5mea atp5ia zgc:171560	CV									147826						624566	1.97885e+07	1.37914e+07																				3.43523e+07
unreviewed	Q6TGS5	Tubulin alpha chain	tuba4l LOC112714 Tuba3																50645.3																268030	419176	887725	1.61784e+06	3.89338e+06	4.49906e+07	5.21274e+07
unreviewed	E7EYP7	SERTA domain-containing 4	sertad4																							918376	695871	825156	5.69976e+06												8.13916e+06
unreviewed	A0MQ61	Slow myosin heavy chain 1	smyhc1 smyhc1l										341866	817423	596035	50885.2	710494	351776	1.83507e+06		80891.5	64894.4			313858																5.16319e+06						46862.5	35096	254579
unreviewed	Q6P3I5	Hedgehog acyltransferase-like, a	hhatla gup1a																								247112		405585	94658.1			60400.3	714990	7.81939e+06	7.46768e+06	717202				1.7527e+07
unreviewed	A2RV44	Zgc:158846 protein	zgc:158846														49408.6										1.05209e+06	3.70983e+06	2.69692e+06	395381	294133		760504	665372	224387	203990			315787	5.41594e+06	1.57837e+07
reviewed	Q7T3H9	Putative hydroxypyruvate isomerase (EC 5.3.1.22)	hyi zgc:63850																												48824	113990	1.7527e+06	792250	96703.1	162791	97441.1	113501	5.47253e+06	5.12311e+07	5.98818e+07
unreviewed	Q32LT4	Zgc:123301	zgc:123301					280618				911723	1.22157e+07	6.41848e+06	5.40247e+06		5.6747e+06	2.59607e+07	3.56527e+07				95635.4												1.32252e+06	2.79721e+06					9.67324e+07							496584	964493
unreviewed	A0PJS6	Zgc:158413	calhm6 fam26f zgc:158413										942326	9.57642e+06	1.28981e+07	6.16853e+06																									2.95854e+07								2.18441e+06
unreviewed	F1R1I6	Acyl-CoA synthetase short chain family member 3 (Fragment)	acss3																															90579.6	208328	548592	1.28684e+06	1.28531e+07	4.29156e+07	16440219	7.43433e+07
unreviewed	Q5RH04	MICOS complex subunit	chchd3a																38180.4			121506	414832	1.50309e+06	8.91169e+06		6.49406e+06	1.45277e+06	4.33202e+06	790654	560817	468611	156005							50729.4	2.5295e+07
unreviewed	Q6P0I2	Proteasome subunit alpha type (EC 3.4.25.1)	psma8 zgc:77139					80982.1	78993	267894	123651	171646	237170	253337	395971		461672	1.52019e+06	2.24728e+07	1.32318e+07																				53331.6	3.93494e+07						36269.5		55029
unreviewed	B0R0S0	Unc-51-like autophagy-activating kinase 1a (Fragment)	ulk1a					3.35233e+06	164473		417827	2.44351e+06	1.95026e+06	2.31663e+06	2.91702e+06	3.69055e+06	1.9689e+07	3.34904e+06	3.08287e+06	130200																					4.35037e+07				1.40781e+06	1.43279e+07	522953	251076	7.77554e+06
unreviewed	A8WG09	Non-specific serine/threonine protein kinase (EC 2.7.11.1)	sgk2a sgk2																						540522	89192.7	692945	696641	947322	1.27389e+06	7.32996e+06	687332	2.05637e+07	1.73097e+07	1.11376e+07	5.81703e+06	2.58919e+06	2.01288e+07	1.21889e+07	14564698	1.16557e+08
unreviewed	B3DIW1	RBR-type E3 ubiquitin transferase (EC 2.3.2.31)	si:ch211-278j3.3									89527.1																	455328	1.27717e+06	2.91333e+06	1.56119e+07	5.76139e+06	1.98621e+06	2.78931e+06	6.29398e+06	1.02316e+06		888822	3.86439e+06	4.29545e+07
unreviewed	F1RBV5	Myosin, heavy polypeptide 1.1, skeletal muscle	myhz1.1						33461.9		78498.2		272489	1.00519e+06	1.15506e+06	388475	1.11198e+06	862503	1.88949e+06																					104969	6.90212e+06							71192.7	672720
unreviewed	E7F4T0	Plectin b	plecb												62104.4				1.14541e+06										59868	251940	218488	537007	191191	495844	1.16474e+06	1.886e+06	3.63449e+06	4.60585e+06	3.8e+06	2.24821e+06	2.03012e+07								59934.6
unreviewed	F1QM18	Zgc:136858	zgc:136858														402111						67841.2						734150	90406.1	144382	300709	1.47176e+06	1.78111e+06	3.39415e+06	6.98756e+06	3.77745e+06	3.08147e+06	4.8784e+06	1.20689e+07	3.91804e+07
unreviewed	A8E5L8	Nucleoside diphosphate kinase (EC 2.7.4.6)	nme4										178729		160079		63608.7	60145.4	126223						76127.5		151243	75498.1	352475	594849	471203	1.41375e+06	1.12456e+07	1.53885e+07	3.64787e+07	2.64181e+07	79311.8				9.33342e+07
unreviewed	A4JYH0	Ncam1 (Fragment)	ncam1a ncam1																					66754	1.36167e+06		1.85474e+06	1.73043e+06	8.84237e+06	1.521e+06	1.75379e+06	1.32774e+06	4.35936e+06	6.19475e+06	4.39426e+06	1.0532e+06	42265.4				3.45023e+07
unreviewed	A0A0R4IAX5	Malate synthase-like	mlsl																																1.28744e+06	3.22477e+06	288271				4.80048e+06
unreviewed	F1R9U9	Plasminogen receptor, C-terminal lysine transmembrane protein (Fragment)	plgrkt																										906839	4.3105e+06	3.64556e+06	210277									9.07317e+06
unreviewed	A4IGC5	Zgc:162606 protein	alx4b zgc:162606																																		1.82139e+07	2180325		394472	2.07887e+07
unreviewed	A7YYC1	Beta-hexosaminidase (EC 3.2.1.52)	hexa zgc:112084																				36187.1	45170.3	847213		3.02283e+06	3.6627e+06	6.35412e+06	511742	230753	205195	2.96993e+06	3.59357e+06	2.17493e+06	144585	98529.4	262646	1.4485e+06		2.56086e+07
unreviewed	A0JMD3	Zgc:152896	uggt1 zgc:152896																										197817	372863	1.55017e+07	1.48008e+07	5.04279e+06	3.6027e+06	219046	59902.8			60033.4	143939	4.00016e+07
reviewed	Q7SXW6	Actin-related protein 2-A (Actin-like protein 2-A)	actr2a actr2 arp2a																								1.79003e+07	1.3055e+06	2.42384e+06												2.16296e+07
unreviewed	Q6PBP0	Cytochrome c oxidase subunit 7C (Cytochrome c oxidase, subunit VIIc)	cox7c	CIV			124069	353453		133356	328989	1.44054e+06	354104	1.11099e+06	2.15344e+06	216243	119828	175802	578217									1.08755e+06	5.11942e+06	2.75647e+06	560977	332668	220449	92603.3	109463	286758					1.76554e+07			636796	450062	747234	908008	1.22149e+06	2.41236e+06
unreviewed	A1L226	Zgc:158605	prss16 zgc:158605			198345	368410	356535	103506	135336	608159	382036	623869	782720	1.18833e+06	285193	1.0833e+06	842186	2.78709e+06		165592	122928	314406	362847	922717		273590	367868	901575	75412.4	167431	638871	6.76851e+06	9.4255e+06	2.56956e+06	244286	298643	542952	1.57281e+06	1.06273e+06	3.65432e+07	313268	370491	418356	335135		224393	454138	846687
unreviewed	A9JT49	Pepd protein	pepd																																	236161	1.1762e+07	2.03276e+07			3.23257e+07
unreviewed	A5WV02	Plectin a	pleca si:dkey-151c10.1					335680	98174	316339	525440	1.29542e+06	1.21219e+06	154274	144524		487691	165845	328285					49510.3			55747.8						83445.7	321271	86496.5	497438	651373	1.63667e+06	2.47751e+06	3.23393e+06	1.41573e+07			213830	175637	245144	392924	1.41518e+06	2.26067e+06
unreviewed	E7F3K7	Transforming growth factor beta regulator 4	tbrg4																														73082.6	126925	174109	208411	1.69873e+06	1.63041e+07	2.51272e+07	1.11957e+06	4.48322e+07
unreviewed	F1R6L1	Adducin 3 (gamma) a	add3a																												968033	6.956e+06	2.8993e+07	1.48347e+07	1.6663e+06	196323	547957	1.0135e+06	723043	126942	5.60258e+07
unreviewed	Q6NW90	Tubulin beta chain	tubb5 Tubb5		76571.9	93070.1			50960.4								63063.7	41451	134306											80399.1			45096.7		245934	516170	1.22962e+06	1.4655e+06	3.17986e+06	3.98585e+07	4.70805e+07	126561
reviewed	Q6PHD9	Methanethiol oxidase (MTO) (EC 1.8.3.4) (Selenium-binding protein 1)	selenbp1																	82270.1					169994		1.15391e+06	1381074	1.07809e+07	1.56789e+06	2.11418e+06	2.59229e+06	4.65665e+06	3.35781e+06	3.49539e+06	2.71009e+06	2.55385e+06	3.13519e+06	3.46306e+06	4.0966e+06	4.73111e+07
unreviewed	F1QF00	Phosphoglucomutase 1	pgm1																																1.1298e+06	4.04861e+07	4.69361e+06	984479	1.18197e+06	3.23075e+06	5.17067e+07
reviewed	Q6GQN8	Enoyl-[acyl-carrier-protein] reductase, mitochondrial (EC 1.3.1.104) (2-enoyl thioester reductase)	mecr zgc:110153																														667578	1.2781e+06	2.84298e+06	5.39304e+06	1.83832e+07	1.66947e+07	305963	198507	4.57641e+07
unreviewed	A7E2P4	Glycoprotein M6Aa	gpm6aa																												66819.7	264402	2.25756e+07	3.02725e+07	6.99044e+06	116065		393387			6.06792e+07
unreviewed	E9QCA5	MGC171851 protein (Si:dkeyp-98a7.4)	si:dkeyp-98a7.4 MGC171851 si:dkeyp-98a7.3																														1.01544e+06	2.32791e+06	5.30433e+06	6.30068e+06	5.40842e+06	5.01176e+06	3.20687e+06	1.01413e+06	2.95895e+07
unreviewed	O42359	Heat shock cognate 70 kDa protein (Fragment)	hsp70																											475985	535096	854327	2.84233e+06	1.23206e+06	871243	1.09395e+06	7.39579e+06	1.52542e+07	9.83911e+06	1.31036e+07	5.34977e+07
unreviewed	A2BFV8	Annexin (Fragment)	anxa1a																																		201498	774774	2.40958e+06	1.33645e+07	1.67504e+07
unreviewed	A3KPK3	Novel protein containing trypsin domains (Fragment)	si:dkey-21e2.10 CH211-184B9.11-001																					44517	295108							34908.6	264474	1.0243e+06	3.46864e+06	1.24062e+07	1.30583e+06		8.44453e+06	1.47205e+06	2.87605e+07
unreviewed	A8WGN9	Lipase	lipf																																	119046	2.44896e+06	1.67806e+07	7.29494e+06	882586	2.75261e+07
unreviewed	A8WIN8	Si:dkeyp-104h9.5	si:dkeyp-104h9.5																													118283				644524	2.24519e+07	3.50933e+07	5.40963e+06	1.73128e+06	6.54489e+07
unreviewed	B0UYB4	Si:dkey-91i10.3	si:dkey-91i10.3																																	54360.6	129119	714257	7.17304e+06	3.02933e+07	3.8364e+07
unreviewed	Q1ECX9	Protein disulfide-isomerase A4	pdia4																																149128	1.06608e+06	1.21339e+07	3.83629e+07	2.87319e+07	3.25224e+07	1.12966e+08
unreviewed	Q803F3	Pdip5 protein (Protein disulfide isomerase-related protein (Provisional))	pdia6 pdip5																				99254.1	1.72656e+06	85522.4										128898	461915	585127	1.68099e+06	5.17143e+06	3.41045e+07	4.40442e+07
reviewed	B0S6C5	Inactive all-trans-retinol 13,14-reductase (Inactive all-trans-13,14-dihydroretinol saturase B) (RetSat B) (Retinol saturase (all-trans-retinol 13,14-reductase)-like protein)	retsatl retsatb																															221275	351064	462845	1.06375e+06	9.07054e+06	3.32277e+07	4.83858e+06	4.92357e+07
unreviewed	B0S5Q2	Succinate dehydrogenase complex, subunit C, integral membrane protein	sdhc	CII																													8.77864e+06	6.80469e+06	1.68298e+06	2.07938e+06	2.6193e+06	6.11647e+06	1.1323e+07	3.04021e+06	4.24447e+07
unreviewed	Q9DGI4	Sodium/potassium-transporting ATPase subunit beta	atp1b3b																											558964	6.16017e+06	4682236	3.4749e+06								1.48763e+07
unreviewed	Q7T2P2	T-complex protein 1 subunit gamma	cct3									508626	6.76491e+06	4.59659e+06	309323										66466.8			30674.5	77104.3			100836	390520	541109	616562	735850	970832	1.95773e+06	1.22019e+07	1.78064e+07	4.76754e+07								51848.6
unreviewed	B3DIT9	Pyruvate dehydrogenase kinase, isozyme 4 (Si:rp71-57j15.4)	pdk4 si:rp71-57j15.4																																	771563	854960	2.44574e+06	1.24896e+06	1.37622e+07	1.90835e+07
reviewed	Q6DGJ3	Mitochondrial import inner membrane translocase subunit Tim13	timm13 tim13a timm13a zgc:92895																																329745	1.1574e+06	4.66509e+06	8.54234e+06	2.85373e+06	9.74467e+06	2.7293e+07
unreviewed	F1QUV7	Glycyl-tRNA synthetase	gars																												677232	407671	166588	52891.9	338978	1.51539e+06	1.7026e+07	2.25388e+07	9.46228e+06	6.989e+06	5.91749e+07
unreviewed	A5X6X5	Titin a	ttn.2 ttna				166611	259390		155259	176209	131052	287931	592718	414585		890388	164800	1.19534e+06	185725	88940.4	138408	844896	1.65736e+06	3.03584e+06		480115	323620	765695	164181	203083	272790	3.12182e+06	360380	492796	924163	1.22828e+06	1.14866e+06	2.96032e+06	1.11107e+07	3.3942e+07
unreviewed	B5DDF0	Amine oxidase (EC 1.4.3.-)	aoc2															107353	1.00537e+06					59426.9	786467	21533.5	1.93228e+07	345314													2.16483e+07
unreviewed	A4IGF5	Zgc:162918 protein	acadsb zgc:162918																													1.08313e+06	1.25313e+07	3.51853e+08	4.8401e+06	410115	755378	675661	120030	152365	3.72421e+08
unreviewed	Q503C7	Alpha-1,4 glucan phosphorylase (EC 2.4.1.1)	pygma											245436													2.57893e+07	1.24213e+07	8.16361e+06	843388	1.17144e+06	332573	324391	743284	1.29801e+06	5.3378e+06	9.30959e+06				6.59801e+07
unreviewed	F1QM13	Syntaxin-binding protein 1a	stxbp1a										87015.4																							452286	1.4317e+06	1.06008e+07	2.72538e+07	2.09273e+07	6.07529e+07
unreviewed	F1QMV0	Calpain 2, (m/II) large subunit a (Fragment)	capn2a																																	78292.9	1.34158e+06	4.04034e+06	3.51351e+07	1.02639e+07	5.08592e+07
unreviewed	F1QXM5	Lactate dehydrogenase D	ldhd																																62324.9	172434	939624	1.03688e+07	7.05974e+06	1.55856e+07	3.41885e+07
unreviewed	Q58EB0	Zgc:110843	zgc:110843																	45016.1													97319.1	124086	86269.5	223279	290702	1.12104e+06	3.99057e+06	3.12308e+07	3.72091e+07
unreviewed	Q502P6	NADH dehydrogenase (Ubiquinone) Fe-S protein 5 (NADH:ubiquinone oxidoreductase subunit S5)	ndufs5	CI			87488.8			45687.4	169416	144671	1.70843e+06	4.9385e+06	5.61571e+06	410213	2.2399e+06	1.09415e+07	1.95973e+07	568008	851420				226374																4.75445e+07	63264.9		103046	186776	192872		148527	929363
unreviewed	B8A5D3	Asparaginyl-tRNA synthetase	nars																													94504.9	7.14049e+06	7.95902e+06	1.6301e+06	502187	956901	5.89446e+06	1.41996e+07	1.67913e+06	4.00563e+07
unreviewed	E9QG08	Zgc:136333	zgc:136333																																196898	48110.2	1.05988e+06	1.89854e+06	1.17288e+07	4.15718e+07	5.6504e+07
unreviewed	F1QC64	Myosin, heavy chain 9b, non-muscle	myh9b					168665	338141	985836	2.51609e+06	4.06245e+06	9.63351e+06	5.20821e+06	5.97051e+06	482409	2.95677e+06	1.74964e+06	3.64506e+06			20747.4									1.15716e+06		1.2706e+06	817464	1.71691e+06	248896		123394			4.30725e+07				34285	55505.7	106016	454062	2.94382e+06
unreviewed	F8W4Z6	NADPH--cytochrome P450 reductase (CPR) (P450R) (EC 1.6.2.4)	porb POR																		196641												742364	1.28112e+06	662810	1.28176e+06	2.3996e+06	9.65281e+06	1.90267e+07	7.53613e+06	4.27799e+07
unreviewed	F1QAI1	Carnitine O-octanoyltransferase	crot																																122093	302440	379518	527556	4.35921e+06	1.48462e+07	2.0537e+07
unreviewed	D3XD74	UDP glucuronosyltransferase 2 family polypeptide a2 short isoform	ugt2a2 Ugt2a2																				763904	239969	210110		449275	443454	1.57174e+06	688490	1.31607e+06	1.29659e+07	4.11651e+07	3.07456e+06	363233	261489	567652	1.50115e+06	852634		6.64347e+07
unreviewed	B3DJM6	Myosin, heavy polypeptide 1, skeletal muscle	myhz1.1 myhz1 si:ch211-158m24.7									111755	274995	661768	617999		694669	265032	1.42368e+06						321074						526514									71226.5	4.96871e+06								207322
unreviewed	Q6DGJ6	Peroxiredoxin 2	prdx2 prdx1																					458973	4.91016e+06				327532	54726.7	68495.6		617723	1.16168e+06	1.89954e+06	3.80587e+06	6.7993e+06	1.32124e+07	578309	344531	3.42392e+07
unreviewed	F1QEL7	Glycoprotein M6Ab (Fragment)	gpm6ab											2.25561e+06	673835		571690																3.54604e+06	5.25517e+06	4.24412e+06	1.76631e+06					1.83128e+07								412659
unreviewed	A0A0R4IRL4	ATP-binding cassette, sub-family D (ALD), member 3a	abcd3a										74221.2	183659	30691.2	24892.2	56017.6	78244.4	547164		423490	157624	261940	398000	465396		504825	260567	3.15315e+06	1.64798e+06	2.32147e+06	591447	3.2601e+06	667054	416651	163219	174186	248323	105576	744252	1.69601e+07						28352.7		451420
unreviewed	F1QCE3	Peroxiredoxin (EC 1.11.1.15)	prdx5																														745325	559315	1.53584e+06	2.61763e+06	2.49465e+06	3.34585e+06	6.90304e+06	2.97219e+07	4.79236e+07
unreviewed	B0R0T6	Metallo-beta-lactamase domain-containing 2	mblac2										160735	915534	27164644		1.3422e+06	722811	3.88864e+06	193406														541281			305465		401265	62360.5	3.56983e+07		4678361						1.76942e+06
unreviewed	A1L2B9	Diablo, IAP-binding mitochondrial protein b (Zgc:158776 protein)	diablob zgc:158776																										24676680				167220								2.48439e+07
reviewed	Q6NYS8	Dolichyl-diphosphooligosaccharide--protein glycosyltransferase 48 kDa subunit (DDOST 48 kDa subunit) (Oligosaccharyl transferase 48 kDa subunit)	ddost zgc:66068															49169.1	720200		492843	76770.4	9.46235e+06	3.34732e+07	4.03758e+07	206659	6.20661e+06	646830	554548	194029	157670	264312	1.24027e+06	928362	722974	1.29388e+06	1.36857e+06	1.95624e+06	2.08922e+06	3.38324e+06	1.05864e+08
unreviewed	F1QWW6	DnaJ (Hsp40) homolog, subfamily C, member 11a	dnajc11a dnajc11																				60428.4	306385	1.15792e+06		1.44923e+06	593069	6.2363e+06	1.37732e+06	2.20038e+06	1.44523e+06	2.84406e+06	3.11959e+06	2.36808e+06	3.15323e+06	861627	176153			2.7349e+07
unreviewed	Q6DHT2	Elongation factor 1-alpha	eef1a2 zgc:92085		52143.3	44669.2					61543.4									335272									154736	480160			131621	51384.7	1.04279e+06	716881	154599	1.19585e+06	1.44771e+06	1.7202e+07	2.30714e+07	684172		254690
unreviewed	X1WFR7	Collagen, type IV, alpha 4	col4a4																						4.54645e+06		1.38826e+06	2.53609e+06	2.81565e+07	1.62582e+07	7.67268e+06	1.16726e+07									7.22307e+07
reviewed	Q9MIX9	Collagen, type IV, alpha 4	mt-nd6 mtnd6 nd6	CI				1.04785e+06		1.78017e+06	1.06202e+06	2.45673e+06	1.67167e+07	7.60694e+06	6.69983e+06		6.06603e+06	1.65379e+07	1.8899e+07	607714																					7.94809e+07					492394	961260	1.65381e+06	1.96892e+06
unreviewed	E7F6F7	ATP-binding cassette, sub-family B (MDR/TAP), member 7	abcb7																										691860	2.98676e+06	4.74758e+06	8.12558e+06	1.37175e+07	6.68487e+06	1.27711e+06	332806	839535	249215	367607	900670	4.09211e+07
reviewed	Q9MIY1	NADH-ubiquinone oxidoreductase chain 4 (EC 7.1.1.2) (NADH dehydrogenase subunit 4)	mt-nd4 mtnd4 nd4	CI				385979	118037	624007	387292	1.44103e+06	7.80757e+06	1.02323e+07	9.83023e+06	316844	6.83269e+06	22492860	3.36205e+07	1.53471e+06	263004																				9.5887e+07						86779.8	677451	1.99655e+06
reviewed	Q9MIY0	NADH-ubiquinone oxidoreductase chain 5 (EC 7.1.1.2) (NADH dehydrogenase subunit 5)	mt-nd5 mtnd5 nd5	CI						100149	161807	487281	1.07415e+07	1.20333e+07	1.11973e+07	244552	7.11518e+06	2.80666e+07	4.38862e+07	109609																					1.14144e+08								642785
unreviewed	E9QEM7	Thioredoxin reductase 2, tandem duplicate 2 (Fragment)	txnrd2.2 si:ch1073-179p4.3																				42525.2					421244	2.16935e+06	2.32194e+06	6.61076e+06	8.70461e+06	6.71043e+06	1.85406e+06	648080						2.9483e+07
unreviewed	A5D6S1	Im:7150662 protein	im:7150662																																		76299.2	7.46776e+06	4.55194e+06	3.46973e+06	1.55657e+07
unreviewed	B5KH11	CD4-3 protein	cd4-1 cd4 CD4-3																						353958		343458	228541	923036	942129	2.98488e+06	6.9837e+06	1.72023e+07	7.6064e+06	7.84931e+06	5.11393e+06	4.03024e+06	4.02246e+06	3.72664e+06	2.39847e+06	6.47095e+07
unreviewed	A7Y224	Fast myosin heavy chain x (Fragment)	myhz1.3 myhc ns:zf-e68						33500.8		79185.4		287786	1.20181e+06	1.37206e+06	420870	479215	646281	1.47927e+06										348218				149172							137902	6.63527e+06				39849.7			75311.4	813274
unreviewed	F1QAM8	Vimentin	vim		623007	660776		468935	1.30363e+06	4.63774e+06	1.5464e+06	1.3697e+06	320666	1.29156e+06	155430		784208	133078	1.31292e+06	832015	199513		42425.4		71654			98987	391696	85665.5	121480	265866	3.51199e+06	7.5158e+06	3.5762e+06	1.80264e+06	1.80182e+06	1.72425e+06	2.1735e+06	2.291e+06	4.11146e+07				358919	351399	229893	453787	243413
unreviewed	A2CEZ0	Si:dkey-251i10.1	si:dkey-251i10.1																										33483.2		31004.2		259187	199251	571830	1.54078e+06	4.96944e+06	6.34613e+06	1.46856e+07	1.59688e+07	4.46055e+07
reviewed	Q32PL1	Protein phosphatase 1 regulatory subunit 7 (Protein phosphatase 1 regulatory subunit 22)	ppp1r7 sds22 zgc:123325																		977507		2.17775e+06					654851	5.12493e+06	2.07344e+06			3.82782e+06	7.76201e+06	2.29474e+06	594962			463253	1.98771e+06	2.7939e+07
unreviewed	Q6NWD6	F-actin-capping protein subunit alpha (Fragment)	capza1b si:dkey-16k6.1																						87678.1					87634.7			118231		234252	308775	469831	793353	1.02046e+07	1.702e+07	2.93243e+07
unreviewed	F1RD80	Cadherin 17, LI cadherin (liver-intestine)	cdh17																															114638	478069	814493	2.34365e+06	9.34176e+06	1.62874e+07	2.96207e+07	5.90007e+07
unreviewed	B3DHE6	LOC794545 protein (Nudix (nucleoside diphosphate-linked moiety X)-type motif 19)	nudt19 LOC794545																																		107640	115014	3.46537e+06	3.14301e+07	3.51181e+07
reviewed	F1RAX8	Ubiquinone biosynthesis monooxygenase COQ6, mitochondrial (EC 1.14.13.-) (Coenzyme Q10 monooxygenase 6)	coq6																																		69636.9	107541	335388	2.11769e+07	2.16895e+07
reviewed	Q7SZE3	Lethal(2) giant larvae protein homolog 2 (Protein penner)	llgl2 pen					106081	212949		125300		6.9983e+06	464192	511022		964342	1.56508e+06	1.62063e+06									108250	1.6168e+06					173713	499302	99001.5	2.15326e+06	5.78184e+06	3.09761e+06	617973	2.67156e+07
unreviewed	A8WGC0	Carboxylic ester hydrolase (EC 3.1.1.-) (Fragment)	si:ch211-93f2.1																														90785.9	2.8868e+08	197223940	116693					4.86112e+08
unreviewed	A2BGT3	D-amino-acid oxidase, tandem duplicate 1	dao.1																670414				116474	333772	2.81303e+06		1.78576e+06	880033	2.16487e+06	417118	152584	507882	3.30419e+06	3.01616e+06	2.06101e+06	1.65707e+06	475254				2.03556e+07
unreviewed	E7FFQ7	Carboxypeptidase D, b	cpdb																										82598.7	419115	288905	741053	1.14434e+07	678251	263017	522725	858438	172742			1.54702e+07
unreviewed	Q804W0	Parvalbumin 1 (Parvalbumin isoform 1d)	pvalb1																														33774.6		48122.7	160338	156872	182307	126935	3.06945e+07	3.14028e+07
unreviewed	A4JYG3	cDNA, clone cssl:d0821 (Fragment)	mag																														70842.1	656457	488865	1.16038e+06	1.1347e+06	2.54663e+06	3.55909e+06	6.63545e+06	1.62524e+07
unreviewed	Q6GQN9	Dehydrogenase/reductase (SDR family) member 1 (Dhrs1 protein)	dhrs1																																	357378	405165	690327	4.58067e+06	3.25916e+07	3.86252e+07
unreviewed	B0V1T0	Glutathione peroxidase (Fragment)	gpx1a																										962964		404430	1.58454e+06	2.41339e+07	5.80283e+07	4.24547e+07	3.60336e+06	1.19725e+06	989345	2.8384e+06	2.73403e+06	1.38931e+08
reviewed	Q5XJB9	[Protein ADP-ribosylarginine] hydrolase-like protein 1 (EC 3.2.-.-) (ADP-ribosylhydrolase 2)	adprhl1 arh2 zgc:103446											277105		345283	1.12138e+06	1.80549e+06	1.17267e+07	2.88196e+06							223217		117231	132003								113839		2.87892e+06	2.16232e+07
unreviewed	Q7SY26	Zgc:63587	zgc:63587																		157720	412807	1.08266e+06	1.91038e+06	4.99516e+06		636749	52322.9	455395	78730.1	266332	359534	627275	668218	846976	2.37886e+06	2.86135e+06	1.01802e+06	609341	1.1042e+06	2.0522e+07
unreviewed	A0A0R4ILY1	Carboxypeptidase	ctsa																													101368	2.16269e+06	4.20873e+06	3.34023e+06	5.56237e+06	8.42152e+06	2.31681e+06			2.61137e+07
unreviewed	A4IFW5	Anln-like protein	anln anln-like si:ch211-197n10.2																							1.94572e+06			757584				1.64032e+06	867846	1.65943e+06	1.59683e+06	3.4833e+06		253802	175148	1.238e+07
unreviewed	A5PLH1	Dap3 protein	dap3																232602		25131.8												59543.6	56222.3	211531	780370	1.23941e+06	2.10874e+06	4.71184e+06	1.26785e+07	2.21039e+07
unreviewed	A0A0R4IWE1	Fumarylacetoacetate hydrolase domain-containing 2A	fahd2a																					301757											110532	267272	144021	5.19342e+06	1.07016e+07	12907942	2.96266e+07
unreviewed	F1QEP1	Si:dkey-178e17.1 (Fragment)	si:dkey-178e17.1									97585.7	242157	274075	137057				67763.7														1.61249e+06	3.73256e+06	650736	3.33111e+06	1.01558e+07	1.89653e+07	1.5356e+07	964424	5.5587e+07								98210.7
unreviewed	Q1LVK8	Signal peptidase complex catalytic subunit SEC11 (EC 3.4.21.89)	sec11a																										152030	59516.3	256879	443021	1.71767e+06	1.44827e+07	3.29455e+07	2.363e+07	3.14401e+06	1.52832e+06	847557	115747	7.93229e+07
unreviewed	Q567N5	Ribosomal protein L6 (Rpl6 protein)	rpl6												61093.1		60016.8		100917		61608.3			81057.9	285667		201700	272043	859516	257166	514472	819400	2.40079e+06	4.30462e+06	5.08581e+06	6.38486e+06	4.68197e+06	2.9999e+06	1.12815e+06	862841	3.14236e+07
reviewed	O42248	Guanine nucleotide-binding protein subunit beta-2-like 1 (Receptor of activated protein kinase C) (RACK)	gnb2l1 rack1																											191265		33870.6		78019.5	722840	535746	1.66677e+06	2.42284e+06	7.41868e+06	2.73137e+07	4.03838e+07
unreviewed	A5WWJ0	Cytochrome P450, family 46, subfamily A, polypeptide 1, tandem duplicate 1	cyp46a1.1																											106978							432450	9.52705e+06	5.69983e+06		1.57663e+07
unreviewed	Q7SX58	Coronin	coro1a										100534																									350199	1.30277e+06	8.36913e+06	1.01226e+07
unreviewed	A0A0R4IR75	STT3 oligosaccharyltransferase complex catalytic subunit A	stt3a																105260				3.62337e+06	1.72071e+07	1.26151e+07		7.49385e+06	1.91866e+06													4.29634e+07
unreviewed	A3KPG5	Pentaxin (Pentraxin)	crp2 crp3 si:ch211-234p6.12																						312475		518943	323196	840980		90598.6		261462		114041				2.38078e+06	1.19469e+07	1.67894e+07
unreviewed	E9QHE8	Proteolipid protein 1b	plp1b																										145763	187898			2.1397e+06	3.00366e+06	7.54966e+06	9.01804e+06			252551		2.22973e+07
unreviewed	A5WVX3	Dynamin 3a (Fragment)	dnm3a si:dkey-19f21.3																								2.20909e+06					57898.3	505087	734582	1.67955e+06	4.14391e+06	5.20845e+06	8.69996e+06	1.27903e+07	1.1022e+07	4.70508e+07
unreviewed	Q6DGY8	Proteasome subunit alpha type (EC 3.4.25.1)	psma6b zgc:92716											58210.7	142999		220534	858271	1.25718e+07	1.63532e+07							114645	31126.8													3.03507e+07
unreviewed	X1WEA3	Unc-51-like autophagy-activating kinase 2	ulk2																															57303.7	112177	576563	1.57352e+07	1.65911e+07	3.21293e+06	2.34379e+06	3.86291e+07
unreviewed	F1QYN0	Complement component c3a, duplicate 4	c3a.4			302397		1.41131e+06	917157	1.81924e+06	3.07434e+06	8.28363e+06	1.07197e+07	2.39867e+07	2.12841e+07	981061	2.15632e+06	2.25169e+06	5.25921e+06	243152	349806				133760				70001.8												8.32436e+07			28000.3		119569	347096	838829	3.14662e+06
unreviewed	A9JRN9	LOC794362 protein	nefma LOC794362																										250803			57210.6	3.48976e+06	7.11777e+06	1.41183e+06	96486.8	656491	518486		150326	1.37492e+07
unreviewed	F1QWD0	Alpha-L-fucosidase (EC 3.2.1.51)	fuca2																																				570191	1.78139e+07	1.83841e+07
unreviewed	F1QMG9	Si:dkey-21e2.8 (Fragment)	si:dkey-21e2.8																														130099	585072	1.22279e+06	3.55336e+06	2.05294e+06	1.27515e+06	1.5262e+07	6.50776e+06	3.05892e+07
unreviewed	A8WGL4	Ribosomal protein L7	rpl7											57506.2	81320.4		79236.1		217889		148234		201123	573894	2.08786e+06		758390	298438	625697	304216	351045	696706	1.17998e+06	1.3577e+06	1.37164e+06	1.77152e+06	2.19157e+06	1.99236e+06	2.315e+06	8.16934e+06	2.68307e+07								344574
unreviewed	A2BGN0	Corrinoid adenosyltransferase (EC 2.5.1.17)	mmab si:dkey-189p24.5																														107599	137520	181358	423397	536612	2.38539e+06	7.34189e+06	2.53877e+07	3.65014e+07
unreviewed	C3S171	Glutathione peroxidase	gpx4b																										410311			96275.4	361376	743861	1.15446e+06	2.25767e+06	2.5348e+06	5.52567e+06	7.20473e+06	6.65022e+06	2.69394e+07
unreviewed	A5PLF9	Zgc:165596 protein	mrps22 zgc:165596																						166968			195498	4.56602e+06	243243	945794	543898	4.06577e+06	3.76464e+06	8.07987e+06	6.92794e+06	3.75438e+06	287247			3.35413e+07
reviewed	Q1LUK1	MICOS complex subunit MIC13	micos13 mic13 qil1 si:dkey-78l4.14			192526	289815	361790	72515.3	222648	272538	149891	222048	198728	179175		87105.2		107789				130248	793439	3.60992e+06		2.58589e+06	803843	1.81912e+06	153408	47425.2	95558.8	322271	207465	235992	924626	1.17607e+06	1.74736e+06	1.34198e+06	1.19687e+06	1.9548e+07			262132	81442.9		132663	47305.8	344193
unreviewed	B2CZC1	Calcium-transporting ATPase (EC 7.2.2.10)	atp2b4																								865780	2.98946e+06	8.32106e+06	886546										127086	1.31899e+07
unreviewed	F1QRF8	ATPase family AAA domain-containing 3	atad3 atad3b											66156.4	57431.7		133184	98370.4	359161					232440	1.62682e+06		4095764	5.66538e+06	3.13751e+06	221093							411282	873016	1.01427e+06	5.48185e+06	2.34737e+07
reviewed	A4IGB9	Microsomal triglyceride transfer protein large subunit	mttp mtp																													765262	1.26828e+07	2.23249e+08	2.85072e+07	1.06084e+07	8.17671e+06	439095			2.84429e+08
unreviewed	Q08BI3	Dimethylaniline monooxygenase [N-oxide-forming] (EC 1.14.13.8)	si:dkey-239i20.4																				68424.7	439278	1.65388e+06				431304	107836	241488		1.70773e+06	3.42464e+06	3.01323e+06	1.18651e+06	1.02621e+06	1.528e+06	6.81093e+06	6.84833e+06	2.84878e+07
unreviewed	E7FFM8	Zgc:92481	zgc:92481																																136383		65416.7	679039	4.8514e+06	1.60145e+07	2.17467e+07
unreviewed	E7FEP5	Adenylate cyclase (EC 4.6.1.1)	adcy6a					559434	143351	218541	9.87435e+06	96219.7	824164								1.25473e+06	617863	4.57624e+06	671884	2.35036e+06		572760	1.37213e+06	489078	2.48381e+06	181195		341814	2.55659e+06	3.76307e+06	2.75941e+06	563764		1.48008e+06	177319	3.79281e+07				88866.5			184918	95570
unreviewed	F1QM42	Aconitase 1, soluble	aco1																																162113	5.07551e+06	2.5331e+07	2.79056e+06	1.1084e+06	452378	3.492e+07
unreviewed	Q7ZV77	Proteasome subunit alpha type (EC 3.4.25.1)	psma4											91275.4				736766	1.31775e+07	1.12749e+07							80989.7														2.53615e+07
unreviewed	F1QET7	Fascin	fscn1a fscn1																													333868	2.17001e+06	572003	1.03239e+06	1.48249e+06	806976	2.15917e+06	5.43535e+06	1.83351e+07	3.23273e+07
unreviewed	A3KQX1	Carnosine dipeptidase 2	cndp2																														501100	42705.1	556165	4.16644e+06	4.46255e+06	1.36138e+06	1.3242e+06	1.6737e+07	2.91515e+07
unreviewed	F1QB92	Si:dkey-4c23.3 (Fragment)	si:dkey-4c23.3																						514576		996855	1.16719e+06	1.02895e+07	1.03456e+06	5.99074e+06	5.33715e+06	4.65117e+06	4.71778e+06	3.97209e+06	1.26985e+06	1.33345e+06	4.49651e+06	3.15193e+06	3.33314e+06	5.22565e+07
reviewed	Q5TZ66	Synaptosomal-associated protein 25-A (SNAP-25A) (Synaptosome-associated protein 25.1) (SNAP-25.1)	snap25a Snap snap25.1 si:dkeyp-8f4.6																														562645	2.7718e+06	3.0038e+06	5.62903e+06	5.17575e+06	5.74473e+06	1.53936e+06	5.21823e+06	2.96453e+07
reviewed	A4IG32	Calcium uptake protein 1, mitochondrial (Calcium-binding atopy-related autoantigen 1 homolog)	micu1 cbara1 si:ch211-199i24.4 zgc:162148										854886																136299				695406	997983	2.25262e+06	1.09545e+07	1.40463e+07	7.99511e+06	2.04731e+06	2.29467e+06	4.22751e+07
reviewed	Q4QRF4	Histone H3.2	zgc:113984; zgc:158629; si:dkeyp-46h3.6		438465	3.23718e+06	1.81306e+06	4.12547e+06	2.76689e+06	3.68618e+06	4.3233e+06	5.90552e+06	1.06187e+07	5.87938e+06	6.18972e+06	1.6951e+06	9.71712e+06	5.70767e+06	9.97302e+06	7.53986e+06								85209.8					121137	427521					350053	625991	8.52265e+07	4.8917e+06	934912	3.94791e+06	2.32561e+06	896821	397885	1.39464e+06	1.46318e+06
reviewed	Q9MIY3	NADH-ubiquinone oxidoreductase chain 3 (EC 7.1.1.2) (NADH dehydrogenase subunit 3)	mt-nd3 mtnd3 nd3	CI		187963	510863	543507	682362	1.44539e+06	1.24645e+06	159644	4.18995e+06	8.05914e+06	5.13279e+06	1.54398e+06	1.55319e+06	7.22943e+06	9.5716e+06		457461	70227.4																			4.25839e+07	192960	326818	1.12488e+06	711358	1.07613e+06	1.75936e+06	1.63257e+06	4.39605e+06
unreviewed	A7YYF4	Aldehyde dehydrogenase	aldh3a2a aldh3a2																					51509.2				46513.6	396184	53449.6	207475	785844	2.91265e+06	1.94175e+07	2.17773e+07						4.56484e+07
reviewed	P17561	Ependymin (EPD)	epd							39109.4	63385.2		440896	410788	1.37632e+06		1.02576e+06	708810	2.80002e+06		307071	65783.7	446945	396209	841353		769064	582059	1.33631e+06	112576		395401	5.76359e+06	1.62971e+06	49516.7		216315	327062			2.01041e+07						35945.8		151552
reviewed	B0R0T1	von Willebrand factor A domain-containing protein 8	si:dkey-18l1.1															132251															392214	784726	2.29883e+06	7.47016e+06	9.72096e+06	1.0235e+07	7.31247e+06	4.45753e+06	4.28042e+07
unreviewed	F1Q7G3	Keratin 92	krt92 cki												226319						145916						1.96419e+06	1.83675e+06	4.60776e+06		63865.2	61451.2	867789	579908	110842						1.04648e+07
unreviewed	A5WWD7	Dipeptidyl-peptidase 7	dpp7																									618358	5.7383e+06	1.11148e+06	450911	1.35831e+06	2.24889e+06	1.29093e+06	263555	132275			149072		1.33621e+07
unreviewed	Q4QRI0	Adh8a protein (Alcohol dehydrogenase 8a)	adh8a		60231.5									185768	84993.7		460598	142808	552918	67808.7	119648		613619	895917	1.84916e+06	18291.9	215968	265119	287303	45669.2	193463	83952.3	505798	429709	508319	1.21692e+06	1.83916e+06	2.32696e+06	1.74191e+06	4.29768e+06	1.90097e+07
reviewed	Q90460	CD166 antigen homolog A (Activated leukocyte cell adhesion molecule A) (DM-GRASP homolog) (Neurolin) (CD antigen CD166)	alcama alcam cd166																										111281	380915	3.00096e+06	4.7404e+06	2.29553e+06				94329.7				1.06234e+07
unreviewed	Q6P2T5	Arp2/3 complex 34 kDa subunit	arpc2																							343366	1.09717e+07	1.49501e+06	2.05061e+06												1.48607e+07
unreviewed	A7MBS2	Tubulin alpha chain	tuba1c MGC171407 tuba1l													500059	280577		246352	1.6933e+06																180616	1.94919e+06	496811	1.33417e+06	2.64592e+07	3.31403e+07
unreviewed	E7F1Z3	Si:ch211-175m2.5	si:ch211-175m2.5																															3.59038e+07	3.89004e+07	98417.1					7.49026e+07
unreviewed	A8WIN6	Mitofusin 2	mfn2																								37839.6		363902				414957	406611	4.42299e+06	2.05724e+07	5.69527e+06	633920	640311	1.52928e+06	3.47175e+07
unreviewed	Q1MTI1	Syntaxin 1B	stx1b																						96337.9			36330	194347	150058	116366	498752	3.06379e+06	1.29694e+07	6.17521e+06	4.09935e+06	1.1273e+06	3.07546e+06	6.75519e+06	1.23674e+07	5.07253e+07
unreviewed	B8A4S4	Collagen, type XVII, alpha 1a	col17a1a si:ch211-281g13.3																								138467						1.61233e+06	541841		3.34533e+06	2.37382e+06	1.58927e+06	1.56689e+06	1.55595e+06	1.27239e+07
unreviewed	A0JMJ1	Scinderin like a	scinla gsnl1																187447															299457	378647	4.31876e+06	1.3042e+07	7.05147e+06	4.54717e+06	1.15741e+07	4.13991e+07
unreviewed	A2BIC6	Leucine aminopeptidase 3	lap3																																52398.4		336594	914844	3.67459e+06	3.09274e+07	3.59059e+07
reviewed	Q502L2	Serine/threonine-protein phosphatase PGAM5, mitochondrial (EC 3.1.3.16) (Phosphoglycerate mutase family member 5)	pgam5 si:dkey-69p22.1 zgc:92057																																60941.3	379716	100441		821997	1.12538e+07	1.26169e+07
unreviewed	E7F123	Aminopeptidase (EC 3.4.11.-)	si:ch211-106j24.1																						794416					52357.8	4.14124e+06	2.41126e+06									7.39928e+06
unreviewed	X1WBD9	Translocase of outer mitochondrial membrane 6 homolog (yeast) (Fragment)	tomm6																								578720	1.33036e+06	6.2815e+06	2.24726e+06	257569										1.06954e+07
unreviewed	A3KP44	Zgc:162938 protein	prdx4 zgc:162938							114739									93698.6			57151.4	111909	2.66431e+06	7.78832e+07	44458.4	487993													114037	8.15715e+07
reviewed	Q7ZV22	S-methyl-5'-thioadenosine phosphorylase (EC 2.4.2.28) (5'-methylthioadenosine phosphorylase) (MTA phosphorylase) (MTAP) (MTAPase)	mtap zgc:66012																																			270814	1.275e+07	9.95576e+06	2.29766e+07
unreviewed	F1QNH4	Dihydroorotate dehydrogenase (quinone), mitochondrial (DHOdehase) (EC 1.3.5.2)	dhodh			54209.2		95316.3																									93040.5	123765	798350	1.06852e+07	1.00956e+07	1.33405e+07	5.69947e+06	1.14827e+07	5.24681e+07
unreviewed	F1R9E8	Glutamate decarboxylase 2	gad2																															38985.2	4.30295e+06	1.61385e+07	1.13736e+07	650895			3.25049e+07
unreviewed	A0A286Y9N9	Si:ch211-214j24.9	snap91b																																76464.7	469554	500112	1.27506e+06	5.79968e+06	1.78849e+07	2.60058e+07
unreviewed	F1QKF4	TGF-beta receptor type-2 (TGFR-2) (EC 2.7.11.30) (TGF-beta type II receptor) (Transforming growth factor-beta receptor type II)	tgfbr2b tgfbr2																									403695	1.07241e+06	492464	1.09003e+06	1.60813e+06	6.19246e+06	1.2628e+07	1.03202e+07	1.59922e+06					3.54066e+07
unreviewed	Q6NWH3	Translocase of outer mitochondrial membrane 40 homolog,-like	tomm40l																									1.119e+06	5.48621e+06	1.70777e+06	879410										9.19239e+06
unreviewed	F1Q9I6	Sarcolemma-associated protein b (Fragment)	slmapb																					65670.4	356880		989323	2.03276e+06	9.50769e+06	656513	91697.8	111827	601274	366679	132163						1.49125e+07
unreviewed	A1L138	Zona pellucida glycoprotein 2.2	zp2.2			1.05356e+06	1346930	2.4522e+06	1.51677e+06	1.89112e+06	1.64247e+06	3.06543e+06	6.07487e+06	2.03201e+06	1.83311e+06	577667	2.86005e+06	1.48961e+06	2.85474e+06																		76254.9	303210	187746	131849	3.13896e+07		228155	869285	1.34148e+06	609670		1.15194e+06	1.81999e+06
unreviewed	A8KBY8	Annexin	anxa6																																79723.6				150630	2.2493e+07	2.27233e+07
unreviewed	E9QDU8	Short chain dehydrogenase/reductase family 16C, member 5b (Fragment)	sdr16c5b																													120375	143233	316205	456810	1.32998e+06	1.16171e+07	3.08122e+07	3.54083e+06	1.57912e+06	4.99159e+07
unreviewed	Q6NYX1	Zgc:77287	zgc:77287											328680	623816								188674	457666	875730		1.38093e+06	2.16262e+06	666254	155277		649942	1.39248e+06	171367							9.05344e+06
reviewed	Q7ZU99	Transitional endoplasmic reticulum ATPase (TER ATPase) (EC 3.6.4.6) (Protein CDC48) (Valosin-containing protein) (VCP)	vcp cdc48 si:ch211-113n10.2																80059.1		1.75345e+06	1.82011e+07	1.2219e+07						131588	966226		88776.3	427408	188557	490339	1.13733e+06	913653	736911	1.08209e+06	1.99146e+06	4.0408e+07
unreviewed	Q1LXU0	Carnitine palmitoyltransferase 1B (muscle)	cpt1b																126106					43525.1	96169.3		83456	448177	1.27311e+06	1.0788e+06	213648	1.41633e+06	1.99969e+06	734973	1.77085e+06	1.36938e+07	78130		79448.2	86995.2	2.32232e+07
unreviewed	A8E4Z5	Si:ch211-219i10.1 protein (Fragment)	apobb.1 apobb apobl si:ch211-219i10.1										577536	1.61123e+06	4.06322e+06	779954	3.05629e+06	4.19044e+06	9.42696e+06	140514	408046		131899	150354	626403		1.64502e+06	1.38327e+06	4.67451e+06	1.11076e+06	1.43746e+06	2.05087e+06	3.93548e+06	1.20257e+06	1.30435e+06	201901				751401	4.48604e+07
unreviewed	A9JRU8	C14orf159 protein (Fragment)	dglucy c14orf159 c17h14orf159																															82015.5	160348	796619	1.2031e+06	2.39218e+06	1.99184e+07	1.83031e+07	4.28557e+07
unreviewed	E9QBM6	Transcription factor 12	tcf12																															128876		611306	2.09187e+06	1.73109e+07	1.2677e+07	1.63894e+06	3.44589e+07
unreviewed	F1QR62	Collapsin response mediator protein 1	crmp1																										1.27325e+06	4.23696e+06	3.61064e+06	675513	583331	476385	309559	399351	416010	685201	1.98071e+06	4.00682e+06	1.86537e+07
unreviewed	F1R3G4	Collapsin response mediator protein 1	myh10					219035	362229	1.14337e+06	1.3032e+06	3.66674e+06	7.42787e+06	5.93596e+06	3.50718e+06	518359	2.27295e+06	1.35267e+06	2.29486e+06																361550	405602	202589	137512		72223.1	3.11839e+07						180877	464092	2.58508e+06
unreviewed	E7F8T6	Nicotinamide phosphoribosyltransferase (NAmPRTase) (EC 2.4.2.12)	nampta																																		2.10391e+06	4937752	1.36161e+07		2.06578e+07
unreviewed	X1WDI7	RBR-type E3 ubiquitin transferase (EC 2.3.2.31)	si:ch211-284e13.14																							4.51187e+06			1.1818e+06	663051	163016		235835	228077	78256.6	439154	225937				7.72699e+06
unreviewed	A9JRA7	Acyl-CoA synthetase medium chain family member 3 (Zgc:172040 protein)	acsm3 zgc:172040																										357653	295857	3.19761e+06	7.06604e+06	3.43519e+06	1.05028e+06	1.41472e+06	1.40291e+06	839821	934147	2.96612e+06	1.3016e+07	3.59764e+07
unreviewed	E7EYK8	HECT and RLD domain-containing E3 ubiquitin protein ligase 2	herc2																					3.23327e+06	1.87786e+07		549921	333596	850506	433056	440922	963674	233605		112011	85292.9	130980		87020.2	333957	2.65664e+07
unreviewed	A5WWI6	Profilin	pfn2l																								51762.3	55598.6	924210	1.1519e+06	1.88302e+06	675046	364686		80366.5	45146.4	1.57218e+06	1.27815e+07	1.46319e+06	1.1666e+06	2.22152e+07
unreviewed	Q7ZUN6	Phosphoribosylaminoimidazole carboxylase, phosphoribosylaminoimidazole succinocarboxamide synthetase	paics												660949	95331.4	1.00247e+07	6.48918e+06	1.26477e+07	361782	146763																				3.04264e+07
reviewed	A0JMQ7	Microtubule-associated tumor suppressor 1 homolog A (Mitochondrial tumor suppressor 1 homolog A)	mtus1a mtus1 zgc:154168											2.03111e+06		1.3203e+06	9.71721e+06	2.44034e+07	2.1816e+07																				68131.5	613221	5.99694e+07
unreviewed	Q6NZS0	Cpa5 protein (Fragment)	cpa5																										1.70319e+06	697146	66657.4	98295.2	135076	636910	816303	724121	1.05412e+06	1.98323e+06	5.24816e+06	4.0083e+06	1.71715e+07
unreviewed	E7F7D2	Short chain dehydrogenase/reductase family 42E, member 2	sdr42e2																				5.68728e+07	3.48598e+06			689194	885436	2.03355e+06	600471	712981		2.51092e+06	2.1597e+06	2.26968e+06	2.87187e+06	2.66621e+06	1464371	5185221	4.61607e+06	8.90244e+07
unreviewed	F1Q6Z9	Glucosidase, alpha; neutral AB	ganab																															60706.8	434146	2.43302e+06	1.27947e+07	2.94635e+07	8.07778e+06	3.23684e+06	5.65007e+07
unreviewed	A6H8S7	Zgc:165518 protein	zgc:165518												195901		746118	594894	2.91483e+06	2.01301e+06	458703	2.6274e+06	5.13222e+06	83433.7	66291.3																1.48328e+07
reviewed	Q7ZUW2	Hypoxia up-regulated protein 1	hyou1																														101422	274742	120826	549822	4.90431e+06	1.2101e+07	1.02065e+07	3.07517e+07	5.90104e+07
unreviewed	X1WEJ6	Nodal modulator	nomo																						5.42705e+06		880127	283731	311461	50703	641384	3.44863e+06	2.86695e+06	94716.3		67673.9		54387.3			1.41268e+07
unreviewed	B7ZVM0	Chitinase, acidic.6 (Zgc:173927)	chia.6 zgc:173927																												200614	811941	1.76864e+06	1.08722e+06	779134	438921	1.31705e+06	4.34737e+06	2.05724e+06		1.28081e+07
unreviewed	Q504A4	Zgc:109982 (Zgc:109982 protein)	zgc:109982																																	87590.2	1.06789e+06	1.64712e+07	3.07899e+06		2.07056e+07
unreviewed	H0WFC5	CD9 molecule b (Fragment)	cd9b																																		273519	3.59883e+06	1.22782e+06		5.10017e+06
unreviewed	E9QCX6	Lamin B1 (Fragment)	lmnb1																				33889.9					617837	2.96503e+06	1.61814e+06	1.78569e+06	1.97995e+06	1.9027e+06	247390	278844	284639	40561.6				1.17547e+07
unreviewed	Q568E3	Zgc:110349 protein	zgc:110349																																	1.12354e+06	1.89966e+06	1.26448e+06		230627	4.51831e+06
unreviewed	Q7ZZA3	Peptidylprolyl isomerase (EC 5.2.1.8)	fkbp11 dZ202L16.2-001																				107842	180162	247779		221861	414492	1.042e+06	472773	426881	1.01925e+06	3.44225e+06	5.50345e+06	1.27549e+07	4714661	3.15379e+06	2.16069e+06	3.04901e+06	4.13615e+07	8.02733e+07
unreviewed	F1R8W3	Desmin a	desma					289877	134659	443069		268600			116050				192071										686740		82893.1	675788	1.23328e+07	2.14205e+07	692122	197581	620219	1.1045e+06	1.39533e+06	3.28217e+06	4.3935e+07			61260.8	133566				66692.6
reviewed	Q32LU7	Pentatricopeptide repeat domain-containing protein 3, mitochondrial	ptcd3 zgc:123014																70275.7								52400.2		74730.8				85369.3	130509	242112	621762	882267	2.70432e+06	5.05481e+06	1.33848e+07	2.33034e+07
reviewed	Q6PGX3	Leucine-rich repeat and fibronectin type III domain-containing protein 1	lrfn1 zgc:63670																					4.04353e+07	8.73267e+06		287086	162118	1.07651e+06	556039	552665	1.43247e+06									5.32349e+07
unreviewed	F1QKS4	Calnexin	canx																										92419.7				356242	513215	1.05767e+06	7.68572e+06	4.74412e+06	4.30016e+06	1.79092e+07	4.55193e+06	4.12107e+07
unreviewed	F1QIJ9	Cytochrome P450, family 8, subfamily B, polypeptide 1 (Fragment)	cyp8b1																														133664		204161		502444	4.81642e+06	5.2319e+06		1.08886e+07
unreviewed	A4FUM8	Vacuolar proton pump subunit B (V-ATPase subunit B) (Vacuolar proton pump subunit B)	atp6v1b2										204482	2.04158e+07	1.98957e+07	310465	665154	823425	4.17788e+06	115875	667829	999271	428307	411857	644423			160544											52369.3	1.99753e+06	5.19709e+07
unreviewed	Q5CZP5	Zgc:113200 protein	acp2 zgc:113200																								1.39144e+06	1.19081e+06	1.04996e+06	456401	302349	140169	803691		690034	702683	729362	1.04585e+06	728228	3.48039e+06	1.27114e+07
unreviewed	A9JRE3	Pentaxin (Pentraxin)	zgc:172225										118239	408251	568138	646742	77053.1		64041		53716.6				2.37161e+06		1.37313e+06	894241	4.37299e+06	295101	204914		1.2981e+06	1.50779e+06	1.54901e+06	465067					1.62681e+07
unreviewed	A7YYI3	Transmembrane 9 superfamily member	tm9sf2																																3.74801e+06	2.95237e+07	2.16468e+06				3.54364e+07
unreviewed	F1QPU3	Alcohol dehydrogenase iron-containing 1	adhfe1																										838025	403541	757102	1.74171e+06	8.78367e+06	9.40584e+06	8.32128e+06	9.5262e+06	4.49348e+06	475427	367728	589470	4.57035e+07
unreviewed	Q6P3H9	Solute carrier family 3 member 2b (Zgc:55813)	slc3a2b zgc:55813																										2.94443e+06	970526	701806				75932.6	158981	521352	271933	73684	72922.6	5.79157e+06
unreviewed	A4JYR7	Si:dkey-240a12.1 protein (cDNA, clone cssl:d0283)	nrcama nrcam si:dkey-240a12.1																					255574				1.47306e+06	8.72143e+06	383590			51656.7								1.08853e+07
unreviewed	Q6TLG8	Ribosomal protein S3	rps3		69698.6	159997	27909.9		44272.5	70130.2				79682.6	206099		64728.4	85735.8	590021				126448	71504.3	283902		257247	345578	1.17344e+06	869048	390638	661313	1.30142e+06	2.1113e+06	3.78197e+06	6.12683e+06	5.92647e+06	5.70282e+06	4.25488e+06	4.22418e+06	3.90072e+07	747764		371631
unreviewed	A3KNT7	Si:dkeyp-113d7.4 protein (Fragment)	krtt1c19e si:dkeyp-113d7.4																						141877		2.25098e+06	3.28137e+06	3.63117e+06				1.33802e+06	382406	202734						1.12286e+07
unreviewed	A2AV34	Coenzyme Q9 homolog (S. cerevisiae)	coq9																																					8.68669e+06	8.68669e+06
unreviewed	F1QQI6	Translocase of outer mitochondrial membrane 70 homolog A (S. cerevisiae)	tomm70a																																37828	476376	2.13914e+06	4.31513e+06	6.73945e+06	1.27414e+07	2.64493e+07
unreviewed	A4QP07	Reticulon (Fragment)	rtn1b																				27187	153579	338030		436743							130762	83171.5	329666	2.65834e+06	1.30457e+07	2.42939e+06	134883	1.97675e+07
reviewed	Q7ZW98	AP-2 complex subunit mu-B (AP-2 mu-B chain) (Clathrin assembly protein complex 2 mu-B medium chain) (Clathrin coat assembly protein AP50-B) (Clathrin coat-associated protein AP50-B) (Mu2-adaptin-B) (Plasma membrane adaptor AP-2 50 kDa protein B)	ap2m1b ap2m1 zgc:56643																						202218		510441	890586	2.77717e+06	1.44527e+06	762917	1.34008e+06	2.17722e+06	251843	736468	216213	423852	789671		116509	1.26405e+07
unreviewed	A3KPG7	Pentaxin (Pentraxin)	crp1																									979085	4.64077e+06	895650	1.11676e+06	1.97977e+06	1.68174e+06		113942	228860	1.32401e+06	3.65628e+06			1.66169e+07
unreviewed	A9C3Q4	Calcium-transporting ATPase (EC 7.2.2.10)	atp2a2a																										295644	216000	320001	1.0494e+06	3.33294e+06	1.11631e+07	7.93979e+06	7.22235e+06	1.02652e+07	4.26895e+06	1.83338e+06	1.41266e+06	4.93195e+07
unreviewed	F1QNG7	Niemann-Pick disease, type C1	npc1																					661383	855870		3.602e+06	96633.7	495232	62224.4					58250.5	346721	2.16246e+06	1.16195e+06			9.50273e+06
unreviewed	F1Q883	6-phosphogluconate dehydrogenase, decarboxylating (EC 1.1.1.44)	pgd																																83837.1	3.04808e+06	8.36554e+06	521245	55490.7	2.81592e+06	1.48901e+07
unreviewed	B0R0V8	V-type proton ATPase subunit H	atp6v1h											9.99856e+06	2.84331e+06				138308														73976		82369.1	210917	240031	537785	2.18765e+06	1.37344e+07	3.00473e+07
unreviewed	A3KNP0	Zgc:162297 protein	zgc:162297																										324820	4.65018e+06	474239					75494.5					5.52473e+06
reviewed	A0MS83	Zinc finger protein 148 (Transcription factor ZBP-89) (Zinc finger DNA-binding protein 89)	znf148 zbp89 si:dkey-101k6.6															92674.9	182899															220941	619371	626975	295241				2.0381e+06
unreviewed	Q4V911	Protein phosphatase 2 (Formerly 2A), regulatory subunit A, beta isoform	ppp2r1bb ppp2r1b																															969466	823163	155342	795942	5.05615e+06	1.49287e+07	8.11669e+06	3.08454e+07
reviewed	O73872	Superoxide dismutase [Cu-Zn] (EC 1.15.1.1)	sod1 cuzn		462134	821204	1.35988e+06	3.1465e+06	3.50118e+06	4.57184e+06	7.26647e+06	4.21403e+06	1.55473e+06	1.73178e+06	3.39293e+06	645144	967405	448742	1.00496e+06	68070.6																					3.5157e+07	403394	477804	1.06106e+06	1.92696e+06	1.55543e+06	2.2391e+06	5.77116e+06	5.98329e+06
unreviewed	F1QL75	Ras and Rab interactor 1a	rin1a											1544547							307254						1.08376e+06			211475	233450		649842	100737		426649	564677	350160		1.56341e+06	7.03595e+06
reviewed	Q502D1	Glyoxalase domain-containing protein 5	glod5 zgc:112315																										668872		345214	521653	1.8064e+06	1.33637e+06	1.47313e+06	4.11048e+06	4.89286e+06	5.63141e+06	9.55449e+06	1.19676e+07	4.23085e+07
unreviewed	E7EYJ5	Zinc finger and BTB domain-containing 7C	zbtb7c																																		1.09758e+06		65778.6		1.16336e+06
unreviewed	A2RV19	Phospholipase B-like (EC 3.1.1.-)	zgc:158619																												482897	890765	2.6939e+06	1.55467e+06	553673	687942	449916	355093	183529	888156	8.74055e+06
unreviewed	Q803P2	T-complex 1 (Tcp1 protein)	tcp1									94412.3	7.7963e+06	4.15858e+06	146048						2.1235e+06								180019	115656	102331	77924.7	435865	970243	1.4908e+06	1.74051e+06	948353	1.64151e+06	4.25026e+06	4.33313e+06	3.06054e+07								52133.8
unreviewed	F1QTF0	3-hydroxy-3-methylglutaryl-CoA lyase	hmgcl																																	156815	837714	1.58238e+06	4.26069e+06	1.97181e+07	2.65557e+07
unreviewed	A3KQ79	Si:dkeyp-46h3.2	si:dkeyp-46h3.2																						100969				494628	60891.2		899942	3.5671e+06	3.765e+06	4.77659e+06	2.90823e+06	3.70983e+06	2.53978e+06	377584		2.32005e+07
unreviewed	F1Q7Q1	Calcium/calmodulin-dependent protein kinase (CaM kinase) II gamma 1 (Fragment)	camk2g1																								387346	99690.5	3.8089e+06							564544	670840	967209	1.27627e+06	5.10044e+06	1.28752e+07
unreviewed	Q6DBT9	Claudin	cldnk																																	4.15918e+06	3.64449e+06	624918	1.22349e+06	158480	9.81055e+06
unreviewed	Q8AXX6	Serine/threonine protein phosphatase 2A regulatory subunit	ppp2r5ea ppp2r5e2																				1.09359e+06			122779	4925990		6339116				4.65014e+06	299829				3.40866e+06	142272	2.76017e+06	2.37425e+07
unreviewed	A2BFD8	Thy-1 cell surface antigen	thy1																									47485.6	317195	63538.1	69560.5	118229	602529	931040	796788	1.94933e+06	2.61539e+06	2.91031e+06	2.01657e+06	1.07492e+06	1.35129e+07
reviewed	Q502I9	F-BAR domain only protein 2	fcho2 zgc:112167																																						0
unreviewed	F1QIJ3	Laminin, gamma 2	lamc2														118950																			185740	7.72085e+06	8.56673e+06	1.60765e+06	442614	1.86425e+07
unreviewed	F1QDN6	1-acylglycerol-3-phosphate O-acyltransferase 5 (lysophosphatidic acid acyltransferase, epsilon)	agpat5																						5.76462e+06		291250		108706				139986	240111	324893	188341	559614	4.04559e+06	5.94262e+06	3.11894e+06	2.07247e+07
unreviewed	A7MC23	Zgc:171967 protein	zgc:171967																										35590.5					77921.1	276964	4.67514e+06	1.26408e+07	2.2476e+07	1.71493e+07	4.00413e+06	6.13358e+07
unreviewed	F1QK93	26S proteasome non-ATPase regulatory subunit 1	psmd1								79342.1	1.51727e+06	1.87267e+06	1.88178e+06	1.56504e+06	26807	75583.3	32771.3										42019.9	206761		268744	562803	3.50359e+06	2.46463e+06	4.33004e+06	3.83231e+06	2.06489e+06	777579	864845	185562	2.6155e+07							36073.5	569728
unreviewed	A8E5K3	Zgc:66110 protein	pdhx zgc:66110		107216	2.8636e+06	2.7983e+06	1.07448e+07	7.44698e+06	3.024e+06	1.07637e+06	625694	351154		82639.1			60315	136591															212539	101056	211792	150703	285340	925700	1.0364e+06	3.22412e+07	210431	1.21685e+06	6.19308e+06	5.39989e+06	5.27626e+06	1.80737e+06	1.0128e+06	527000
unreviewed	A0JML0	Zgc:153935	zgc:153935									328505	856171	464654	334436														108914	95170.9	222107	653321	822917	634588	1.36707e+06	5.24067e+06	1.90457e+06	707130	489424	3.65843e+06	1.78881e+07						126155		307803
unreviewed	F1QAH5	Crystallin beta-gamma domain-containing 1a	crybg1a																																		2.68342e+06	964998	2.11235e+06	1.53322e+07	2.1093e+07
unreviewed	A0A0G2KLD8	Biphenyl hydrolase like	bphl																															85866.3	814836	482209	1.9484e+06	5.08726e+06	1.10399e+07	1.25399e+07	3.19983e+07
unreviewed	Q5SPA3	Acetyl-CoA acetyltransferase 2	acat2																								158783	433791	2.72232e+06	899082	1.13126e+06	1.39126e+06							110922		6.84742e+06
reviewed	Q6NVC5	Mitochondrial Rho GTPase 1-A (MIRO-1-A) (EC 3.6.5.-) (Ras homolog gene family member T1-A)	rhot1a zgc:55581																									32102.4	117272		40785.8	101844	504205	600276	1.12066e+06	1.82375e+06	4.05334e+06	1.06521e+07	6.90692e+06	2.2034e+06	2.81566e+07
unreviewed	E7F4I2	F11 receptor, tandem duplicate 1	f11r.1																																		2.33057e+06	6.56786e+06	163601		9.06203e+06
unreviewed	B3DGX8	Anion exchange protein	slc4a4a slc4a4																						1.7022e+06		5.10428e+06	1.93097e+06					174240								8.91169e+06
unreviewed	F1Q6P4	Tetraspanin	cd82a																														67572.6	87756.2	795124	3.75353e+06	1.13781e+07	2.87598e+06			1.89581e+07
unreviewed	F1R264	Epoxide hydrolase 2, cytoplasmic	ephx2																													254229			1.15515e+06	1.62116e+06	99395.9	2.32061e+06	1.45755e+07	7.98583e+06	2.80119e+07
unreviewed	E9QH31	Aldehyde dehydrogenase	aldh3a2b																								257082	479660	426664	737193	1.1638e+06	942621	1.09607e+07	2.8103e+07	2.1029e+06					65466.1	4.52391e+07
unreviewed	F1R2J2	Rho GTPase-activating protein 1	arhgap1																																				114175	2.02071e+07	2.03213e+07
unreviewed	A9JRH7	LOC562105 protein (Fragment)	si:dkey-275b16.2 LOC562105																																					1.08905e+07	1.08905e+07
unreviewed	F1QJS8	Si:dkey-65b12.6 (Fragment)	si:dkey-65b12.6			329283	63018.6	38795.1			175832	36342.9	445913	534749	1.42952e+06	233429	9.54111e+06	1.42737e+07	8.87956e+06	59486.5					51135.9												355354				3.64473e+07							45112.1	30400.6
unreviewed	Q5RHQ4	Saccharopine dehydrogenase b	sccpdhb																														86351.5	48157.9	108297	300723	157711	113854	1.48447e+06	1.39976e+07	1.62972e+07
unreviewed	B0R1B8	Neurofilament, light polypeptide b	neflb nefl			331429						407843	426325							9821230									124018		37592.8	135705	2.78345e+06	4.09247e+06	791875	274737	327721	398779	668063	629810	2.12511e+07	1534334	295549	2.28376e+06	1.06288e+06
unreviewed	Q6P4V5	Sterol carrier protein 2 (Sterol carrier protein 2a)	scp2a scp2																																250105	866517	1.27227e+06	405486	1.39454e+06	6.19866e+06	1.03876e+07
unreviewed	D6MUD7	Collagen type V alpha-3b	col5a3b COL5A3b				5.31589e+06	5.38491e+06				209736	1.38398e+07	426571		1.13723e+07	231824																								3.6781e+07	780309	4.25858e+06	308026	7.81935e+06		1.28983e+06		3.00192e+06
unreviewed	Q9PUC4	Proteasome activator subunit 2	psme2															860892	1.27135e+07																					182135	1.37566e+07
unreviewed	Q6NWJ2	Signal peptidase complex subunit 3 (EC 3.4.-.-)	spcs3																										171858		182251	466343	1.6817e+06	1.08131e+07	2.60466e+07	2.12852e+07	1.86881e+06	840654	301264	79065.9	6.37368e+07
unreviewed	A4VCH3	Bat5l protein (Fragment)	abhd16a bat5l																																95803.5	353618	573041	4.05246e+06	1.38158e+07	651926	1.95426e+07
unreviewed	Q6IQK3	Vesicle-associated membrane protein 3 (Cellubrevin)	vamp3																				73824.8						118771	65641.1	42772	404857	2.08133e+06	2.00117e+06	1.96334e+06	4.57119e+06	8.56231e+06	6.77479e+06	2.64948e+06	1.34104e+07	4.27198e+07
unreviewed	F6NZP4	Extended synaptotagmin-like protein 1b	esyt1b																						189508			67196.8	115121			114591	1.80309e+06	4.0231e+06	989480	1.17144e+06	1.70466e+06	1.74444e+06	2.36538e+06	2.63521e+06	1.69232e+07
unreviewed	Q08C05	Si:dkey-174m14.2 protein	rdh14b si:dkey-174m14.2																										163511		123323	292124	120546			113686	401339	449944	1.78162e+06	1.36479e+07	1.7094e+07
unreviewed	Q6AZC1	Proteasome (Prosome, macropain) 26S subunit, ATPase, 5 (Proteasome 26S subunit, ATPase 5) (Psmc5 protein)	psmc5 wu:fa14g03 wu:fb23a11 zgc:92464								47872.8	160874	305748	387098	401993	20584.8	111729	100706	266362													423065	8.64461e+06	1.68012e+06			295224	1.10711e+06	1.26357e+06		1.52167e+07								81701.7
unreviewed	F1Q5U5	Glutamate decarboxylase 1b	gad1b																														41925.2	205326	3.4744e+06	1.45431e+07	1.1354e+07	333117			2.99519e+07
unreviewed	E7EYD0	Myomesin 1a (skelemin)	myom1a																											88816.2		308197	3.20836e+06	9.20899e+06	1.9445e+07	1.16517e+06	947697	912814	932956	1.39319e+06	3.76112e+07
unreviewed	F1QB54	Polyadenylate-binding protein (PABP)	pabpc1a																	352505															777303	479993			243126	9.28765e+06	1.11406e+07	122350
unreviewed	Q6P5N0	Tubulin alpha chain	tuba8l2												104226		88070.7															141802	59817.1	65295.4	279630	271584	790755	978045	1.90269e+06	2.05839e+07	2.52658e+07
unreviewed	F1QUV8	Junction plakoglobin b	jupb si:ch73-362f1.1		479096	357717	177108	177112	401263	993090	427938	176132		305429	638369		529593	227929	472258	187588	61423.8				54663.2			47245.9		241745			702894	369597	1.39126e+06	675799	570247	3.24805e+06	4.70679e+06	693220	1.83136e+07	718780	121611	647983	699189	391356	181205	130444	65361.4
reviewed	Q68FN7	Succinate dehydrogenase [ubiquinone] cytochrome b small subunit B, mitochondrial (CybS-B) (Succinate dehydrogenase complex subunit D-B) (Succinate-ubiquinone oxidoreductase cytochrome b small subunit B) (Succinate-ubiquinone reductase membrane anchor subunit B)	sdhdb sdhd sdhda zgc:100986	CII																													5.60941e+06	2.87451e+06	426900	1.69857e+06	1.72853e+06	2.36597e+06	7.87076e+06	3.65211e+06	2.62268e+07
unreviewed	F1Q7H1	Cytochrome P450, family 27, subfamily A, polypeptide 7	cyp27a7																	49634.3																138425	519070	1.12005e+06	8.47999e+06	1.76611e+07	2.79682e+07
unreviewed	Q66HW0	CoA synthase (Zgc:92337)	coasy zgc:92337																																185095	125739	491688	2.84091e+06	1.61646e+07	1.54059e+07	3.5214e+07
unreviewed	B0R159	Branched chain ketoacid dehydrogenase kinase	bckdk																														965406	1.5264e+06	1.47738e+06	2.23724e+06	4.39148e+06	3.77489e+06	1.33632e+06	9.84714e+06	2.55563e+07
unreviewed	B0S6W7	Plexin b2a (Fragment)	plxnb2a																						233907		6.8351e+06	619330													7.68833e+06
unreviewed	E9QGS1	MCF.2 cell line-derived-transforming sequence b	mcf2b																												52802.4				365557	1.44372e+06	2.24548e+06	2.81532e+06	5.07803e+06	1.16011e+07	2.36021e+07
unreviewed	F1QKE9	Mitochondrial ribosomal protein L20	mrpl20												386343			533174	1.87783e+06		88521		88317.7	348579	422724		371437	708049	1.65202e+06	278609			1.2091e+06	2.6716e+06	1.88796e+06	1.44538e+06	518851	701871	1.26632e+06	480709	1.69374e+07
reviewed	Q6DGS3	Calcium/calmodulin-dependent protein kinase type II delta 2 chain (EC 2.7.11.17) (Calcium/calmodulin-dependent protein kinase type II delta-A chain) (CaM kinase II subunit delta-A) (CaM-kinase II delta-A chain) (CaMK-II subunit delta-A)	camk2d2 camk2d camk2da zgc:92792																								733845	1.1918e+06	6.24731e+06									278524	140143	830356	9.42198e+06
unreviewed	Q31625	MHC class II alpha chain	mhc2a1																																51071.8	807680	2.97114e+06	1.40641e+06			5.2363e+06
unreviewed	B0S690	Citrate lyase beta-like (Fragment)	clybl																																74245.1	212723	1.23752e+07	2.86943e+06	1.40428e+06	3.62479e+06	2.05607e+07
unreviewed	A2RV45	Zgc:173439 protein (Fragment)	fars2 zgc:173439																																	77925	223885	377026	1.05223e+06	2.18298e+07	2.35609e+07
unreviewed	A8E5E4	Mitochondrial ribosomal protein S34	mrps34															83460.1	313282				66667.7				925928	878786	4.2457e+06	569285	1.23218e+06	1.03812e+06	2.95224e+06	2.9101e+06	3.96027e+06	3.79006e+06	2.22155e+06	270869	65970.4	69949.4	2.55944e+07
unreviewed	A0A0G2KD63	Uncharacterized protein	N/A																																	87232.4	617966	5.83908e+06	1.47246e+07		2.12688e+07
unreviewed	Q6P2U8	Phosphoserine aminotransferase (EC 2.6.1.52)	psat1										165389	266811	195988		65532.1	39017.1	284421	128321				125733	266764			133494	422212	52968	250483	236820	735021	588524	681154	1.07412e+06	1.19841e+06	6.88614e+06	648079		1.44454e+07
unreviewed	A8KB95	Si:dkey-183c16.7 protein (Fragment)	acot18 si:dkey-183c16.7																																		1.70825e+06	369431	164456		2.24213e+06
unreviewed	F1QXQ9	Acyl-CoA thioesterase 13	acot13																582934	61402.2	88709.9		103788		929500		118302				39336.5	606694	303399	227287	1.01378e+06	2.65575e+06	7.75893e+06	1.76933e+06	629812	1.22883e+06	1.81178e+07
unreviewed	F1QR92	Cholinergic receptor, nicotinic, alpha 6	chrna6																																	484756	1.05192e+07	2.14378e+06			1.31477e+07
unreviewed	Q6TNV4	Chaperonin containing TCP1, subunit 8 (Theta)	cct8 CCT8										8.06597e+06	5.53478e+06	110729			1.18606e+06	1.25868e+06												53775.1		144253	125523	328179	540829	570561	659054	2.35019e+06	1.09943e+07	3.19229e+07
unreviewed	B3DFV8	Coagulation factor C homolog, cochlin (Limulus polyphemus)	coch																									54538.2				173258	677543	1.4338e+06	2.8516e+06	3.45419e+06	582806	400664	540391	254627	1.04234e+07
unreviewed	E7FDY7	Glucose-6-phosphate 1-dehydrogenase (EC 1.1.1.49)	g6pd																									60108.6	153229				93568.1	203717	383722	277443	237879	623304	2.12992e+06	1.31457e+07	1.73085e+07
unreviewed	E9QD21	Glutathione S-transferase kappa 1 (Fragment)	gstk1																														163277	113719	336352	590105	799667	1.78617e+06	4.74836e+06	1.72074e+07	2.57451e+07
unreviewed	Q1LVL5	Solute carrier family 25 member 32b	slc25a32b																																		346670	6.39009e+06	1.38144e+07	1.60825e+06	2.21594e+07
unreviewed	A7MCA2	Proteasome endopeptidase complex (EC 3.4.25.1)	psma3 zgc:114044								56284.9		47846.6	74460	135057		90813	330794	6.99481e+06	6.35828e+06																					1.40883e+07								33830.1
reviewed	Q6DHI5	NAD-dependent protein deacylase sirtuin-5, mitochondrial (EC 3.5.1.-) (Regulatory protein SIR2 homolog 5)	sirt5 si:ch211-121a2.1					124842													251558									591843			3.422e+06	42259.3	178998	4.61203e+06	637900	389808	803347	1.2418e+06	1.22964e+07
unreviewed	Q7ZW04	S-adenosylmethionine synthase (EC 2.5.1.6)	mat1a																																	236733	8.49189e+06	1.48638e+06	396657	636761	1.12484e+07
unreviewed	Q9PTH5	Proteasome activator subunit 1	psme1															118477	1.15255e+07																					39395.1	1.16834e+07
unreviewed	B0UXS0	Heme oxygenase (EC 1.14.14.18)	hmox1a hmox1																		1.15114e+06						949621	369966	1.94207e+06	1.24671e+06	665076	789774	2.40297e+06	877050	1.50542e+06	2.57855e+06	1.98134e+06	4.19811e+06	2.3048e+06	1.17784e+06	2.41404e+07
unreviewed	A1L2C0	Branched chain ketoacid dehydrogenase E1, beta polypeptide	bckdhb																															156055	851923	2.3501e+07	1.07755e+06	886813	1.5341e+06	3.29261e+06	3.13e+07
reviewed	Q6DEM5	Mitochondrial import inner membrane translocase subunit Tim8 A	timm8a tim8a zgc:100916																															56198.9	162926	594615	1.9804e+06	3.83706e+06	1.68582e+06	2.72558e+06	1.10426e+07
reviewed	Q90486	Hemoglobin subunit beta-1 (Beta-1-globin) (Beta-A1-globin) (Hemoglobin beta-1 chain)	ba1 si:by187g17.2 zgc:123164; ba1l si:by187g17.4																						29209.2		81532.5		37081.2				89960.7	350634	406986	873183	1.24197e+06	2.54561e+06	9.42875e+06	1.09485e+07	2.60334e+07								51869.2
unreviewed	Q6NY93	Alpha-L-fucosidase (EC 3.2.1.51)	fuca1.1 fuca1																												66139.4	260590	877266	802277	1.408e+06	1.2489e+06	1.05983e+06	2.1637e+06	3.43318e+06	4.92624e+06	1.62461e+07
unreviewed	A0ELQ2	Calcium-transporting ATPase (EC 7.2.2.10)	atp2b1a pmca1 si:dkey-18o7.1																					182543			1.24785e+06	3.49201e+06	1.06296e+07	688152	662206	346716	411708							120070	1.77808e+07
reviewed	Q0P483	Mitochondrial coenzyme A transporter SLC25A42 (Solute carrier family 25 member 42)	slc25a42 zgc:153304																														35695.8		49601.3	774434	4.25256e+06	3.52068e+06	1.73675e+06	1.07307e+07	2.11004e+07
unreviewed	Q3ZB92	Protein kinase, cAMP-dependent, catalytic, beta (Protein kinase, cAMP-dependent, catalytic, beta b)	prkacbb prkacb																																	281111	501610	557250	1.09861e+06	8.04591e+06	1.04845e+07
unreviewed	D2U7X9	Protein tyrosine phosphatase epsilon A (Fragment)	ptprea																														7.78072e+06		579110	1.78564e+06	7.6617e+06	147863	424563	561538	1.89411e+07
unreviewed	B0R0J9	Novel protein (Fragment)	CH211-233G21.3-001																								276393	231468	192222	168073	487730	525996	7.1931e+06	3.33376e+06	706206	358486					1.34734e+07
unreviewed	Q1LWP9	Neuraminidase 1 (Novel protein similar to vertebrate sialidase 1 (Lysosomal sialidase) (NEU1))	neu1 si:ch211-222e23.1 CH211-222E23.1-001																				116111	178380	1.63181e+06		1.80724e+06	1.95695e+06	4.17999e+06	257910	708472	754937	700727	135538							1.24281e+07
unreviewed	A0AUR3	Carboxylic ester hydrolase (EC 3.1.1.-)	cel.2																																			177066	2.45399e+06	1.11309e+07	1.3762e+07
unreviewed	F1R1T7	Carboxylic ester hydrolase (EC 3.1.1.-)	cel.1																															47211.3	236246	503898	249323	1.39029e+06	2.70932e+06	5.22398e+06	1.03603e+07
unreviewed	Q5TZ27	Synaptotagmin Ia	syt1a																										90129.3		39321.8	139474	1.17242e+06	2.57829e+06	2.41414e+06	4.5109e+06	3.95729e+06	1.93132e+06	2.67859e+06	4.21082e+06	2.37227e+07
unreviewed	E9QEX2	Coronin, actin-binding protein, 1Cb (Fragment)	coro1cb																															57894.1	81510.3	103407	275702	908201	1.47831e+06	8.93789e+06	1.18429e+07
unreviewed	Q1RLT1	GMP reductase (GMPR) (EC 1.7.1.7) (Guanosine 5'-monophosphate oxidoreductase) (Guanosine monophosphate reductase)	gmpr2 GMPR zgc:136869																											235870	2.72339e+06	6.41836e+06	3.03455e+06	91137.6	158838	153185	188551	122777		344640	1.34713e+07
unreviewed	Q6DGX8	Proteasome subunit alpha type (EC 3.4.25.1)	psma1 zgc:92726							92801							143205	529016	6.99771e+06	1.07101e+07																					1.84728e+07
unreviewed	E9QFP3	Aspartyl-tRNA synthetase 2, mitochondrial	dars2																														1.28158e+07	2.39079e+06	100743	59359.6	235088	1.07027e+06	2.6383e+06	316753	1.96271e+07
unreviewed	F1Q828	Microtubule-associated protein 1Sa (Fragment)	map1sa																														566536						104161		670697
unreviewed	F1QD61	Mtr4 exosome RNA helicase	mtrex skiv2l2			697541											45771.5							710344				107973	157624	707958			301129	563171	770716	2.2809e+06		593679		851014	7.78782e+06
unreviewed	E9QFZ7	Proteasome subunit alpha type (EC 3.4.25.1) (Fragment)	psma5		67375.8										39046.4	41761.7		701801	1.14261e+07	7.42032e+06							151664														1.98481e+07
unreviewed	A3KP36	Caveolae-associated protein 1b (Ptrf protein)	cavin1b ptrf ptrfb																										263099			1309422	1.95045e+06	639571	1.89425e+06	3.25121e+06	3.19747e+06	1.34211e+06	279457	511961	1.4639e+07
unreviewed	F1R442	Arachidonate 5-lipoxygenase b, tandem duplicate 3	alox5b.3											359878	113711	230802	412968												435048	186966			307302	535232	490051	1.15927e+06	230765	1.41242e+06	2.84861e+06	1.58091e+07	2.45321e+07
unreviewed	F1QDP8	Dedicator of cytokinesis 3	dock3																						27040.5				30567.5				3.23067e+06	44783.1	161688	1.14516e+06	4.4263e+06	1567051	2.62194e+06	998032	1.42532e+07
unreviewed	E7FAT2	Potassium intermediate/small conductance calcium-activated channel, subfamily N, member 3	kcnn3																												4.08907e+06	9.73565e+06	4.72443e+06	834108	1.85789e+06	1.95503e+06	739009		656808	1.05768e+06	2.56497e+07
unreviewed	F1QWL4	Lectin, mannose-binding, 1 (Fragment)	lman1																										455322	313176	586153	1.3081e+06	6.77003e+06	6.70667e+06	6.94886e+06	5.26584e+06	1.39249e+06	1.1039e+06	101356	2.15747e+06	3.31094e+07
unreviewed	Q6NW47	Cytoskeleton-associated protein 4 (Zgc:85975)	ckap4 zgc:85975																295936				79328.6	132359	1.11933e+06		553427	460643	1.02763e+06	1.41263e+06	1.65049e+06	67056.3									6.79882e+06
unreviewed	A8WGA4	Zgc:172283 protein	abhd8a abhd8 zgc:172283																						816694				772023		260654	434612	1.13677e+06	3.02804e+06	1.29277e+06	95349.1	605642	836033	987939	5.31923e+06	1.55858e+07
unreviewed	Q4V950	Major histocompatibility complex class I UEA protein	mhc1uea																																138844	367558	920366	789996	618039	1.92361e+06	4.75841e+06
unreviewed	A8WG78	Zgc:172243 protein	foxred1 zgc:172243																															73479.6	107364	216988	480601	1.79533e+06	3.9319e+06	1.99333e+07	2.6539e+07
unreviewed	A8WG29	LOC561392 protein	LOC561392 zgc:172150																										99883.8				937506	2.11339e+06	4.06035e+06	4.79017e+06	5.79648e+06	4.27263e+06	3.2229e+06	361818	2.56551e+07
unreviewed	A2BIP6	Coagulation factor II (thrombin) receptor (Protease-activated receptor 1)	f2r PAR1						210228	409681	2.15963e+06			660189	4.91681e+06		597064	1.95237e+06	762327														750909	191915	1076656	1.00314e+06	383965		1.58816e+06	2.2762e+06	1.89392e+07				412913				178156
unreviewed	A2CEW4	5-aminoimidazole-4-carboxamide ribonucleotide formyltransferase/IMP cyclohydrolase	atic																															2.48898e+06	8.93429e+06	7.19761e+06	1.49752e+06	1.0906e+06	659937	577765	2.24467e+07
unreviewed	Q7SXP1	F-actin-capping protein subunit beta	capzb																																	29223.8	80357.4	501466	6.41271e+06	6.75228e+06	1.3776e+07
unreviewed	E7F9M6	ATP-dependent 6-phosphofructokinase (ATP-PFK) (Phosphofructokinase) (EC 2.7.1.11) (Phosphohexokinase)	pfkla																													71324.7	260248		173616	692202	4.01365e+06	1.29994e+07	336642	130310	1.86774e+07
reviewed	Q7ZW63	Kinetochore protein Nuf2 (Cell division cycle-associated protein 1)	nuf2 cdca1 zgc:56708								25077.9			2.10379e+06	527642	1.5725e+06	5.33961e+07	598286	2.59222e+07																	230056	3.99275e+06	8.83309e+06	790980		9.79925e+07
unreviewed	Q7ZWA7	Solute carrier family 25 (Mitochondrial carrier dicarboxylate transporter), member 10	slc25a10																																37714.3	295776	2.87965e+06	1.18624e+07	1.19513e+07	571228	2.75981e+07
unreviewed	A1A5X4	adducin 1 (Alpha)	add1																												356664	2.58171e+06	1.23369e+07	7.42835e+06	1.55977e+06	306166	131252	311432	146674	164336	2.53233e+07
unreviewed	E7FEU8	Proline dehydrogenase (EC 1.5.5.2)	prodhb																																268671	271835	780417	3.26894e+06	3.38255e+06	6.97377e+06	1.49462e+07
unreviewed	F1QCH4	Proline dehydrogenase (EC 1.5.5.2)	zgc:92040																																	380461	333382	560265	1.71518e+06	1.39794e+07	1.69687e+07
unreviewed	B0V3R4	Transporter	slc6a6a																														1.21808e+06	1.89109e+07	9.40842e+06	314265					2.98517e+07
unreviewed	E7EYT4	Glutamate receptor, ionotropic, N-methyl D-aspartate 1a	grin1a																393764		56213.6	2.17444e+06	332481	4.1451e+06	539675		1.45021e+06	497284	4248704	3.05852e+06	910501	919805							517062	1.9885e+06	2.12323e+07
unreviewed	F1R3H6	Transporter	slc6a2 si:dkey-182h7.3			1.40942e+06	1.0391e+06					1.53554e+06		82067.7	107182	1.70274e+06	6.14669e+06	7.82663e+06	9.64537e+06																						2.94947e+07		354702				577472	623756	638779
unreviewed	A0A0N4STN9	Novel immune-type receptor 1k	nitr1k																													258729	354232	423361	476516	1.27355e+06	2199738	865708			5.85183e+06
reviewed	Q6PE25	Elongation factor 1-gamma (EF-1-gamma) (eEF-1B gamma)	eef1g																														247518	1.43903e+06	1.59906e+06	633256	1.50688e+06	3.55867e+06	5.66963e+06	5.05334e+06	1.97074e+07
unreviewed	F1QZ09	ATP-citrate synthase (EC 2.3.3.8) (ATP-citrate (pro-S-)-lyase) (Citrate cleavage enzyme)	aclya																			911870	2.00958e+06	353140	99379.3								389115	141662		333775	1.53949e+06	913784		177343	6869146
unreviewed	F8W4Q1	Desmoplakin a	dspa		2.34167e+06		109243	478629	790871		427256	106369	465568	1.16714e+06	1.71231e+06			81272.1	1.19806e+06	361404									116094	349282		109584	453275	421461	467518	1.93912e+06	1.25689e+06	664621	752512	766330	1.65365e+07				644579				167270
unreviewed	A0A140LG64	Transporter	slc6a11b																														1.32345e+06	1.87096e+07	9.86094e+06	314265					3.02082e+07
unreviewed	E7FEA2	Solute carrier family 2 member 11a	slc2a11a																																	284166	893782	6.66564e+06	8.64953e+06	388369	1.68815e+07
unreviewed	Q6P3J7	EH-domain containing 2 (EH-domain-containing 2b)	ehd2b ehd2																														109274	319404	340956	842253	854908	1.7059e+06	3.75607e+06	1.50585e+07	2.29873e+07
unreviewed	A3KPK7	Novel protein containing trypsin domains (Fragment)	CH211-184B9.7-001																						217694									577107	1.64227e+06	5.21168e+06	412950	113655	5.50827e+06	754767	1.44384e+07
reviewed	Q5XJ36	Protein/nucleic acid deglycase DJ-1 (EC 3.1.2.-) (EC 3.5.1.-) (EC 3.5.1.124) (Maillard deglycase) (Parkinson disease protein 7 homolog) (Parkinsonism-associated deglycase) (Protein DJ-1zDJ-1) (zDJ-1)	park7 dj1 zgc:103725																																	185132	5.35756e+06	7.22425e+06	5.88788e+06	999552	1.96544e+07
unreviewed	F1R7V9	EMAP-like 2	eml2																												248367		75345.2	465115	2.67804e+06	6.85895e+06	2.82309e+06	1.03636e+06	2.75162e+06		1.69369e+07
unreviewed	A0JMK0	Periostin, osteoblast specific factor	postnb postn																										302264	151295	489650	183097	5.23837e+06	432742		99681.9		54389.7	110273		7.06176e+06
unreviewed	H9GYR4	DnaJ (Hsp40) homolog, subfamily C, member 11b	dnajc11b																						620725		764162	430604	3.28477e+06	519338	1.2134e+06	880827	939424	1.20149e+06	978826	889516	202312				1.19254e+07
unreviewed	Q1LYQ9	NFS1 cysteine desulfurase (NFS1 nitrogen fixation 1 (S. cerevisiae))	nfs1																								54746.4				82223.4	455576	3.66218e+06	1.07913e+07	1.95468e+07		42605.6	81465.1	158431	685464	3.55607e+07
unreviewed	A7E2L9	LOC100002040 protein (Fragment)	myhb LOC100002040										70844.7	2.36753e+06	136137		227312	287902	308105																	158950			254379	408065	4.21923e+06								48213.4
unreviewed	X1WDK1	Zinc finger protein 576, tandem duplicate 1	znf576.1																																169489	215874	826440		2.2913e+07	1.24986e+07	3.66234e+07
unreviewed	F1QEZ0	Mitochondrial ribosomal protein L43 (Zgc:92655)	mrpl43 zgc:92655											24246.8			95501.7	86689.6	578934	25416.3	195121		271329	254342	979216		457796	513567	2.12143e+06	664880	1.01041e+06	2.07429e+06	5.47351e+06	4.87848e+06	2.84907e+06	1.24965e+06	419771	254849	161067	231235	2.48708e+07
unreviewed	A0A0G2KKB2	Uncharacterized protein	depdc1b							289913			958956		534080				8165151																	441204	652057	753321	340082	399773	1.25345e+07
reviewed	A4IG62	ATP-dependent RNA helicase SUPV3L1, mitochondrial (EC 3.6.4.13) (Suppressor of var1 3-like protein 1) (SUV3-like protein 1)	supv3l1									97762.2																									71415	557798	5.58159e+06	7.81708e+06	1.41257e+07
unreviewed	I3ISP1	Pericentrin	pcnt											228361	166626		338012		280453	1.08999e+07	654198			266302							91456.9				2747110	55511.5	110055	129907	263521	43433.6	1.62749e+07								69051.1
unreviewed	F1RAN8	Uncharacterized protein	rap1gds1																																	52693.8	205267	3.21403e+06	3.94416e+06	8.27643e+06	1.56926e+07
unreviewed	Q5IRA8	Stanniocalcin 1	stc1l stc1																																					5.79308e+06	5.79308e+06
unreviewed	A5PMZ3	Scinderin-like b	scinlb																														145944		157135	1.58519e+06	5.97165e+06	6.83019e+06	3.33079e+06	7.05008e+06	2.5071e+07
reviewed	Q58EG2	Erlin-1 (Endoplasmic reticulum lipid raft-associated protein 1)	erlin1 si:ch211-223p8.2 zgc:110547		95885.1	868260	2.88941e+06	1.04963e+07	1.02753e+07	1.88194e+07	4.92016e+06																														4.83647e+07	62183.6	279254	1.50521e+06	2.90974e+06	3.81285e+06	7.4575e+06	2.53699e+06	136164
unreviewed	F1QK59	Desmin b	desmb												67375						403070												2.06934e+06	1.38408e+06	970822	846440	798599	1.26335e+06	696166	1.51448e+06	10013717
unreviewed	E3NZ06	10-formyltetrahydrofolate dehydrogenase (EC 1.5.1.6)	aldh1l1																				372647	2.38281e+06	8.15698e+06	94823.1	2.55508e+06	953829	605710	72871.1			175393	131943	161759	294555	144113	224123	303455	564106	1.71942e+07
unreviewed	B8JL35	Pyridine nucleotide-disulphide oxidoreductase domain 2 (Fragment)	pyroxd2 si:ch73-123i13.4												932134			1.94919e+06	3.4341e+06	677191														100278	495613	8.83606e+06	93878.7	728579	7.20199e+06	1.4743e+07	3.9192e+07								427429
unreviewed	Q5TYP7	EH-domain-containing 3	ehd3																																	91234.6		258939	1.10754e+06	5.96003e+06	7.41775e+06
unreviewed	A2CE51	Eukaryotic translation elongation factor 2,-like 2	eef2l2																															114420	215800	4.0207e+06	4.46894e+06	602612	3.93332e+06	3.58191e+06	1.69377e+07
unreviewed	A0N0A7	Reticulon	rtn4a																										59395.9			110239	179690	149494	386904	3.04744e+06	2.78824e+06	6.84603e+06	1.05398e+06		1.46214e+07
unreviewed	F1QC05	Epoxide hydrolase (EC 3.3.2.9)	ephx1																								158974	103189	1.01739e+06	288621	90398.5	426964	1.86289e+06	8.97012e+06	3.03496e+07	385436					4.36536e+07
reviewed	Q66I08	Organic solute transporter subunit alpha (OST-alpha) (Solute carrier family 51 subunit alpha)	slc51a osta zgc:92111																										1.04792e+06	499188	381677	145029									2.07382e+06
unreviewed	A8WGK7	Elongation factor 1-alpha	eef1a1b zgc:110335																																			501125		4.57158e+06	5.0727e+06
unreviewed	Q6DRF3	Proteasome subunit beta (EC 3.4.25.1)	psmb1											110931	241597		95495.2	495989	1.1926e+07	5.51082e+06	76293.9																				1.84571e+07
unreviewed	F1QKH9	Retinol dehydrogenase 1	rdh1																	492837						65321					64957.1	302106	945257	1.36463e+06	8.2107e+06	4.06759e+07	3.80481e+06			55394.3	5.59819e+07
unreviewed	A3KQ92	Novel protein similar to vertebrate synaptotagmin I (SYT1) (Synaptotagmin Ib)	syt1b DKEY-238C7.1-001																										52652.7	30543.4	41837.2		532634	873042	1.99065e+06	4.32323e+06	2.61106e+06	1.64916e+06	905487	2.92918e+06	1.59395e+07
unreviewed	A9JTG6	LOC100001129 protein (Fragment)	cadpsb LOC100001129																																81015	205165	1.26923e+06	2.86728e+06	2.41351e+06	7.71644e+06	1.45526e+07
unreviewed	Q6NWI7	Tmed10 protein (Transmembrane emp24-like trafficking protein 10 (Yeast)) (Transmembrane p24-trafficking protein 10)	tmed10																										192094			102152	2.85746e+06	1.386e+07	9.54808e+06	5.17541e+06	1.94611e+06	242382			3.39236e+07
unreviewed	A2AR68	Rab GDP dissociation inhibitor	gdi1																														82858.4							6.63384e+06	6.7167e+06
unreviewed	E7F608	Si:dkey-187k19.2	si:dkey-187k19.2											1.68559e+06	154226												210155	300435	1.01592e+06	245941	219355	686997	2.0409e+06	2.47974e+06	6.5369e+06	7.12642e+06	3.56155e+06	265934		159489	2.66896e+07
unreviewed	A0A2R8QN48	Uncharacterized protein	LOC108179742																				702009	1.79933e+07	6.579e+06	29894.2	588465	337120	1.17147e+06	210218	494469	544425	1.07023e+06	1.00727e+06	1.12971e+06	550553	318892	235179	111403	197082	3.32707e+07
reviewed	Q1LY46	Mitochondrial proton/calcium exchanger protein (Leucine zipper-EF-hand-containing transmembrane protein 1)	letm1 si:ch211-195n12.1 si:rp71-77d7.1																		146076			395198	2.70059e+06	50921.3	135099	73846.8	1.95436e+06	99776.9	145230	203811	1.18104e+06	1.42855e+06	527371	1.03909e+06	1.70496e+06	2.02089e+06	3.14183e+06	1.334e+07	3.02886e+07
unreviewed	B8JID2	Kruppel-like factor 12a	klf12a																										654452				1.46492e+07	7155104	2326059	1.91675e+06		3.14629e+06	2.46528e+06	3.41592e+06	3.5729e+07
unreviewed	Q6PEJ2	AP complex subunit sigma	ap2s1 zgc:65827																									189844	1.94625e+06	257189	191305	807418	208660								3.60067e+06
unreviewed	B7ZVT7	Coagulation factor V (F5 protein)	f5																									58968.2	3.87627e+06	1.44766e+06	1.64662e+06	1.82945e+06	1.26975e+06	1.37163e+06	1.72854e+06	1.24029e+06	809170	837189	2.09281e+06	1.22745e+06	1.94358e+07
unreviewed	A4FUL0	Dpysl4 protein	dpysl4																									157412	855048	391582	281740			175515	3.11693e+06	2.68818e+06	108163	67703.2	1.67644e+06	6.25703e+06	1.57757e+07
reviewed	Q6DRC0	Serine--tRNA ligase, cytoplasmic (EC 6.1.1.11) (Seryl-tRNA synthetase) (SerRS)	sars																															2.38683e+06	6.74567e+06	4.03622e+06	895103	406235	3.97485e+06	505158	1.89501e+07
unreviewed	E7F2G0	Calcium/calmodulin-dependent protein kinase II alpha	camk2a																								244254	207861	6.40354e+06	777536						90445.7	278452	330880	208720	598193	9.13988e+06
reviewed	Q0P3Z2	Phosphotriesterase-related protein (EC 3.1.-.-) (Parathion hydrolase-related protein)	pter si:ch211-261f3.2 zgc:153666																													258907				958596	5.45906e+06	7.87178e+06	2.80659e+06		1.73549e+07
unreviewed	B0JZJ4	Slc3a2 protein	slc3a2a slc3a2																										170666				78435.6		37697.2			1.1364e+06	1.80902e+06	3.58988e+06	6.8221e+06
unreviewed	Q6ZM60	Calcium-transporting ATPase (EC 7.2.2.10)	atp2a2b																												48604.8		1.16579e+06	3.55628e+06	5.93906e+06	2.80352e+06	1.55517e+06	1.86689e+06	2.53463e+06	2.52178e+06	2.19917e+07
unreviewed	A5PMG3	Adenosylhomocysteinase (EC 3.3.1.1)	ahcyl1																																					8.17081e+06	8.17081e+06
unreviewed	F1QJW4	Mitochondrial ribosomal protein L21 (Zgc:153377)	mrpl21 zgc:153377														176097		336875				34221.4		522365		129239	431902	1.22263e+06	514421	622729	1.78336e+06	4.1711e+06	5.15539e+06	2.97417e+06	1.2231e+06	864895	1.23097e+06	1.09834e+06	375307	2.28671e+07
unreviewed	A2BIM7	Threonyl-tRNA synthetase	tars																										105189	132775	276834	2.91035e+06	4.90475e+06	548231						679784	9.55792e+06
unreviewed	E7F238	Solute carrier family 25 member 10	slc25a10																																		1.46012e+06	6.71755e+06	5.62867e+06	887278	1.46936e+07
unreviewed	Q4V943	Actin-related protein 1, centractin (Zgc:56317 protein)	actr1 zgc:56317																						371934															4.26281e+06	4.63475e+06
unreviewed	A0A2R8Q6D9	Pantothenate kinase 1a	pank1a											163076					360875		678246		549174				402263	39209.1	534424	302946	532635	290735	489071	467585	376004	410058			215883	1.30616e+06	7.11835e+06
unreviewed	F1QRH4	WD repeat domain 46	wdr46																									319775		2722295				4.97205e+06	5.68838e+06		381248			262180	1.43459e+07
unreviewed	A4IGC6	Si:ch211-11k18.10 protein (Fragment)	atad5a si:ch211-11k18.10																																63854.9	136763	1.3183e+06	9.86015e+06	6.98519e+06	1.24084e+06	1.96051e+07
unreviewed	R4GDQ0	Tripeptidyl peptidase 2	tpp2									7.32805e+06	4.21304e+06	1.31173e+06	1.02777e+06		363152	24049	408731																						1.46765e+07								7.15207e+06
unreviewed	A5PLD4	LOC558106 protein (Fragment)	prozb LOC558106																				356251	2.05509e+06				758364						1.46927e+06		3.21224e+06	2499837		4363178		1.47142e+07
unreviewed	A0AUR2	Sarcalumenin	srl																													71696.4		74093	174495	331963	498433	637524	2.37249e+06	1.74623e+07	2.1623e+07
unreviewed	Q6DHI9	Proteasome subunit beta (EC 3.4.25.1)	psmb2															475847	6.16152e+06	7.68751e+06																					1.43249e+07
unreviewed	F1QEY8	D-3-phosphoglycerate dehydrogenase (EC 1.1.1.95)	phgdh																															359976	600534	843635	822844	1.12356e+06	2.27286e+06	9.65383e+06	1.56772e+07
unreviewed	Q6P5J0	Alpha-amylase (EC 3.2.1.1)	amy2a					232580			334380	409232	1.22179e+06	1.01043e+06	2.07057e+06	247590	5413917	1.62461e+06	2.14412e+06	46342.8																				404621	1.51602e+07				99554.6				53172.9
unreviewed	A8WFQ6	LOC795332 protein (Fragment)	slc25a1b LOC795332										281612	168080	164381																		190685	953524	98087.6	1.49364e+06	4.23356e+06	7345151	7.10469e+06	159948	2.21934e+07
unreviewed	Q90Z34	Sodium/potassium-transporting ATPase subunit beta	atp1b2b																											639691	1.22757e+06		68612.8								1.93587e+06
reviewed	Q6DGA6	Allantoicase (EC 3.5.3.4) (Allantoate amidinohydrolase)	allc si:ch211-284k10.3 zgc:91799																																					1.84634e+06	1.84634e+06
reviewed	Q5XJN2	Gamma-interferon-inducible lysosomal thiol reductase (EC 1.8.-.-) (Gamma-interferon-inducible protein IP-30)	ifi30 GILT																																					1.12697e+07	1.12697e+07
unreviewed	Q6P0J5	Actinin alpha 3b	actn3b											67373.3															306692	57328.6	473599	3.45799e+06	9.12683e+06	1.25348e+07	1.93991e+07	700080	296585	121785	274811	1.0895e+06	4.79065e+07
unreviewed	F1R5X7	Dehydrogenase/reductase (SDR family) member 11b	dhrs11b																															537884	2.97605e+06	5.25586e+06	2.49377e+06	1.94221e+06	3.43591e+06	1.10304e+06	1.77447e+07
unreviewed	E7FFA5	Angiotensin-converting enzyme (EC 3.4.-.-)	ace																						98236.9				89369.1				1.2981e+06	646620					1.01648e+07	3.28856e+06	1.55856e+07
unreviewed	A1A5T1	Aars protein	aars AARS										138784		50354			107764																		250478	577910	2.9499e+06	1.54713e+06	6.33765e+06	1.196e+07
unreviewed	A0JMP8	A2ml protein (Fragment)	a2ml																				275822	3.24271e+06	8.74424e+06				325444	57718.9	57635										1.27036e+07
unreviewed	Q0P405	MICOS complex subunit MIC10	micos10																																314868	2.73177e+06	2.57289e+06	1.49453e+06	1.59214e+06	7.09103e+06	1.57972e+07
unreviewed	F1QRW6	Coiled-coil domain-containing 51	ccdc51								406187						5.28577e+06											54951.1	689827	197989			201230	105701	1.18863e+06	4.08416e+06	915167	338815	163763	408624	1.40408e+07
unreviewed	A8KC40	Protoporphyrinogen oxidase (EC 1.3.3.4)	ppox																																			137673	2.11298e+06	2.74132e+07	2.96639e+07
unreviewed	A7E2K4	Ribosomal protein, large P2,-like (Rplp2l protein)	rplp2l																																		83586.7	752403	2.46843e+06	1.35423e+07	1.68468e+07
unreviewed	F1R3T1	Si:dkeyp-77h1.4	si:dkeyp-77h1.4																														429336	866322	2.08378e+06	4.29919e+06	2.79681e+06	780712	335734		1.15919e+07
unreviewed	Q7ZV49	Hypoxanthine phosphoribosyltransferase (EC 2.4.2.8)	hprt1																													2.43714e+06	8.53611e+06	3.04953e+06	1.40452e+06	268143	69158.1		323963		1.60886e+07
unreviewed	A0A0R4ID68	ATP-dependent 6-phosphofructokinase	pfklb																						99992.6							59140	256840	186686	211016	561085	2.99291e+06	4.22509e+06	685934	356892	9.63559e+06
unreviewed	A4IG41	Zgc:162191 protein	mtif2 zgc:162191												37410.5		65485.2			102477														162096	214370	563135	902699	2.7241e+06	2.32194e+06	1.2399e+07	1.94927e+07
unreviewed	F1QJG3	Si:dkey-21e2.13 (Fragment)	si:dkey-21e2.13														337764			365387									84510.6		56471.2	106496	1.2338e+06	2.51392e+06	3.81262e+06	9.58027e+06	3.57374e+06	3.58874e+06	5.94284e+06	2.84377e+06	3.40403e+07
unreviewed	Q66HW9	Chymotrypsin-like	ctrl					53308.7			57747.2	123176		156585							392856	1.29944e+06	459577													196931	1.92177e+06	3.70796e+06	1.33971e+07	1.16913e+06	2.29356e+07			39823.8	175354				234208
unreviewed	E7FGT2	Hexose-6-phosphate dehydrogenase (glucose 1-dehydrogenase)	h6pd si:dkey-148l2.3																										400917				899508	1.41094e+06	5.4048e+06	4.82745e+07	1.44174e+07	1.33381e+06	3.26842e+06	1.78951e+06	7.71998e+07
unreviewed	E9QCQ5	Zgc:66313 (Fragment)	zgc:66313																					544138	265262		85694.1		74995.6			31246.7	70021.9	343610	182417	295775	651056	494479	1.59274e+06	879783	5.51121e+06
unreviewed	E9QC71	Solute carrier family 12 member 5b	slc12a5b slc12a5																														214964	2.70648e+06	4.20338e+06	1.58258e+06			211854	1.16147e+06	1.00807e+07
unreviewed	E7FGK9	Oxoglutarate dehydrogenase-like	ogdhl																												1.53711e+06	4.77293e+06	3.71772e+06	1.02083e+06	763691	1.22276e+06	210902			251582	1.34975e+07
unreviewed	F1R7K0	Sidoreflexin	sfxn5b																																		109840	1.43696e+06	1.66253e+07	3.3661e+06	2.15382e+07
reviewed	Q6P3L6	Very-long-chain 3-oxoacyl-CoA reductase-A (EC 1.1.1.330) (17-beta-hydroxysteroid dehydrogenase 12-A) (17-beta-HSD 12-A) (zf3.1) (zfHSD17B12A) (3-ketoacyl-CoA reductase) (KAR) (Estradiol 17-beta-dehydrogenase 12-A) (EC 1.1.1.62)	hsd17b12a zgc:55589												115981				52004.2					90818.9	347790		39868.1	156655	329041	89113.7	156039	221212	557073	649849	636672	434973	1.02037e+06	4.19647e+06	5.78019e+06	1385773	1.62599e+07
unreviewed	A0A0R4IC11	Lysine--tRNA ligase	kars																												46520.7		1.10437e+06	1.29694e+07	1.50197e+07	3.60905e+06	281051		510196	142579	3.36829e+07
reviewed	Q6IQM2	Cytochrome c	cyc zgc:86706											76351	454707																				110636		178356	384642	1.75134e+06	5.11931e+06	8.07534e+06
unreviewed	F1RCB6	Actin, alpha, cardiac muscle 1a (Actin, alpha, cardiac muscle 1c)	actc1c actc1a			980948	205665	309036		162057	120674	189285	133634	591408	122875	294090	154273		134061											1.40934e+06				294959	303545	1.35216e+06	984629	2.13831e+06	1.95874e+06	3.2762e+06	1.51159e+07	674268	334363	626545	855946	119590	151237	126151	149541
unreviewed	A8BBA0	Zgc:86661 (Fragment)	lum																																		477871	3.60684e+06	2.20385e+07	4.48448e+06	3.06077e+07
unreviewed	A3KQV6	Si:ch211-226h8.8 (Fragment)	si:ch211-226h8.8																		120567				271659		186334	45746.6	336178	166787	191527	252977	563255	678675	1.10516e+06	1.07644e+06	1.4571e+06	847327	678211	665880	8.64382e+06
unreviewed	Q7ZVF2	Glutamine synthetase	glulb																															58262.2	165726	205631	661290	1.4566e+06	882913	1.85957e+06	5.28999e+06
reviewed	Q4V9P0	S-adenosylmethionine mitochondrial carrier protein (Mitochondrial S-adenosylmethionine transporter) (Solute carrier family 25 member 26)	slc25a26 samc zgc:110080																																	69545.4	1.28827e+06	8.42701e+06	1.27109e+07	296221	2.27919e+07
unreviewed	A0A2R8Q6C7	Uncharacterized protein	LOC402879																														423747	1.27976e+06	1.21723e+07	2.25542e+06	239033	568465	347930	1.18264e+06	1.84693e+07
unreviewed	E7FCY5	Acyl-CoA synthetase bubblegum family member 1	acsbg1 si:ch211-10m5.1																																		125055	1.08958e+06	5.82915e+06	125483	7.16927e+06
unreviewed	A8KB10	Zgc:171426 protein	zgc:171426											47247.3			224209		1.37893e+06	343103	1.58076e+06	789144	4.15421e+06	2.01533e+06	157641		969590	374586	275741												1.23105e+07
unreviewed	B0R1E9	Microsomal glutathione S-transferase 1.2	mgst1.2																														107503	2.0362e+06	2.7421e+06	9.13558e+06	2.86654e+07	181047			4.28678e+07
unreviewed	A5WUL8	Cysteine conjugate-beta lyase cytoplasmic (Glutamine transaminase K, kyneurenine aminotransferase)	kyat1 ccbl1 DKEY-226M8.6-001																																	1.1557e+06	2.39587e+06	1.59147e+07	1.61752e+06		2.10838e+07
unreviewed	A2BIB8	Ankyrin 2b, neuronal	ank2b ank2																														41794.4	179153	167128	578626	1.6707e+06	4.19452e+06	4.97151e+06	1.93805e+06	1.37415e+07
unreviewed	Q6DG81	Plastin 3 (T isoform) (Pls3 protein)	pls3																																			233137	3.67905e+06	1.35043e+07	1.74164e+07
unreviewed	Q5TZ76	Cytochrome P450, family 2, subfamily P, polypeptide 6	cyp2p6																																	621194	915757	4.93544e+06	1.35156e+07	9.5942e+06	2.95821e+07
unreviewed	A0A0R4IFL5	Proteasome 26S subunit, non-ATPase 2	N/A							125831	183843	941282	2.6796e+06	3.77216e+06	2.98833e+06	316380	1.22388e+06	852536	1.98031e+06	193205	155280		572378	680700	891423		146141						38916.7	46986.7	113021	57008.2	64819.2	101978	143474		1.82695e+07						28261.3	89379	1.06607e+06
unreviewed	F1R5C0	Synaptotagmin IIa	syt2a																										137297				213309	292497	743293	2.18679e+06	1.96341e+06	948063		2.83355e+06	9.31822e+06
unreviewed	B2LT49	Fascin	fscn2a																													238378	837549	511654	643749	751924	746350	1.18325e+06	3.56144e+06	7.82005e+06	1.62944e+07
unreviewed	F1Q944	Myeloid-specific peroxidase	mpx				53880.5	189043	128585	286495	638172	796137	724254	966634	574990		131198	47752.8	1.11928e+06			57771.1	45010.6	25661.6	84048.3				46348.4					274189	311056	287926	155696	151770		224822	7.32072e+06			154313			482920	914470	2.85953e+06
unreviewed	Q0P4E8	Translocase of outer mitochondrial membrane 7 homolog (yeast) (Zgc:152998)	tomm7 zgc:152998																						174310		746367	1.25741e+06	4.70507e+06	896787											7.77995e+06
unreviewed	A3KP99	Zgc:163093 protein	mrps30 zgc:163093																						220392				221163		298434	876169	2.58871e+06	3.15734e+06	5.44947e+06	4.17823e+06	3.06359e+06	3.47356e+06	2.79257e+06	2.02543e+06	2.83451e+07
unreviewed	F1QY24	Serine--pyruvate aminotransferase (EC 2.6.1.44) (EC 2.6.1.51) (Alanine--glyoxylate aminotransferase)	agxta																																	35099.2					35099.2				76745.6		92863.2	165885	491654
unreviewed	A0A1D5NSC9	Butyrobetaine (gamma), 2-oxoglutarate dioxygenase (gamma-butyrobetaine hydroxylase) 1	bbox1																																					4.04879e+06	4.04879e+06
unreviewed	A8DZE4	Glucose-6-phosphate isomerase (EC 5.3.1.9)	gpib											49588	193253		502969	984922	5.75759e+06	817981									803690	176527											9.28652e+06
unreviewed	F1QJ75	NADH-cytochrome b5 reductase (EC 1.6.2.2)	cyb5r1																																93423.2	119525	455702	740544	703197	6.05403e+06	8.16643e+06
unreviewed	A9JSW9	Hdlbp protein	hdlbpa hdlbp											204689																				210405		716634	137079	818100	428503	1.00869e+06	3.5241e+06
unreviewed	B0BLX8	Zgc:175154 protein	hdhd5 cecr5 zgc:175154																																	527097	2.66916e+06	2.6536e+06	1.3594e+06	4.54759e+06	1.17569e+07
unreviewed	Q08C96	5'-nucleotidase domain-containing 2	nt5dc2																											150260	2.83059e+06	326927	196700	283839	141700			134375	166311	519393	4.7501e+06
unreviewed	A0JMF4	Septin 15 (Septin 7b)	sept15 sept7b																				61468.9	557249	1.11064e+06		140039		49291.7				100136	131429	150659	130761	292622		807498	5.87206e+06	9.40385e+06
unreviewed	B0V0U7	ATP-binding cassette, sub-family B (MDR/TAP), member 10	abcb10																												707236	3.72793e+06	1.71829e+07	1.28271e+06						414361	2.33151e+07
unreviewed	F1QC84	Coagulation factor XIII, A1 polypeptide a, tandem duplicate 1	f13a1a.1																														197538	380747	443842	2.35776e+06	1.87189e+07	3.56437e+07	3.28776e+06	3.4879e+06	6.45181e+07
unreviewed	B3DK09	Vps13a protein	vps13a																					148767	2.3021e+06		1.19225e+06	838615								123883	190929				4.79655e+06
unreviewed	A3QJX4	Seryl-tRNA synthetase 2 (Seryl-tRNA synthetase 2, mitochondrial)	sars2 SerRS2													24106.7																	50786.9	425039	2.35164e+06	2.23594e+06	1.04046e+06	892677	3.14466e+06	1.05714e+07	2.07367e+07
unreviewed	B8JJN8	Phospholipid-transporting ATPase (EC 7.6.2.1)	atp10d si:dkey-20i10.6																									103261	875289	448677	379078			728376	958986	68379.9	331529	671074	785303	3.27915e+06	8.6291e+06
unreviewed	E7F2S8	Uncharacterized protein	acsf3				339614													2.20517e+06																	189905	1.32466e+06	1.03966e+07	6.237e+06	2.06929e+07		203121
unreviewed	Q2YDP9	NADH dehydrogenase [ubiquinone] flavoprotein 1, mitochondrial (EC 1.6.99.3) (EC 7.1.1.2)	zgc:123290	CI																											163236	780454	1.84294e+06	1.5277e+06	1.45218e+06	2.47451e+06	2.1909e+06	2.46288e+06	2.33167e+06	2.17021e+06	1.73967e+07
unreviewed	A2BGE0	Si:rp71-10d23.3 (Syntaxin-binding protein 1b)	stxbp1b si:rp71-10d23.3																																	352659	617092	3.16582e+06	8.51083e+06	7.72092e+06	2.03673e+07
unreviewed	A0A0R4IUB5	Serine and arginine-rich-splicing factor 11	srsf11																															299010	774226						1.07324e+06
unreviewed	B0S5Q5	Sodium/potassium-transporting ATPase subunit alpha	atp1a2a																										2.95248e+06	2.47616e+06	3.05406e+06	1.26987e+06	796733	186810	170506	363623	142956	188814	168422	364043	1.21345e+07
reviewed	Q6PCS6	Mitochondrial fission process protein 1 (Mitochondrial 18 kDa protein) (MTP18)	mtfp1 mtp18 zgc:63910					536965	95884.3																											66195.5	167575	431831	4.3447e+06	2.03576e+07	2.60007e+07					63644.8	108678		84317.4
unreviewed	F1QE30	V-type proton ATPase subunit a	atp6v0a1b										291085	9.62161e+06	8.4533e+06		234092	94232.9	207281		296533	102696	4.08834e+06	4.9971e+07																	7.33602e+07
unreviewed	F1RAK0	Acyl-CoA synthetase long chain family member 5	acsl5																																213785	217913	200712	1.31086e+06	2.59223e+06	1.66771e+06	6.20321e+06
unreviewed	A0A0R4IRL8	Scavenger receptor class B, member 1	scarb1																																962568	1.7329e+07	543097				1.88347e+07
unreviewed	F1Q9D2	Copine III	cpne3																								36061.6		105902	52440.5			141109	314632	430331	880820	1.22023e+06	1.90487e+06	2.83806e+06	7.36264e+06	1.52871e+07
unreviewed	Q6TGS8	Mitochondrial uncoupling protein 3	ucp1 UCP3 ucp4																														36952.7	102987		1.36853e+06	6.00151e+06	9.0161e+06	2.30918e+06	167458	1.90027e+07
unreviewed	A0A0R4IXE1	Platelet-derived growth factor alpha polypeptide b	pdgfab																																	173975			1.73715e+07	9.37638e+06	2.69219e+07
unreviewed	E7F8C7	BAI1-associated protein 2-like 1a	baiap2l1a												159046						464623		454878		204275			349743	809083	757579	289348	407658	667470	490576	440778	1624269	355798	833873	679549	1.33772e+06	1.03263e+07
unreviewed	A5XCC2	SET domain containing 5 (Fragment)	setd5																																	875818	9.64962e+06	22164491	9.81115e+06	8.07742e+06	5.05785e+07
unreviewed	A0A0R4INR1	Abnormal spindle microtubule assembly	aspm					113466	117262	155286	176340	332802	440566	403120	941385	273561	2.02137e+06	1.72871e+06	5.54588e+06	621842			55128.6									179249	126882		192866		156963		238534		1.38212e+07
unreviewed	A1L277	Abnormal spindle microtubule assembly	ppp3ccb zgc:158685																															56346.2		160240	241691	772102	2.3676e+06	7.81207e+06	1.14101e+07
unreviewed	E7F254	Carboxypeptidase D, a	cpda																									43821.3	4.81533e+06							52999.2		163624			5.07577e+06
unreviewed	A0A0R4IKC7	Bloodthirsty-related gene family, member 24	btr24									129740		171548	274074		191153		251929																						1.01844e+06								247417
unreviewed	Q7ZVX8	ATPase H+-transporting V1 subunit D (ATPase, H+ transporting, V1 subunit D)	atp6v1d											9.55929e+06	7.17571e+06	52958.4	45646.4	24487.7	697833		445006	303445	653686	175757	244224			922590							300293			60284.3	185965	702517	2.15497e+07
unreviewed	R4GDS9	Solute carrier family 25 member 23a	slc25a23a																																3516132	8.51836e+06	3.40684e+06	1.02865e+06	742735		1.72127e+07
unreviewed	Q90WX6	Guanine nucleotide-binding protein (G protein), alpha transducing activity polypeptide 1 (Rod transducin alpha subunit)	gnat1																				173762	1.55833e+07	5.02234e+06			239668	833100	215244	284498	353401	991719	803173	965243	540448					2.60059e+07
unreviewed	Q6NWK4	ATPase H+-transporting V1 subunit E1b (Atp6v1e1 protein)	atp6v1e1b atp6v1e1										246174	9.83545e+06	1.09462e+07	130994	426425	472418	2.40135e+06	448875	514043	650969	699969	93168.3																	2.68661e+07
unreviewed	F1Q8W8	Calreticulin	calr																																				436029	1.3151e+07	1.3587e+07
unreviewed	B0V3G4	Alkylglycerone-phosphate synthase (Alkyl-DHAP synthase) (EC 2.5.1.26) (Fragment)	agps																																	53000.3	284972	611359	8.78128e+06	1.98018e+06	1.17108e+07
unreviewed	A8KB13	Si:dkey-46g23.3 protein	si:dkey-46g23.3											35749.3	176412			76898.2	1.27371e+06	365398	6.34923e+06	4.71182e+06	9.25618e+06	76270			67197.9														2.23889e+07
unreviewed	B0CLY2	cDNA, clone cssl:d0653 (Fragment)	bsg																									75333.5	1.16247e+06	55250.8	140606	404956	67847.6		222633	433358	884344	1.21998e+06	335280	93548.7	5.09561e+06
unreviewed	A4QP10	Zgc:162603 protein	ide zgc:162603																											84908.2			166443	131896	255329	455490	875376	2.61253e+06	5.65559e+06	445903	1.06835e+07
unreviewed	Q6P3J8	L-threonine dehydrogenase	tdh																																				546777	9.88528e+06	1.04321e+07
unreviewed	F1QK03	Si:dkeyp-41f9.3	si:dkeyp-41f9.3			119903			99567.2				303624	500721	425239		1.04558e+06	498520	1.92514e+06					254922	467176			241618	385810	134104		162900	394238	243038	139896	464965	322015	598194	628977	166193	9.52234e+06						48823.2
unreviewed	E7F638	Moesin b	msnb																				653674	298153							396504		261287	879679	954486	2.68135e+06	1.57937e+06	2.16111e+06	1.01506e+06	273797	1.11545e+07
unreviewed	A2BF64	Cathepsin S, ortholog 2, tandem duplicate 2	ctss2.2 ctssb.2																													74154.7	588914	667839	1.97085e+06	1.03023e+06	1.48051e+06	1.27918e+06	1.12552e+06	519002	8.7362e+06
unreviewed	A7E2H7	Copa protein	copa																					149515			97148.5		440719		126307		111992	319934	2.25587e+06	2.33233e+06	1.82105e+06	3.71979e+06	486929	27845	1.18894e+07
unreviewed	B0V0X5	Neutral cholesterol ester hydrolase 1a	nceh1a																																	308025	71058.5	267848	707855	7.00902e+06	8.36381e+06
reviewed	Q5PZ43	Xin actin-binding repeat-containing protein 1 (Cardiomyopathy-associated protein 1)	xirp1 cmya1 xin										237461				4.3883e+06				675485	206458	482902	657724	324475		372951	198560		1.03982e+06	1.52891e+06			949755	43959.3						1.11068e+07							178329
unreviewed	E7F6T6	Solute carrier family 25 member 51b	slc25a51b																																68047.4	168037	1.37634e+06	4.28415e+06	8.75395e+06	2.76269e+06	1.74132e+07
unreviewed	A3KQQ1	Solute carrier family 25 member 51b	xpnpep1																															1.08449e+06	1.19239e+07	435082	149112	215500	7.41725e+06	1.1491e+06	2.23744e+07
unreviewed	E7F9H0	Transmembrane protein 235b	tmem235b si:ch73-369d14.2 tmem235																								2.03999e+06	1.0098e+06		238387	564519		885909	1.78575e+06	1.23962e+06	1.80044e+06	1.99591e+06		206714	3.51472e+06	1.52817e+07
unreviewed	Q803T5	Adenosylhomocysteinase (EC 3.3.1.1)	ahcy AHCY																					145583	1.42893e+06		141414	91101.1	418031	84228.9				103174	256446	386653	218604	731679	1.49099e+06	4.49649e+06	9.99333e+06
unreviewed	A8KC46	Calpain 2, (M/II) large subunit, like	capn2l																																		178230		3.87483e+06	4.06676e+06	8.11982e+06
unreviewed	Q6P123	T-complex protein 1 subunit delta	cct4									33339.5	4.38343e+06	3.43919e+06	144796														197840	107416	26095.8	45866.6	209878	661583	765078	706800	795458	413716	1.44306e+06	4.14358e+06	1.75171e+07
unreviewed	Q6PBX9	Receptor expression-enhancing protein	reep5																																			5.78788e+06	2.64339e+06		8.43126e+06
unreviewed	E7F243	Pleckstrin homology-like domain, family B, member 2b	phldb2b																																						0
unreviewed	F1RCS5	Heat shock factor-binding protein 1b (Fragment)	hsbp1b hsbp1											260697	178049																			1.53083e+06			691435		95396.4		2.75641e+06
unreviewed	A5WV48	Arylsulfatase A	arsa																								313274	1.34558e+06	6.26244e+06	493562	962410	784069	566622	103862	61008.4	38535.3					1.09314e+07
unreviewed	E9QJP3	Si:dkey-90l23.1	si:dkey-90l23.1																														29302.3	62419.4	69214.3	131141	617022	1.11384e+06	1.36542e+06	4.70836e+06	8.09672e+06
unreviewed	A4VCG9	LOC100007251 protein (Fragment)	fam20cl LOC100007251 si:dkey-179j5.2																										77033.4								103858	220461	1.10436e+06	328631	1.83434e+06
reviewed	Q7SYC9	Choline transporter-like protein 2 (Solute carrier family 44 member 2)	slc44a2 ctl2 zgc:63569																										935544	638464	323705	544863				80891.8					2.52347e+06
unreviewed	A2AWA2	Zgc:111983 (Fragment)	zgc:111983												851670	57795.5	888919	1.01021e+06	2.62475e+06																						5.43334e+06
reviewed	Q90ZM2	Protein transport protein Sec61 subunit alpha-like 1	sec61al1 sec61a sec61aa																														210622	553268	2.18324e+06	6.49712e+06	1.73775e+07	2.63098e+06	439269	136659	3.00286e+07
reviewed	F1R5H6	Bromodomain-containing protein 4	brd4					2.29767e+06			399045				187255																										2.88397e+06			263895
unreviewed	A0A2D0SQC9	calcium/calmodulin-dependent protein kinase type II subunit beta isoform X14	camk2b																								478493	660024	6.40762e+06	755642											8.30178e+06
unreviewed	F1QGY8	Glycoprotein M6Bb	gpm6bb																								178925	53749.6	1.21546e+06	202393	517064	432909	516567	2.25408e+06	3.0276e+06	148660					8.54741e+06
reviewed	Q6PUF3	Hydroxysteroid 11-beta-dehydrogenase 1-like protein (EC 1.1.1.-) (11-beta-hydroxysteroid dehydrogenase type 3) (11-DH3) (11-beta-HSD3)	hsd11b1l hsd11b3 hsd3 si:dkey-78l4.15 zgc:56373																																	115703	3.53852e+06	1.4782e+07	494706		1.89309e+07
unreviewed	A2BGH2	Peptidylprolyl isomerase (cyclophilin)-like 2	ppil2																															257099	522949	936115	700677	1.29159e+07	6.66536e+06	3.00993e+06	2.5008e+07
unreviewed	Q6PBR5	V-type proton ATPase subunit G	atp6v1g1 DKEY-190C14.3-001										89303.7	7.79942e+06	9.44618e+06	164061		274924	1.71032e+06	294796	285953		440888	140249																216323	2.08624e+07
unreviewed	A0A0R4IL29	Calreticulin 3b	calr3b																																					7.34734e+06	7.34734e+06
unreviewed	F1Q7F9	Synaptophysin-like 2a	sypl2a																																	276528	498371	248186	1.38621e+06	2.78532e+06	5.19462e+06
unreviewed	A8E5G8	Proteasome subunit beta (EC 3.4.25.1)	psmb5															90942.9	3.00077e+06	5.84329e+06																					8.93501e+06
reviewed	Q803F5	Adipocyte plasma membrane-associated protein	apmap bscv zgc:55833 zgc:85628																																		83371.9	490137	5.57324e+06	7.93845e+06	1.40852e+07
unreviewed	Q5TYZ5	Cullin-associated and neddylation-dissociated 1	cand1																													101326	302862	1.06885e+06	2.99267e+06	4.78777e+06	1.50508e+06	1.31335e+06	583204	814391	1.34695e+07
unreviewed	Q2LEK1	Dynein cytoplasmic 1 heavy chain 1	dync1h1											79347.2	196855			151775	448457						210743			221684	480417	161732		108813	1.06066e+06	878147	884568	1.37234e+06	1.16762e+06	1.87791e+06	1.94419e+06	1.14246e+06	1.23877e+07
unreviewed	F1R4J4	Acyl-CoA oxidase-like (Fragment)	acoxl si:ch211-205h19.1																					87642.8							238946	243095	6.23215e+06	9.58919e+06	452778	113277	139809	430937			1.75278e+07
unreviewed	A0A2R8Q5R7	Hydroxysteroid (11-beta) dehydrogenase 1-like b	hsd11b1lb																													67954.1	294943	202956	369201	2.3847e+06	1.6596e+07	771493			2.06873e+07
unreviewed	F1R9P1	Hydroxysteroid (11-beta) dehydrogenase 1-like b	slc25a21																																		1.25452e+06	6.29722e+06	6.73158e+06	3.57302e+06	1.78563e+07
unreviewed	E9QEE2	Kinesin family member 1C (Fragment)	kif1c																														3668466	3.70792e+06	143746		4.14455e+06	2.92005e+06			1.45847e+07
unreviewed	F1QPF7	Cystathionase (cystathionine gamma-lyase)	cth																										166416	550232	1.58694e+06	2.80681e+06	1.41123e+06				110567				6.63219e+06
reviewed	Q1RLX4	Trafficking protein particle complex subunit 11 (Protein foie gras)	trappc11 fgr foigr zgc:136723 zgc:63684																62880.9									252071	45077.6	640689	1.33653e+06	1.53543e+06	2.2226e+06	483424	1.52112e+06	550625					8.65045e+06
unreviewed	A2ATX6	5'-nucleotidase, cytosolic IIa	nt5c2a																	2.85505e+06	852174													391043	423356				114977		4636601
unreviewed	A0A0R4I9J2	Si:ch1073-13h15.3	si:ch1073-13h15.3																													1.25546e+06	758433	87066.7		261235	3.51464e+06	667516			6.54434e+06
unreviewed	F1QA91	Sidoreflexin	sfxn1			61408.6	229944	631827			64549.6																								46529.1	385513	349612	377973	2.06747e+06	1.07373e+07	1.49521e+07
unreviewed	A4VCF8	LOC564649 protein (Fragment)	oxsm LOC564649 osxm																														139682	323468	1.19878e+06	677848	641053	913590	960569	3.21235e+06	8.06734e+06
unreviewed	E9QBE1	Serine hydroxymethyltransferase 1 (soluble) (Fragment)	shmt1																									211732	3.62215e+06	179802	178483		413428	199957	218889	179302	138692			117312	5.45974e+06
reviewed	A1L258	D-2-hydroxyglutarate dehydrogenase, mitochondrial (EC 1.1.99.-)	d2hgdh zgc:158661																																		2.54892e+06	8.43719e+06	327794	5.10836e+06	1.64223e+07
unreviewed	F1QXP2	G-protein alpha 13a (Guanine nucleotide-binding protein (G protein), alpha 13a)	gna13a gna13																												41761.9		102802	231695	264159	477463	418008	986076	1.10355e+06	4.11936e+06	7.74488e+06
unreviewed	B8JM22	Si:ch73-21k16.5 (Fragment)	si:ch73-21k16.5																																			1.72147e+06	7.56212e+06		9.28359e+06
unreviewed	Q6NVI6	Chaperonin-containing TCP1, subunit 5 (epsilon) (TCP-1 epsilon)	cct5 CCT5									71828.8	3.64926e+06	2.00862e+06													428230			365105	1.82171e+06		974812	2157512	1.58694e+06	1.46476e+06	569238	1.36534e+06	497540	2.08177e+06	1.90427e+07
unreviewed	A4JYP6	cDNA, clone cssl:d0228	bcam																									56373.1	156694	447872	1.74165e+06	1.42124e+06	914721								4.73855e+06
unreviewed	D4HMK8	Spatacsin variant 1	spg11										348000		408235		240449		189214			1.99252e+06			1.20025e+06			613151	2128802	1.11593e+06			555569		475778		473852				9.74175e+06								129013
unreviewed	F1QJA4	Stress-induced phosphoprotein 1 (Fragment)	stip1																																		2.23887e+06	9.92731e+06	4.46765e+06	931952	1.75658e+07
unreviewed	Q1LWJ7	Aminopeptidase (EC 3.4.11.-)	anpepa si:ch211-200o3.4																										68893.9	72836	108111	465092	923919	431804	49159.7						2.11982e+06
unreviewed	A7E2H8	Adenylyl cyclase-associated protein	cap1																														472942	338111	409719	2.76968e+06	3.56448e+06	5.22321e+06	7.82638e+06	2.93892e+06	2.35434e+07
unreviewed	A9JRU2	Pyruvate dehyrogenase phosphatase catalytic subunit 1 (Zgc:174908 protein)	pdp1 zgc:174908																																			114580	1.15852e+06	1.32374e+07	1.45105e+07
unreviewed	Q1LVH5	Novel protein containing trypsin domains (Fragment)	si:dkey-77m18.1 DKEY-77M18.1-001																																329799	1.74925e+06	474298		3.97284e+06	1.36241e+06	7.8886e+06
unreviewed	F1QDZ4	Tyrosinase	tyr																																172321	651032	887258	1.9425e+06	7.66296e+06	3.38682e+06	1.47029e+07
reviewed	Q7ZT42	Staphylococcal nuclease domain-containing protein 1 (100 kDa coactivator) (4SNc-Tudor domain protein) (p100 co-activator)	snd1 sn4tdr																														113465	363918	2.91963e+06	4.26552e+06	3.4061e+06	4.84641e+06	5.77536e+06	4.2359e+06	2.59263e+07
unreviewed	B8JL40	Guanine nucleotide-binding protein (G protein), alpha transducing activity polypeptide 2 (Fragment)	gnat2																												41761.9		102802	231695	264159	477463	418008	986076	1.10355e+06	3.49383e+06	7.11934e+06
unreviewed	E7F6Q4	Si:dkey-152b24.6	si:dkey-152b24.6																									30619.7	110912		125882	187184	1.6024e+06	2.49763e+06	3.46361e+06	5.84059e+06	4.48062e+06	1.2888e+06		104323	1.97326e+07
unreviewed	F1QC46	Nucleoporin 210	nup210 im:7141335									269252	1.50122e+06	6.21789e+06	7.46857e+06	1.2622e+06	8.92436e+06	3.85721e+06	492492																88344.4						3.00815e+07
unreviewed	Q7ZVK8	Mitogen-activated protein kinase (EC 2.7.11.24)	mapk3																																			69616.1	714820	1.06099e+07	1.13944e+07
unreviewed	F1R1A4	Kinase D-interacting substrate 220a	kidins220a												92021.8			167620	721171	283930	638900									4.41505e+06	921709	2.09202e+06				158943					9.49136e+06
unreviewed	A3KPM3	Si:ch211-220f12.4 (Fragment)	si:ch211-220f12.4																																	960409	669124		3601621		5.23115e+06
reviewed	A4IGF3	Mitochondrial inner membrane protease ATP23 homolog (EC 3.4.24.-)	atp23 xrcc6bp1 zgc:162885																						183633				105301		46323.1	58767.8	290294	411898	725490	728646	712401	1.1677e+06	1.82186e+06	3.71469e+06	9.96701e+06
unreviewed	A8KBL3	Kctd12.2 protein (Fragment)	kctd12.2														1.4659e+06															220293	1.87138e+06	2.31383e+06	2.21055e+06	2100585	1.96487e+06	461195			1.26086e+07
unreviewed	F1R4B7	Ubiquitin carboxyl-terminal hydrolase (EC 3.4.19.12)	usp14										1.24278e+06	1.35888e+06																									249316	3.74652e+06	6.59749e+06								802686
unreviewed	E9QCR3	Proliferation-associated 2G4, b (Fragment)	pa2g4b																																				102797	5.60029e+06	5.70309e+06
unreviewed	Q803U6	Aqp3 protein (Aquaporin 3) (Aquaporin-3a)	aqp3a aqp3																									43452.2	911897	2.2239e+06	835348										4.0146e+06
unreviewed	A8WFV2	Zgc:171813 protein	arv1 zgc:171813																		6.51282e+06																				6.51282e+06
unreviewed	B0UYD5	Glutaminyl-tRNA synthetase	qars																																	305287	3.37663e+06	1.44068e+06	3.94558e+06	164696	9.23288e+06
unreviewed	E7FFZ3	Si:dkey-46g23.2	si:dkey-46g23.2												134887				1.10575e+06		7.36739e+06	6.61849e+06	2.7371e+06																		1.79636e+07
unreviewed	F1R921	Trace amine-associated receptor 19a (Fragment)	taar19a																															1207023	577935	3495370	1.06901e+06	1.41716e+06			7.7665e+06
unreviewed	F1Q5R8	Aldehyde oxidase 6 (Aldehyde oxidase beta)	aox6																										254744	2.67609e+06			202775								3.1336e+06
unreviewed	Q6NYV1	Proteasome (Prosome, macropain) 26S subunit, non-ATPase, 3 (Proteasome 26S subunit, non-ATPase 3)	psmd3								136221	519635	2.24144e+06	2.41267e+06	2.16341e+06	157921	613906	173449	365587				168936	425437	279804				47482.1	68072.3			220343	308737	644893	197634	370769	1.08009e+06	903874		1.35003e+07								343301
unreviewed	B0V2T6	Dedicator of cytokinesis 8 (Fragment)	dock8																				494892		105008		437249		1.51139e+06	732493	1.06241e+06	462039	153060	490704	145296	708855	772081	418134	522471	162004	8.17808e+06
unreviewed	Q7ZUJ8	Proteasome subunit beta (EC 3.4.25.1)	psmb3															376120	5.58595e+06	6.14735e+06																					1.21094e+07
unreviewed	E7F4J7	Protein kinase, DNA-activated, catalytic subunit	prkdc															121049	476494		54815.9		308084		650948							328937	749039	1.49476e+06	1.50142e+06	981475	755619	1.00541e+06	719110	3.24905e+06	1.23962e+07	51792.1
unreviewed	B0JZK4	Acot9 protein	acot9.1 acot9																						769386							71673.5	788152	66987.4		588079	506216	1.58115e+06	1.46091e+06	4.44973e+06	1.02823e+07
unreviewed	Q7T372	Actin-related protein 2/3 complex subunit	arpc1b																								2.68046e+06	131547	266950												3.07896e+06
unreviewed	I3ITC7	Keratin 17 (Fragment)	krt17 si:dkeyp-113d7.7																								1.67271e+06	368090	2.42889e+06		54667.6		222566	126280							4.87321e+06
unreviewed	Q08BY9	Calmegin	clgn																																288515	2.0997e+06	1.05043e+06	888506	6.47011e+06	2.83898e+06	1.36362e+07
unreviewed	F8W2R9	Zgc:101731	zgc:101731												873319			954560	1.77061e+06																1.0385e+06	1.22661e+06			465929		6.32953e+06
unreviewed	F1QK96	Acyl-CoA thioesterase 16	acot16 si:dkeyp-89c11.1																																	550610	476667	271106	433521	1.49477e+06	3.22667e+06
unreviewed	F1QSJ9	Si:dkey-32n7.4	si:dkey-32n7.4																					134168	3.59055e+06																3.72472e+06
unreviewed	A3KPM7	Novel protein	si:ch211-233h19.2 CH211-233H19.2-001																						4.89145e+06																4.89145e+06
unreviewed	A2BGQ9	Endoplasmic reticulum aminopeptidase 1b (Fragment)	erap1b																															106091	289222	7.74446e+06	4.03449e+06	732083		117358	1.30237e+07
unreviewed	B2CZB8	Calcium-transporting ATPase (EC 7.2.2.10)	atp2b2 PMCA2																								375024	1.28539e+06	2.90675e+06	206417		73342.1	289576	80460.4	72046.7					141425	5.43043e+06
unreviewed	Q6DGW6	Ribosomal protein S15	rps15																													476798	5890382	5.16258e+06	5.79742e+06	3.05494e+06	687574			320328	2.139e+07
unreviewed	F1R1E1	Nitrilase 1	nit1										131607	151207				177164		210550					203168				458142		160101	104291	618718	1.00551e+06	716190	2.10487e+06	3.65131e+06	731172	773644	591725	1.17894e+07
unreviewed	A5PL74	Si:ch211-132b12.8	cntd2 si:ch211-132b12.8											286734	4.75011e+06	1.6728e+06	5.81871e+06	4.59955e+06	5.77398e+06																						2.29019e+07
unreviewed	E7F9E8	Neurofilament, light polypeptide a	nefla si:ch211-222n4.10																													50928.2	957492	2.80208e+06	737818	396147	247117	180717	257495	461405	6.0912e+06
unreviewed	E9QD64	Chaperonin-containing TCP1, subunit 6A (zeta 1) (Fragment)	cct6a										3.62346e+06	2.21936e+06					49981.3																168823	304840	351390	415861	3.30434e+06	4.69362e+06	1.51317e+07
unreviewed	A4QNV1	ATP-dependent 6-phosphofructokinase (ATP-PFK) (Phosphofructokinase) (EC 2.7.1.11) (Phosphohexokinase)	pfkmb pfkm																															98979.3	210777	704264	2.67555e+06	3.41146e+06	952177	476389	8.5296e+06
unreviewed	B0UY92	Solute carrier family 2 member 2	slc2a2																														254742	4.20207e+06	5.58889e+06	1.27503e+06					1.13207e+07
reviewed	Q5SNX7	Galactocerebrosidase (GALCERase) (EC 3.2.1.46) (Galactosylceramidase)	galc galca si:ch211-199l3.4 zgc:92561																												47546.6	84801.3	693275	918645	1.55531e+06	1.93028e+06	1.82511e+06	2031952	1.08649e+06	996180	1.11696e+07
unreviewed	A8WGL5	Zgc:103654	dhrs13a.1 zgc:103654																															364893		1.23217e+06	2.17139e+06		907940	1.36252e+06	6.03891e+06
unreviewed	A4JYK5	Neuroplastin b (Zgc:77326)	nptnb nptn zgc:77326																								455126	1.60729e+06	1.58852e+06	103330	65768.8										3.82004e+06
unreviewed	A4IGC1	Neuroplastin a (Sb:cb578) (Zgc:162565 protein)	nptna zgc:162565																		696627							534825	2.38202e+06	401127											4.0146e+06
unreviewed	A0A2R8Q449	Uncharacterized protein	N/A																													225449	2.20489e+06	2.74135e+06	4.03336e+06	3.17407e+06	3.85528e+06	3.85947e+06	7.41927e+06	7.67165e+06	3.51848e+07
unreviewed	F1QDE0	Si:ch1073-100f3.2	si:ch1073-100f3.2																																	123403	1.15634e+06	4.8976e+06	7.10163e+06	752412	1.40314e+07
unreviewed	F8W3M8	Mitogen-activated protein kinase 1 (Fragment)	mapk1																																60660.3	76020.7	243279	174061	648144	8.4822e+06	9.68436e+06
unreviewed	Q4V8Z7	Dynamin 2 (Dynamin 2a)	dnm2a dnm2																80405																73357.6	818083	412569	1.17295e+06	4.58526e+06	3.78928e+06	1.09319e+07
unreviewed	Q7ZVV6	Slc25a14 protein (Solute carrier family 25 (Mitochondrial carrier, brain), member 14) (Solute carrier family 25 member 14)	slc25a14																														67240.7	83601.4	184189	233916	903415	4.99019e+06	7.95759e+06	837319	1.52575e+07
reviewed	Q6PGV1	V-type proton ATPase subunit d 1 (V-ATPase subunit d 1) (Vacuolar proton pump subunit d 1)	atp6v0d1 cto zgc:63769											7.16281e+06	7.52947e+06	64614.1					65085		1.6468e+06	1.32491e+07																	2.97179e+07
unreviewed	Q8HWF3	Major histocompatibility complex class I UFA gene (Major histocompatibility complex class I UFA protein)	mhc1ufa mhc1ufa-001																																	190141	81485		35630.4	1.3719e+06	1.67916e+06
unreviewed	A1L1S7	Dync1li1 protein (Fragment)	dync1li1												328078				140194														1.19544e+06	1.03997e+06		1053631				538373	4.29568e+06
unreviewed	F1QLR1	Cytochrome c oxidase subunit 4I2	cox4i2	CIV																									1.01801e+07												1.01801e+07
unreviewed	A1L284	Pyruvate dehydrogenase kinase, isozyme 3b (Zgc:158702) (Zgc:158702 protein)	pdk3b zgc:158702																																66323.9	115136	98185.7	116107		2.69507e+06	3.09082e+06
unreviewed	F1QYV1	Multiple C2 domains, transmembrane 2a (Fragment)	mctp2a si:ch211-214d15.1																					2.37313e+06	62439.8								108153		228880	209648	258246	184807	208104	73297.8	3.7067e+06
reviewed	Q90YM8	Cytoplasmic FMR1-interacting protein 1 homolog	cyfip1																						285021		331960	326411	566370	230798	508975	1.20026e+06	665097	414089	173627	250931	474906	41734.9	103164		5.57334e+06
reviewed	Q642M9	Trans-1,2-dihydrobenzene-1,2-diol dehydrogenase (EC 1.3.1.20) (D-xylose 1-dehydrogenase) (D-xylose-NADP dehydrogenase) (EC 1.1.1.179) (Dimeric dihydrodiol dehydrogenase)	dhdh ch211-203b17.3 zgc:101723																																			83355.6	1.97702e+06	717114	2.77749e+06
unreviewed	F1R6P4	Mitochondrial intermediate peptidase	mipep																															103330		883637	7.23322e+06	8.40634e+06	1.49056e+06	482997	1.86001e+07
unreviewed	B0CLV6	Cell adhesion molecule 3 (Zgc:136589)	cadm3																																138353	3.3124e+06	4690617	512189			8.65356e+06
reviewed	Q7T2A5	Eukaryotic translation initiation factor 3 subunit L (eIF3l) (Eukaryotic translation initiation factor 3 subunit 6-interacting protein) (Eukaryotic translation initiation factor 3 subunit E-interacting protein)	eif3l eif3eip eif3s6ip																																		777454	5.06422e+06	4.62608e+06	250154	1.07179e+07
unreviewed	Q6Q420	Ribosomal protein S15a	rps15a																														250699	448460	968483	1.83722e+06	1.8785e+06	1.61262e+06	849445	438222	8.28365e+06
unreviewed	A0A0R4IYU4	Stomatin (EPB72)-like 2	stoml2				176084	2.14916e+06	1.05516e+06	4.92792e+06	7.40633e+06	7.75853e+06	1.53041e+06				58586		92335.9																						2.51545e+07					1.26449e+06	442309	1.84077e+06	6.31399e+06
unreviewed	A9JRX9	Nitric oxide-associated 1 (Zgc:175125 protein)	noa1 zgc:175125																52334.5	2.2929e+06																					2.34523e+06
unreviewed	D3XD64	UDP glucuronosyltransferase 1 family polypeptide b4 short isoform (UDP glucuronosyltransferase 1 family, polypeptide B4)	ugt1b4 Ugt1b4																													799311	8.11373e+06	349252							9.26229e+06
reviewed	B0S6R1	Nck-associated protein 1 (NAP 1)	nckap1 si:dkey-234n3.1 wu:fd05c01																						193450		142914		154568			102249	477039	922228	339538	625397	827097	3.03656e+06	379057	520670	7.72077e+06
unreviewed	A9JT03	Aminopeptidase-like 1	npepl1																								1.16188e+07	614990											68991.9		1.23028e+07
unreviewed	Q5TZG5	Ezrin (Ezrin b)	ezrb ezr																											47854.6			69424.1	198078	754097	1.68025e+06	1.60554e+06	2.71117e+06	374545	741699	8.18265e+06
unreviewed	E9QHX4	Cytochrome P450, family 2, subfamily K, polypeptide 22 (Fragment)	cyp2k22																	1.55661e+06				111324				93535.2						339565		288325	143778	92872.3	2.34386e+06	5.8041e+06	1.0774e+07
unreviewed	F1QCE9	Acyl carrier protein	ndufab1b ndufab1	CI					146406	242116	158624	969902	5.83431e+06	3.3687e+06	2.12705e+06	291540	964692	2.86477e+06	5.47603e+06																						2.24441e+07		38896.2	210314	257010	338787	93114	514968	857793
unreviewed	Q802C9	Eukaryotic translation initiation factor 4A, isoform 1A (Eukaryotic translation initiation factor 4A1A)	eif4a1a																	132631										39811.7			76346.4		304422	75757.7	209477	331806	530756	8.03706e+06	9.73807e+06
reviewed	Q5PQZ3	Zinc transporter 9 (ZnT-9) (Solute carrier family 30 member 9)	slc30a9																						484170			60419.4	5.82553e+06	415392	6.98133e+06	467368	7.90858e+06	1.09661e+07	6.19773e+06	656548	1.30293e+06	836683	2.90607e+06	1.01756e+06	4.60264e+07
unreviewed	A0A0R4IPV1	Delta-aminolevulinic acid dehydratase	alad																										1.8525e+06	2.06062e+06				55052.1					189527	359777	4.51748e+06
unreviewed	A7MBM0	Zgc:165522 protein	lars2 zgc:165522																															52439	831031	6.33291e+06	2.92964e+06	1.95781e+06	3.34483e+06	2150990	1.75997e+07
unreviewed	A0A0R4IVS5	Alpha-mannosidase	man2a1										104254	196460	378074		360635	432237	2.84186e+06		258973		502614	293164	198251				74098.3				69430.1	5783484	3.46824e+06	56793.5					1.50186e+07
unreviewed	B2GRB2	Proteasome subunit beta (EC 3.4.25.1)	psmb6											56037.2			158831	419184	4.23676e+06	7.35746e+06																					1.22283e+07
unreviewed	F1R1J3	Zgc:86599 (Fragment)	zgc:86599					141562				388555	2.11003e+06	1.47937e+06	1.61732e+06														278934											821895	6.83767e+06							106353	992938
unreviewed	E7FF65	Mitochondrial calcium uptake family, member 3b	micu3b																					74377	130289			34750.1	75565.6	51875.8	70927.4	83950	249100	342301	625192	3.45726e+06	6.36646e+06	1.2586e+06	696113	471378	1.39881e+07
reviewed	B7ZC77	Catenin alpha-2 (Alpha N-catenin)	Ctnna2 si:dkeyp-13b9.1																														873882	1.48629e+06	2.24221e+06	786228	468122	699564	754934	1.05197e+06	8.3632e+06
unreviewed	A8KBZ9	X-prolyl aminopeptidase (Aminopeptidase P) 3, putative (X-prolyl aminopeptidase 3, mitochondrial)	xpnpep3																									49665.2				103675	4.20076e+06	9.75234e+06	8.10775e+06	77311					2.22915e+07
unreviewed	A0A2R8QEH0	Phosphoinositide phospholipase C	si:ch1073-140o9.2																					229849	221382									125407	887772	2.16206e+06	3.24859e+06	3.10117e+06			9.97624e+06
unreviewed	Q6DGE4	Tyrosinase-related protein 1b	tyrp1b tyrp1																																	45836.5	296610		147693	7.87524e+06	8.36538e+06
unreviewed	B8JI15	Ribose 5-phosphate isomerase A (ribose 5-phosphate epimerase)	rpia															118839	312900										726391	2.56974e+06	994243	620290	2.28333e+06	1.70547e+06	1.23105e+06	380925	167101	220388	117464		1.14481e+07
unreviewed	F1R1R7	Coagulation factor XIII, A1 polypeptide b	f13a1b																														70349.4	89032.4	199550	348142	1.85696e+06	8.4094e+06	3.54583e+06	786080	1.53053e+07
unreviewed	E5F2M9	Molecule interacting with CasL-like 2b	micall2b										349595																						148023					320466	818084								289509
unreviewed	B3DHB6	Integrin beta	itgb1b																				115712	1.45099e+06	3.11677e+06						297636	369077									5.35019e+06
reviewed	Q5RHR6	Protein broad-minded (TBC1 domain family member 32)	tbc1d32 bromi si:dkey-233p4.1										115467	60735	151464			72403.6		753553	209521							33499.1			65986.2	320942	1.16349e+06	3.3734e+06	5.52441e+06						1.18449e+07
unreviewed	F1QG38	Coiled-coil domain-containing 88C	ccdc88c											148712	1.07023e+06						144903				220862									129628		681344		165025	811019	2.53201e+06	5.90374e+06
unreviewed	B0S696	TBC1 domain family, member 25	tbc1d25 si:dkeyp-22b2.2																																		211937	460352	436327		1.10862e+06
unreviewed	F1QLA3	Dynein, axonemal, heavy chain 11 (Fragment)	dnah11 si:dkey-233k19.3																														61551.6		61305.8	290268	386981	685730	471582	145631	2.10305e+06
unreviewed	E7FFY6	Mitochondrial calcium uptake family, member 3a	micu3a																						126769				60954.6				262190	283030	956950	4.95052e+06	6.91049e+06	1.35824e+06	919598	798859	1.66276e+07
unreviewed	E7F2R4	Ankyrin repeat domain 13B	ankrd13b																												224788		1.18575e+06								1.41054e+06
unreviewed	E7F4U1	Rho/rac guanine nucleotide exchange factor (GEF) 2	arhgef2 si:ch211-198o19.3																										1.03905e+06				4.85554e+06	1.28384e+06	3.22235e+06	2.10571e+06					1.25065e+07
unreviewed	E7F5W0	Non-lysosomal glucosylceramidase (NLGase) (EC 3.2.1.45)	gba2																																134389	1.32489e+06	3.7892e+06	3.58156e+06	451881		9.28193e+06
unreviewed	Q4VBR8	Proteasome subunit alpha type (EC 3.4.25.1)	psma2																4.4938e+06	6.8275e+06					102109																1.14234e+07
unreviewed	F1RDQ9	Cathepsin Z	ctsz																																				85309	4.57884e+06	4.66414e+06
unreviewed	A3KPK9	Novel protein containing trypsin domains (Fragment)	si:dkey-21e2.16 CH211-184B9.5-001																								81777.9		716026	204765	319839	629757	1.62745e+06	3.55343e+06	4.48149e+06	9.02745e+06	4.26793e+06	3.26635e+06	5.76665e+06	5.54747e+06	3.94904e+07
reviewed	Q7ZUC7	Prostaglandin E synthase 2 (EC 5.3.99.3) (Microsomal prostaglandin E synthase 2) (mPGES-2)	ptges2 pges2 ptgesl																		212658	450829			138171								69047.9	156612	275558	252251	502253	308891	360558	4.94823e+06	7.67506e+06
unreviewed	A8E7G8	Transmembrane 9 superfamily member	tm9sf3																																1.66412e+06	6.81434e+06	172665				8.65112e+06
unreviewed	Q1LYN2	Si:dkey-6n6.2	si:dkey-6n6.2																																		64990.1	99789.7	311191	3.37737e+06	3.85335e+06
unreviewed	E7F4Q5	NADH:ubiquinone oxidoreductase subunit B1		CI									175960				735035	4.75749e+06	4.24552e+06																						9.914e+06
unreviewed	A8WG82	Ighm protein	ighm			2.03978e+06	4.5169e+06	4.9576e+06	1.75572e+06	2.58862e+06	2.67308e+06	8.49585e+06	856629																												2.78842e+07			306053	294828	226183	1.08447e+06	1.87393e+06	6118539
unreviewed	A3KNI3	Ogt protein	ogt.1 ogt										210403																					48338.4	786054	233348		1.24754e+06	2.7289e+06	2.59267e+06	7.84725e+06
unreviewed	A0A0R4IL16	RPTOR-independent companion of MTOR, complex 2 a	rictora																											4.52787e+06	5.61871e+06										10146584
reviewed	Q92051	Carbonic anhydrase (EC 4.2.1.1) (Carbonate dehydratase)	cahz cah-z						70865.4	106065	238737	241802	169978	164463	189321		368418	155288	196326						83664.7		67614.6		87610.7	48203.1	38746.7	104127	138698	174595	265661	337335	418946	314094	1.28531e+06	3.65411e+06	8.91998e+06			47432.9				227591	368276
reviewed	Q6NZ07	Nicalin-1 (Nicastrin-like protein 1)	ncl1																						4.49011e+06		320841						92459.9		595466	1.05648e+06	169246	314290	1.1015e+06	364893	8.50528e+06
unreviewed	A0M8W0	GASZ	asz1 GASZ																																						0
unreviewed	Q6ZM62	Actin-related protein 2/3 complex subunit 3	arpc3																								4.76585e+06	335725													5.10157e+06
unreviewed	B8A4D7	Ribosome-binding protein 1a	rrbp1a				253011							151572											205037					221808			883770	676187	477063	769059			232398	1.50008e+06	5.36998e+06								257232
unreviewed	A1A5Y6	Major histocompatibility complex class I UDA protein	mhc1uda																																					476427	476427
reviewed	Q6DHK1	NAD(P)H-hydrate epimerase (EC 5.1.99.6) (Apolipoprotein A-I-binding protein) (AI-BP) (NAD(P)HX epimerase)	naxe aibp apoa1bp si:dkeyp-84f11.6 zgc:92263																																			74063.6		9.76939e+06	9.84345e+06
reviewed	Q6P036	Solute carrier family 25 member 33	slc25a33 zgc:65787																																	235906	1.41509e+06	5.98701e+06	9.71418e+06	799706	1.81519e+07
unreviewed	F1R288	Uncharacterized protein	LOC567498																				373673	1.06748e+07	3.84748e+06		277703	182386	694945	124517	212654	333516	572302	619513	656578	243721	192559	99886.3		124103	1.92304e+07
unreviewed	A1L281	LOC562064 protein (Fragment)	camk2b1 LOC562064																								58660		4.28014e+06	27958.2			37738.7							342772	4.74727e+06
unreviewed	A5PMR0	Zinc finger, ZZ-type-containing 3	zzz3 si:ch211-284g18.3																											803012	262037								555104	248377	1.86853e+06
reviewed	Q5PRD0	14-3-3 protein beta/alpha-A	ywhaba ywhab1 wu:fb80c08		222931	447510	145214	178410		120411	183228	160385	239777	296800	272686	57298.7	301626	112551	343542	262876								16787.9		393920					1.01837e+06	658476	401680	302840	587704	1.97924e+06	8.70426e+06	727862	121386	678314	384389		56503.4	67329.4	182718
unreviewed	A7MBX1	Capns1b protein	capns1b																																				7.82218e+06	2.57492e+06	1.03971e+07
reviewed	Q7SXN5	Dynamin-1-like protein (EC 3.6.5.5)	dnm1l zgc:66163																													137005	394425	229928	110651	198635	188108	1.13091e+06	5.53511e+06	5.83511e+06	1.37599e+07
unreviewed	E1U7G1	Transient receptor potential cation channel subfamily C member 1	trpc1														200591		197796														261932	406367		1080843			871887		3.01942e+06
reviewed	A3QJU3	Atypical kinase COQ8B, mitochondrial (EC 2.7.-.-) (AarF domain-containing protein kinase 4) (Coenzyme Q protein 8B)	coq8b adck4																															32694.2		272634	98414.1	1.30751e+06	958538	2.90095e+06	5.57074e+06
unreviewed	B0UXI4	Synapsin I	syn1 si:dkey-90n12.3																																73791.4	137637	374598	860380	396424	4.65703e+06	6.49986e+06
unreviewed	E7F0U0	Myelin basic protein a	mbpa mbp									95946.7	131534	122313	187820		95777.3	137740	1.11986e+06	199851					222001			38773.2	47502.8	55704.1		94058.8	420806	393269	811179	1.23003e+06	792456	573620	1.41134e+06	3.73866e+06	1.19202e+07
unreviewed	Q5RIH2	Methylenetetrahydrofolate dehydrogenase (NADP+-dependent) 1a, methenyltetrahydrofolate cyclohydrolase, formyltetrahydrofolate synthetase	mthfd1a																											252848	655110	215165	1.01369e+06	1.18059e+06	1.08023e+06	4.42295e+06	3.96965e+06	2.20471e+06	2.30662e+06	2.08253e+06	1.93841e+07
unreviewed	B0S5H1	Calcium-transporting ATPase (EC 7.2.2.10)	atp2b3a																									786348	1.60184e+06												2.38818e+06
reviewed	Q6NV34	Peroxisomal 2,4-dienoyl-CoA reductase (EC 1.3.1.34) (2,4-dienoyl-CoA reductase 2)	decr2 si:ch211-153c20.5 zgc:85626																																390827	5.56429e+06	3.47072e+06	234722		103422	9.76398e+06
unreviewed	A7MC82	Malic enzyme	me1																								2.29807e+06		1.98334e+06				76933.4	120562		709521	127069	167324	1.06681e+06	128423	6.67804e+06
unreviewed	A2CEW3	Fibronectin 1b	fn1b																														298829	81681.5	122190	798455	2.26946e+06	3.84148e+06	860115	606941	8.87915e+06
unreviewed	Q1LWI2	Glutaminase a	glsa																														389984	1.1187e+06	296660			371029	4.89025e+06	1.7233e+06	8.78993e+06
unreviewed	B8A547	DIRAS family, GTP-binding RAS-like 1b	diras1b																	1.19385e+07	1.15183e+06	844404								251123								853308	297635	363963	1.57008e+07
unreviewed	A4QN43	Zgc:56454	siae zgc:56454																																				1.68561e+06	2.14558e+06	3.83119e+06
unreviewed	A0A0R4ITL8	Fun14 domain-containing 2	fundc2																								150060	104496	879867	185224	50158	173184	665550	524074	351180	200825		555255	1.4251e+06	1.64219e+06	6.90716e+06
unreviewed	F8W2G9	Carboxylesterase 2 (intestine, liver)	ces2																		115122																	1.43895e+06	7.09238e+06	709174	9.35563e+06
unreviewed	F1Q884	Glycine N-methyltransferase (EC 2.1.1.20)	gnmt																																1.73089e+07						1.73089e+07
unreviewed	F1R184	Thioredoxin domain-containing 5	txndc5																																			105266	146305	8.85204e+06	9.10361e+06
unreviewed	B3DKJ0	T-complex protein 1 subunit eta (TCP-1-eta) (CCT-eta)	cct7										3.63873e+06	1.45062e+06																						96945.9	92414.7	220754	1.27507e+06	2.90816e+06	9.68269e+06
unreviewed	E7F164	Ribosomal protein S6 kinase (EC 2.7.11.1)	rps6ka2																155053														288539		1.09823e+06	2.16261e+06	720953	587729	355125	436434	5.80467e+06
unreviewed	A8E556	Cct2 protein	cct2										2.13672e+06	1.1774e+06																			63722.8	144103	269211	387301	368746	409375	1.60922e+06	3.2945e+06	9.8603e+06
unreviewed	B5DDZ4	Acta1 protein (Dipeptidyl-peptidase 4)	dpp4 acta1																								758215	1.04318e+06	1.58126e+06												3.38265e+06
unreviewed	A8WGB5	LOC556700 protein (Fragment)	smpd1 LOC556700																																		97707.8	2.05686e+06	4.39712e+06	70484.5	6.62217e+06
unreviewed	E7FB68	DNA polymerase (EC 2.7.7.7)	pola1																												58021.3										58021.3								328003
unreviewed	E7FB64	Cytochrome P450, family 4, subfamily T, polypeptide 8	cyp4t8																																			800395	4.47597e+06	81083.6	5.35745e+06
unreviewed	A2RV37	Zgc:158802 protein	dhx37 zgc:158802														143343										406291	4.7114e+06	1.80982e+06				203295	308698							7.58285e+06
unreviewed	F1Q8K1	Heat shock protein 12A	hspa12a																																44841.7	292895	1.69377e+06	4.06601e+06	2.4684e+06	2.82234e+06	1.13882e+07
unreviewed	A1L219	Myh9 protein (Fragment)	myh9a myh9					38383.8	29540.7	420218	848647	479652	2.03522e+06	921550	617324	255484	114153	76062.8	705255											83177.1					127274	245645		119315	81187.9	91189.3	7.28928e+06						47746.4	102765	710650
unreviewed	Q6NYQ7	Nicotinamide nucleotide transhydrogenase	nnt																											180551	780773	178765	346937	362476	600935	849828	863689	1.43114e+06	1.20414e+06	3.06212e+06	9.86135e+06
unreviewed	A3KNT5	Vcl protein (Fragment)	vcla vcl															1.64266e+06											301289	330837	1.10918e+06	163545	229024	1.58258e+06	313909	215059		372124			6.26021e+06
unreviewed	A0PJQ7	LOC568230 protein (Fragment)	chd3 LOC568230											383506	859712														971187							59907.1				835978	3.11029e+06								604754
unreviewed	Q1LV73	Solute carrier organic anion transporter family member	slco3a1																														96367.1			290762	277696	367824	1.32671e+06	5.61338e+06	7.97274e+06
unreviewed	B3DJY5	LETM1 domain-containing 1 (Zgc:194450) (Zgc:194455)	letmd1 zgc:194450 zgc:194455									304960	261316					33095.9	62540.8						222202			49187.9	103534				187820	103804	322246	1.31378e+06	1.94044e+06	1.61176e+06	5.83324e+06	1.75528e+06	1.41052e+07
unreviewed	B7ZD88	WD repeat-containing protein 35	wdr35 si:ch211-206k20.4											623140	66094.1			177342	994633		230225		311505	242866				421594	435390	176887	159816	449003	793456	605638	342396	738854	164738		254985	337648	7.52621e+06				473747				1.00162e+06
unreviewed	Q7ZUX2	Cleavage stimulation factor, 3' pre-RNA, subunit 2	cstf2																																			1.88668e+06	8.28782e+06		1.01745e+07
unreviewed	E7F5M9	Transmembrane anterior posterior transformation 1a	tapt1a																																		4.4673e+06	6.93361e+06	1.11761e+06		1.25185e+07
unreviewed	B0V3M4	Si:ch73-170l17.1	nmnat3 si:ch73-170l17.1																										129910	75181.5	184308	1.52953e+06	7.90936e+06								9.82829e+06
reviewed	A5WWC6	Inactive hydroxysteroid dehydrogenase-like protein 1	hsdl1 si:ch211-172b19.1 zgc:103498																															33140.9	1.4732e+06	1.0646e+06	794841	8.68817e+06			1.2054e+07
unreviewed	B3DJ34	Phosphatidylinositol-5-phosphate 4-kinase, type II, alpha a (Similar to type II phosphatidylinositolphosphate kinase-alpha)	pip4k2aa LOC560360																																407559	860812	1.68198e+06	2.93121e+06	1.23864e+06	1.82925e+06	8.94946e+06
reviewed	P85001	Centrosomal protein of 290 kDa (Cep290)	cep290 im:7145703																				223719				414803					263653				161801			364912		1.42889e+06
unreviewed	A3KPK8	Novel protein containing trypsin domains (Fragment)	CH211-184B9.6-001																										241698			169023	1.84641e+06	4.00339e+06	5.12637e+06	9.34804e+06	5.95374e+06	5.5469e+06	8.01093e+06	2.94049e+06	4.3187e+07
unreviewed	Q6P2T3	Glycerophosphodiester phosphodiesterase domain containing 3 (Glycerophosphodiester phosphodiesterase domain-containing 3a)	gdpd3a gdpd3																																			63143	1.03643e+06	3.85318e+06	4.95274e+06
unreviewed	Q0H0S0	C-type lectin (Fragment)	si:dkey-241l7.2																																				1.35405e+06	1.78049e+06	3.13454e+06
unreviewed	Q4V9N1	Novel protein similar to vertebrate translin (TSN) (Translin) (Zgc:123170) (Zgc:123170 protein)	tsn zgc:123170 CH211-168M7.2-001																										77106.6		124033	3.10076e+06	5.35763e+06	88048.1						44956.1	8.79253e+06
unreviewed	Q6PH15	Amino acid transporter	slc1a2b slc1a2																455658						3.18658e+06		2.46281e+06											141604			6.24664e+06
unreviewed	E7F6D0	Si:ch73-22o12.1	si:ch73-22o12.1																																627143	3.85842e+06	1.63381e+06				6.11937e+06
unreviewed	F1QKY8	Tubulin beta chain	tubb2		286813	734387	400648	792199	217367	149278	329170	679211	810651	560334	660594		612826	294263	395738																34091.8				89331.5	1.5071e+06	8.554e+06	805511	1.75003e+06	76643.4	785574	258925	101720	413116	517631
unreviewed	F1R8S3	Phosphoinositide phospholipase C	plcd1b																																		74438.6	250524	1.46798e+06	2.27056e+06	4.06351e+06
reviewed	Q1JPY5	Lanosterol 14-alpha demethylase (LDM) (EC 1.14.14.154) (Cytochrome P450 family member 51) (CYP51) (Sterol 14-alpha demethylase)	cyp51																																				276684	6.22668e+06	6.50336e+06
unreviewed	E7FC09	Cysteinyl-tRNA synthetase 2, mitochondrial	cars2																																	67160.3	129534	400078	1.50876e+06	6.35897e+06	8.4645e+06
unreviewed	A9C3U8	ELAV-like neuron-specific RNA-binding protein 4 (Fragment)	elavl4							542497		1.19512e+06	2487431	2.14996e+06	1.42216e+06				1.06919e+06																					118728	8.98508e+06						581045	1.08018e+06	1.12725e+06
unreviewed	E7F2K4	Si:ch211-140m22.7	si:ch211-140m22.7																	2.86706e+06	5.2321e+06																				8.09916e+06
unreviewed	B3DGT7	Nicastrin	ncstn																						591591	20610.6	802660	210202	755930				82912.1	356766	105328						2.926e+06
unreviewed	A7MBZ4	Zgc:171777 protein	gpank1 zgc:171777																												4.34512e+06	1.51624e+06								394498	6.25586e+06
unreviewed	Q6DC49	Tubulin alpha chain	tuba8l3 tuba8l3a																																	83708.6	112949	124964	175399	7.78298e+06	8.28e+06
unreviewed	A4FVL5	Sypb protein	sypb																																778804	3.58528e+06	1.92001e+06	212466	1.11902e+06	4.65711e+06	1.22727e+07
unreviewed	F1Q4Q4	Lipase maturation factor	lmf2b																						128844		175877	495226	1.15661e+06			854792	4.81071e+06	1.43425e+07	1.63024e+07	754767					3.90217e+07
unreviewed	F1QGL6	Si:dkey-78l4.2 (Fragment)	si:dkey-78l4.2																														461052	346913	821702	3.63663e+06	1.43113e+06		2.43072e+06	944617	1.00728e+07
unreviewed	F1QTY6	Acylaminoacyl-peptide hydrolase	apeh																										1.41551e+06	395796											1.8113e+06
unreviewed	B8A445	Solute carrier family 44 member 1a (Fragment)	slc44a1a slc44a1																										103215	103734	884939							373491			1.46538e+06
unreviewed	Q1LV74	Si:dkeyp-59c12.1	si:dkeyp-59c12.1																		721069																				721069
unreviewed	A0A286Y8T3	Uncharacterized protein	N/A																														166192	611411	1.77813e+06	2.18323e+06	2.23558e+06	1.63069e+06	970608		9.57583e+06
reviewed	Q6DRL4	Treslin (TopBP1-interacting checkpoint and replication regulator) (TopBP1-interacting, replication-stimulating protein)	ticrr					167528			404147	457840	4.34136e+06	116083									1.21535e+06									483047	76707.1			276152	170556		260376	945282	8.91443e+06					142030	278827	336265	628016
unreviewed	A0A2R8QHM1	Synaptojanin 1	synj1																															704932	2.06599e+06	1.31825e+06	427113	566145	1.14357e+06	3.03615e+06	9.26215e+06
unreviewed	E9QGR4	Eukaryotic translation elongation factor 1 alpha 1a (Fragment)	eef1a1a																																1.09241e+06				537767	3.72276e+06	5.35294e+06			72856.5
unreviewed	A0JMM3	Neu3.3 (Neu3.3 protein) (Sialidase 3 (membrane sialidase), tandem duplicate 3) (Sialidase 3.3)	neu3.3																						162148		41691.7	5.95992e+06	1.56178e+07		826065	1.23389e+06	7.34987e+06	131651						323524	3.16465e+07
unreviewed	Q1L8P1	Peptidylprolyl isomerase (EC 5.2.1.8)	fkbp9																																			2.06003e+06	6.49408e+06		8.55411e+06
unreviewed	B8A4G1	Dehydrogenase/reductase (SDR family) member 7	dhrs7																																		6.48208e+06	482279			6.96436e+06
unreviewed	A5WW18	N-myc downstream-regulated 1a (N-myc downstream-regulated gene 1a-1)	ndrg1a ndrg1 ndrg1a-1																										1.29817e+06					74433.4		111220	89180.3	248492	605445	2.08565e+06	4.5126e+06
unreviewed	Q1LUJ4	Alpha-L-fucosidase (EC 3.2.1.51)	fuca1.2																																			888810	1.46978e+06	2.9331e+06	5.29169e+06
unreviewed	A7MBW8	Zp2l1 protein	zp2l1					2.06651e+06		393709	362046	2.50236e+06	1.37947e+06	1.26781e+06	1.66913e+06		1.61523e+06	235578	1.12145e+06																						1.26133e+07					61785.2		96733.4	1.18044e+06
unreviewed	Q6NSM5	Carboxypeptidase E (Zgc:85981)	cpe zgc:85981																																					3.25717e+06	3.25717e+06
unreviewed	E7F6B2	Sterile alpha motif domain-containing 11	samd11										95157.3							9.00073e+06	1.41163e+06																				1.05075e+07
unreviewed	B2GRT6	Structural maintenance of chromosomes protein	smc3																				184190		269327				446651	215675			714350	1.16196e+06	84803.2	762104	327374	281109	441676	191600	5.08082e+06
unreviewed	A5WUY4	SWI/SNF-related, matrix-associated, actin-dependent regulator of chromatin, subfamily a, member 1	smarca1 si:dkey-148b12.1																																	1.67185e+06	1.406e+06	52943.9			3.13079e+06
unreviewed	Q6P3J2	Rho GDP dissociation inhibitor (GDI) alpha	arhgdia																																				182643	1.14623e+07	1.16449e+07
unreviewed	F1QPG1	Lactamase, beta	lactb																										401077						1.16421e+06	212911			109696	881618	2.76951e+06
unreviewed	Q5RKP9	Guanine nucleotide-binding protein (G protein), alpha 11b (Gq class) (Zgc:101761) (Zgc:101761 protein)	gna11b zgc:101761																																61272.9	1.42727e+06	1.69838e+06	194441	500549	2.24317e+06	6.12508e+06
reviewed	P58781	Adenosine deaminase 2-A (EC 3.5.4.4) (Cat eye syndrome critical region protein 1 homolog A)	ada2a cecr1 cecr1a											41037.2	281231		157075	371782	1.02921e+06						361719				201166				103996								2.54721e+06
unreviewed	Q7SXM1	Cytochrome c oxidase subunit	cox6b2 zgc:66195	CIV																								251077	3.33705e+06											415767	4.00389e+06
unreviewed	A8E526	Ribosomal protein L14 (Rpl14 protein)	rpl14											40748.3			32538.8				39296.6			52095.8	342370		218378	34214.8	327718	81827.1	156659	150155	519821	573099	923153	649835	852999	882283	1.0789e+06	1.14573e+06	8.10182e+06
unreviewed	F1Q8U4	Kinesin-like protein	kifc3																			599101		1.28213e+06			281266	563585		237940	542521	171384	689707	387326	975406		87185.1	444560		149226	6.41133e+06
unreviewed	A0AUR8	Zgc:154056	dars zgc:154056																										95735.7						69058.9	1.11176e+06	1.26195e+06		523349	2.17265e+06	5.23451e+06
unreviewed	A5PMS9	AP complex subunit beta	ap1b1																				67108.5	97547.9	173514				356157			159482	490692		219621	85899.8	133387		461488		2.2449e+06
unreviewed	A0A0R4IAS3	Asparaginyl-tRNA synthetase 2, mitochondrial	nars2																																197942	776781	2.91799e+06	7.60318e+06	1.09719e+06	471711	1.30648e+07
unreviewed	A0A2R8QH44	Si:ch73-103b11.2	si:ch73-103b11.2																								378802	3.44912e+06	3.83682e+06												7.66474e+06
unreviewed	Q6PBZ1	Ribosomal protein L7a	rpl7a DKEY-226M8.3-001														56163								274177		86608	153502	290621	67506.9	232463	169524	647366	1.3949e+06	1.5017e+06	1.13617e+06	1.28669e+06	1.27741e+06	1.13108e+06	1.08869e+06	1.07946e+07
reviewed	Q08C33	Isochorismatase domain-containing protein 1	isoc1 zgc:153699																											34264.6	595387	1.35853e+06	2.30452e+06	55464.1							4.34817e+06
unreviewed	U5U756	Rabconnectin-3a	dmxl2 Rbcn3a																																218181	239054	1.74914e+06	1.64518e+06	3.36391e+06	2.22572e+06	9.44118e+06
unreviewed	Q6PGX4	Heat shock cognate 70 (Zgc:63663)	hsc70 zgc:63663																	106311										161145			250106		204802	129241	1.29462e+06	6.11285e+06	1.23475e+06	4.53123e+06	1.40251e+07
unreviewed	Q7ZUQ0	Actin-related protein 2/3 complex subunit	arpc1a ARPC1A																								4.3465e+06	367040	474362												5.1879e+06
unreviewed	F1QQ42	NADH:ubiquinone oxidoreductase subunit A1	ndufa1	CI										680220	232262		1.77212e+06	8.91462e+06	7.28586e+06		325318				59043.4																1.92694e+07
unreviewed	A3KNF9	RAP1 GTPase-activating protein 2a (Zgc:153898 protein)	rap1gap2a zgc:153898											1.78884e+06	2.0196e+06		513190																90494.6	978378	1.50402e+06	309003	140196	319348	89010.7	144968	7.89705e+06
unreviewed	E9QD32	Zgc:77439 (Fragment)	zgc:77439																																					2.1225e+06	2.1225e+06
unreviewed	A5PMN9	Calpain 2, (m/II) large subunit b	capn2b																				375564										347768			510921	3.87199e+06	1.8107e+06	5.55094e+06	2.09193e+06	1.45598e+07
unreviewed	C7U126	CD45 antigen (Fragment)	ptprc																						275606		465270	226964	162607							4.97386e+06		216381	200074	298387	6.81915e+06
reviewed	Q4V8U5	Anoctamin-10 (Transmembrane protein 16K)	ano10 tmem16k zgc:114140																										192709	832255	907187										1.93215e+06
unreviewed	Q5PNM7	Translocase of inner mitochondrial membrane 29 (Zgc:110046)	timm29 zgc:110046																								39453.6	59743.9	953390	380862	841521	661412	631946	919340	1.18548e+06	627456	863998	801812	1.24559e+06	821463	1.00335e+07
unreviewed	A3KNM3	Zgc:162239 protein	zgc:162239																		64846.9		495811	647467	1.41412e+06					78730.1	60973	154216	170663		191418	782459	498512	313563	271834	353524	5.49814e+06
unreviewed	Q5RHX2	OCIA domain-containing 2	ociad2					204235																									78865.4	129645	392275	897782	689530	1.7318e+06	4.61255e+06	1.00921e+07	1.88288e+07
unreviewed	Q6NYE1	Fibrinogen beta chain (Fibrinogen, B beta polypeptide)	fgb																					93438.4	3.66875e+06										169328						3.93151e+06
unreviewed	A0A2R8QKL9	Transglutaminase 1-like 1	tgm1l1																																			427449	649711	2.17774e+06	3.2549e+06
unreviewed	E2FHP4	Complement factor H	cfh										131436	303285	584644	34471.4	1.17627e+06	1.97938e+06	6.45132e+06	335943	3.93939e+06	1.29773e+06						35680.7													1.62696e+07
unreviewed	F1R7N2	Tgm2b protein (Transglutaminase 2b)	tgm2b																																	167071	488528	3.01108e+06	4.37357e+06	506514	8.54677e+06
unreviewed	B3DGS8	Glutamate receptor, ionotropic, AMPA 1a	gria1a gria2a														195580	953217	5.60854e+06	157235																		382890			7.29746e+06
unreviewed	B8JM07	Si:ch211-149l1.2 (Fragment)	si:ch211-149l1.2																				318447	6.04352e+06	4.11406e+06		302445		771972			296136	633458	568673	738126	243371	105365			105126	1.42407e+07
unreviewed	Q32LS3	Sb:cb283 protein (Fragment)	sb:cb283 zgc:152830										54634	141541	160045		104499	266062	682952				258086	492505	2.05835e+06		1.92841e+06	560457	127070										154849	656764	7.64622e+06
unreviewed	E9QD09	Serine/threonine-protein phosphatase (EC 3.1.3.16)	ppp3ca																																		102678	505476	1.21491e+06	5.70798e+06	7.53104e+06
unreviewed	E7F0M8	Uncharacterized protein	gxylt1a																271385														8.8719e+06								9.14328e+06
unreviewed	B5DDE1	Chitinase, acidic.3 (Zgc:55406 protein)	chia.3 zgc:55406																								258478	163315	401505	34135		374540	2.16903e+06	2.71711e+06	889350	2.77635e+06	1.45084e+06	4.09586e+06	1.09413e+06	517663	1.69423e+07
unreviewed	Q5TZ84	Cytochrome P450, family 2, subfamily P, polypeptide 10	cyp2p10 cyp2j21																														42781.9				273275	1.20144e+06	6.47068e+06	8.97216e+06	1.69603e+07
unreviewed	A4JYD1	Ncam3 (Fragment)	ncam1b ncam3																								113279	80841.3	1.02385e+06	71792.8			331384	387611	50772	80055.4	464477	713503	968490		4.28605e+06
unreviewed	A8KB74	Ca5 protein (Carbonic anhydrase Va)	ca5a ca5																																		67926.9	703499	2.67357e+06	1.76254e+06	5.20754e+06
unreviewed	Q6DEJ9	Dolichol-phosphate mannosyltransferase subunit 1 (EC 2.4.1.83)	dpm1																																47679.5	957638	6.57891e+06	2.22167e+06			9.8059e+06
unreviewed	B8JL82	Signal sequence receptor, gamma	ssr3																43809.8		68442	61918		100339	311139		687185	287882	1.89044e+06	912386	836139	883579	1.98187e+06	1.26125e+07	1.89424e+07	2.71754e+06	322960	181447	177836	869564	4.38894e+07
unreviewed	F1QDD9	Glutamine--fructose-6-phosphate transaminase 1 (Glutamine-fructose-6-phosphate transaminase 1)	gfpt1																														247520	804704	979451	1.29661e+06	1.79796e+06	2.69888e+06	1.35058e+06	825634	1.00013e+07
unreviewed	A0A0R4IIA7	Talin 2a	tln2a																															36244.1	302147	650744	355081	1.3807e+06	2.96123e+06	2.18192e+06	7.86807e+06
unreviewed	F1R2U1	Sorting and assembly machinery component 50 homolog,-like	samm50l																														512678	1.94145e+06	1.69211e+06	366895	1.12984e+06	736047	327517		6.70653e+06
unreviewed	B2CZC0	Calcium-transporting ATPase (EC 7.2.2.10)	atp2b3b																									132073	1.81898e+06	169016	105717		46828.3								2.27262e+06
unreviewed	E7F1P8	Kertain 95 (Zgc:92035)	krt95 zgc:92035			77351.4						48829.8	681051	460799	389023		141540	354247	824236	4.81631e+07								28722.3							172279		81853.8	344993			5.1768e+07	318947		70407.9
unreviewed	Q3B7E4	Reactive intermediate imine deaminase A homolog (Zgc:92739)	rida hrsp12 zgc:92739										437480	753175	1.63803e+06	738613	2.52821e+06	859757	479933				317562	686770	1.34661e+06		101429	586273	189223				222061	265538	161265				83392.9		1.13953e+07
reviewed	Q7SXF1	7-dehydrocholesterol reductase (7-DHC reductase) (EC 1.3.1.21) (Sterol Delta(7)-reductase)	dhcr7																																		1.01114e+07	5.29036e+06			1.54017e+07
reviewed	F1QEB7	WD repeat-containing protein 11	wdr11																				454077	198808	726837				173199	252812	527303	38073	754456	652076	138716	68440.4					3.9848e+06
unreviewed	A0A0R4ID95	Si:dkey-31i7.2	si:dkey-31i7.2																								619954	594685		406942											1.62158e+06
unreviewed	F1Q8K0	RAD54-like	rad54l											488130						125607			169888					209242	251251	264961			1.00348e+06	1.73415e+06	1.02363e+06	1.59762e+06	716073	287300	692746	3.70188e+06	1.2266e+07
unreviewed	A8WBZ8	Slow myosin heavy chain 3 (Fragment)	smyhc3											428981	134747	40521.4	191544	157616	320540										261386		147210										1.68254e+06
unreviewed	A8E561	Zgc:63840 protein	ddb1 zgc:63840																															253424		214026	3.98108e+06				4.44853e+06
unreviewed	E7F0E2	Glucosamine-6-phosphate isomerase (EC 3.5.99.6) (Glucosamine-6-phosphate deaminase)	gnpda2																								128178		110006	507766	487303										1.23325e+06
reviewed	F1QDI9	DNA helicase MCM9 (EC 3.6.4.12) (Minichromosome maintenance 9)	mcm9			169915		246822				386160	230525	588219		608627	1.42892e+06	1.50819e+06	82756.4														107810								5.35795e+06						480195		301030
unreviewed	F1RAH7	Alanyl-tRNA synthetase 2, mitochondrial (putative) (Fragment)	aars2																						309193									499334	1.84347e+06	1.31125e+06	1.21749e+06	1.78621e+06	2.09085e+06	2.0987e+06	1.11565e+07
unreviewed	A7MCG6	Zgc:92380 protein	zgc:92380																									416395	2.42613e+06												2842523
unreviewed	B8A5D8	DNA replication helicase/nuclease 2	dna2 si:ch211-1n9.7										350062					311955																							662017
unreviewed	B1WB97	LOC556726 protein (Fragment)	ctnnd1 LOC556726																																	82267.4	72147.3	2.07449e+06	3.98308e+06	1.53615e+06	7.74813e+06
unreviewed	B5DC62	Collagen XII alpha-1 chain (Fragment)	col12a1a col12a1			73561.7	145684	491278	88298.8	311941	307978	229804	267213								249987												387609			126557				466905	3.14682e+06		32025	272655	368790	356559	881488	719249	908125
unreviewed	F1Q6A6	Coiled-coil domain-containing 180	ccdc180																											155533	522199	692539	3.46531e+06	2.00197e+06	2.71185e+06	1.96582e+06	1.05098e+06	649374	1.29017e+06	2.94374e+06	1.74495e+07
unreviewed	A8KBQ4	Tomm22 protein	tomm22																								193007	1.21165e+06	2.48095e+06	491328	26559.4	57452.5	43251.2		62485.1	134005	62390.7		108766	1.17925e+06	6.05109e+06
unreviewed	F1R5R0	Cystathionase (cystathionine gamma-lyase),-like	cthl																												589934	4.70077e+06	2.81174e+06	56574.6							8.15902e+06
unreviewed	A9JST4	Tuba8l4 protein (Tubulin, alpha 8-like 4)	tuba8l4																																532179	519985	195086	131807	1.74639e+06	6.11161e+06	9.23705e+06
unreviewed	A2CEG2	Stomatin (Fragment)	stom DKEYP-10E10.1-001							107657	71260.1	32839	413574	898108	1.4967e+06	243846	1.68002e+06	607535	1.29568e+06																						6.84721e+06								314085
unreviewed	A0A0G2KFV1	DNA topoisomerase I mitochondrial	top1mt																																523488	1.60376e+06	1123427	532461	652053	197836	4.63303e+06
reviewed	Q7ZV60	Mitochondrial chaperone BCS1 (BCS1-like protein)	bcs1l zgc:56205																					7.2096e+06	1.15297e+07												103005				1.88423e+07
unreviewed	F6NUZ4	Enolase 2	eno2			62269.8													563719																189105				67126.9	3.83116e+06	4.71338e+06
reviewed	Q6PHG2	Hemopexin	hpx																																				1.69689e+06	2.98244e+06	4.67934e+06
unreviewed	A1A5Y1	Microsomal glutathione S-transferase 3b (Zgc:158387)	mgst3b zgc:158387																																	1.10338e+06	7.41727e+06	345028			8.86567e+06
unreviewed	F1QYP6	Carboxypeptidase (EC 3.4.16.-)	si:ch211-122f10.4 zmp:0000001085																													206038	3.61926e+06	3.64294e+06	1.8986e+06	453806					9.82063e+06
unreviewed	B0UXW0	Phosphatidylinositol-5-phosphate 4-kinase, type II, alpha b	pip4k2ab																												32943.8		271418	447853	592886	888355	1.11141e+06	1.38875e+06	830177	610982	6.17477e+06
unreviewed	A0A2R8QQX2	Mitofusin 1b	mfn1b																													30521.9	56004.5	284158	1.47684e+06	4.58706e+06	993557	144678		60934.6	7.63375e+06
unreviewed	Q8JGR8	Lysosome membrane protein II (Scavenger receptor class B, member 2) (Scavenger receptor class B, member 2a)	scarb2a cd36l2 scarb2																				297095										2.87016e+06	4.06288e+06							7.23014e+06
unreviewed	A7MCF2	Zgc:103624 protein	myl6 zgc:103624								68797.1	68435.7	172019		41228.4																				174387	2.53355e+06	572282	402237	1.19679e+06	279116	5.50884e+06
unreviewed	A3KNS6	Zgc:114114 protein	mrpl44 zgc:114114																60591.4					55892.1	327808		467653	146957	1.19245e+06	217721	576816	1.42947e+06	4.19599e+06	3.70317e+06	1.41811e+06	179079	64606.5			269445	1.43058e+07
unreviewed	Q502P5	Serpina1 protein (Fragment)	serpina1																														47662.3					382333	1.9655e+06	8.07005e+06	1.04656e+07
unreviewed	F1QL44	Filamin C, gamma b (actin-binding protein 280)	flncb																						64505.4										113541				77084.6	82286.2	337417
unreviewed	A0A0R4IBT7	Short chain dehydrogenase/reductase family 39U, member 1	sdr39u1																																	50154.8	167725	153285	294938	1.68391e+06	2.35001e+06
reviewed	Q6PCR7	Eukaryotic translation initiation factor 3 subunit A (eIF3a) (Eukaryotic translation initiation factor 3 subunit 10) (eIF-3-theta)	eif3a eif3s10							469938										129264															775028	1.23844e+06	1.36273e+06	1.89546e+06	1.45568e+06	722758	8.0493e+06
unreviewed	Q6DFZ5	Solute carrier family 2 member 3a (Zgc:92476)	slc2a3a slc2a3 zgc:92476																														2.9734e+06	5.03949e+06	2.68243e+06	1.49761e+06					1.21929e+07
unreviewed	A5D6S4	LOC565774 protein (Fragment)	c5 LOC565774																										1.45821e+06											549998	2.0082e+06
unreviewed	A8E583	Ppp2cb protein (Protein phosphatase 2, catalytic subunit, beta isozyme)	ppp2cb																														85010.3	1.27047e+06	741959	343030	1.50965e+06	2.98957e+06	2.10561e+06	1.46758e+06	1.05129e+07
unreviewed	B8JLG4	Claudin	cldn15la cldn10l1a																																	753583	487198		706836	1.99934e+06	3.94696e+06
unreviewed	Q498W6	NADH dehydrogenase [ubiquinone] 1 alpha subcomplex subunit 12	ndufa12 zgc:112053	CI				93954.1	83224.7	168276		306851	239606	285298	246411		483341	427039	532923	47699.2					52085.8		92451.2		236857		135446	188819	366682	313784	824086	443777	1.17665e+06	1.76382e+06	2.68852e+06	2.60927e+06	1.38069e+07
unreviewed	A0A0R4IG66	Tetraspanin	N/A																																						0
unreviewed	B8A5K2	Integrin, alpha 6b	itga6b																				275189	714887	815558										122952	128200					2.05679e+06
unreviewed	B0S7K7	Carboxypeptidase (EC 3.4.16.-)	scpep1																																1.63749e+06	3.342e+06	300732				5.28022e+06
unreviewed	E7FCN5	Integrin beta	itgb2																				206582	202520	1.98724e+06							80277.4	213644								2.69027e+06
unreviewed	Q68EG7	MORC family CW-type zinc finger 2	morc2																														81454.8	107797	557559	1.4003e+06	977681	464341	566329	172810	4.32827e+06
unreviewed	E9QJI4	Si:ch211-264f5.6	si:ch211-264f5.6																								705664	180139	2.27881e+06												3.16462e+06
unreviewed	E9QHS2	AlkB homolog 1, histone H2A dioxygenase	alkbh1 si:ch211-133l14.1										484615															1.11305e+06	895898	155461			70968.8								2.71999e+06
reviewed	Q68EH8	FAD synthase (EC 2.7.7.2) (FAD pyrophosphorylase) (FMN adenylyltransferase) (Flavin adenine dinucleotide synthase) [Includes: Molybdenum cofactor biosynthesis protein-like region; FAD synthase region]	flad1 zgc:91843																																537736	1.68816e+06	1.48477e+06	2.29602e+06	3.72375e+06	4.32584e+06	1.40563e+07
unreviewed	A0A0R4IK97	Peptidyl-tRNA hydrolase 1 homolog	ptrh1																																						0
unreviewed	B0JZM6	UDP-glucuronosyltransferase (EC 2.4.1.17)	ugt5g1 zgc:175099																														4.57018e+06	646956							5.21714e+06
unreviewed	Q7ZVF1	Chitinase, acidic.1 (Zgc:56053) (Zgc:56053 protein)	chia.1 zgc:56053																															510273	947552	1.44971e+06	5.67845e+06	3.26825e+06	2.15421e+06	768752	1.47772e+07
unreviewed	Q1LVP0	TraB domain-containing (Fragment)	trabd																																			105112	639829	4.52058e+06	5.26552e+06
unreviewed	Q6NX98	ST13 Hsp70-interacting protein (Suppression of tumorigenicity 13 (Colon carcinoma) (Hsp70 interacting protein))	st13																												42565.7	144592	1.62966e+06	1.55205e+06	1.01382e+06	1.10692e+06	653481	1.48944e+06	1.69896e+06	1.61589e+06	1.09474e+07
unreviewed	E9QBU9	Eukaryotic translation initiation factor 2 subunit 3 (Fragment)	eif2s3																														211436	192946	707272	1.50754e+06	1.82609e+06	1.08705e+06		89757.3	5.62209e+06
unreviewed	B8A5H6	Hexokinase domain-containing 1	hkdc1																				95787.2	57343.8	62808.1						164214		298553	1.64279e+06	5.28487e+06	4.90713e+06	3.141e+06	2.58122e+06	929136	1.33383e+06	2.04987e+07
unreviewed	B3DKC5	Lamin A	lmna																								253257	1.06418e+06	3.22495e+06	550260	306052	131021	243772	324635	158005					569595	6.82573e+06
unreviewed	A0JMJ6	Cyp2k19 protein (Fragment)	cyp2k19																																			135369	765180	1.51357e+07	1.60363e+07
unreviewed	F1R5P8	Si:dkey-73n8.3 (Fragment)	si:dkey-73n8.3																											435973				1.19394e+06	813208						2.44312e+06
unreviewed	Q5TZ86	Cytochrome P450, family 2, subfamily J, polypeptide 23 (Cytochrome P450, family 2, subfamily P, polypeptide 8)	cyp2p8 cyp2j23																																	99673.8		75963.2	301486	1.03178e+07	1.0795e+07
unreviewed	E7FF92	Uncharacterized protein																																63758.4		1.23374e+06		85856.5		713143	2.0965e+06
unreviewed	F1QZA5	Proteasome 26S subunit, non-ATPase 6	psmd6								100147	1.09285e+06	511343	1.45561e+06	1.26322e+06		316258	103851	252120	88825.1	56080.5		266805	631042	900126		232286	51563.3	94746.8					104878	52270.3	76283.4					7.65031e+06								404929
reviewed	Q1L9A2	Optic atrophy 3 protein homolog	opa3 si:dkey-12o15.3																781730				185597	205546	3.49871e+06			111605	51141.2		80398.6		108643	248814	489152	751515	1.31872e+06	3.20821e+06	2.61987e+06	795441	1.44551e+07
unreviewed	A3KNN5	Zgc:162272 protein	psmd14 zgc:162272								189453	221518	1.55854e+06	668695			568371	197595	670779				722998	1.11839e+06	1.26359e+06		203251	226032	300629	224848	151603	108197	238933			132437					8.76586e+06
reviewed	Q0P499	Probable glutamate--tRNA ligase, mitochondrial (EC 6.1.1.17) (Glutamyl-tRNA synthetase) (GluRS)	ears2 zgc:153247																														315617		19565.9	729124	51352.2	63112	1.75951e+06	5.01934e+06	7.95762e+06
unreviewed	A8E7N6	Zgc:153441	zgc:153441																															344212	389402	662737	1.43966e+06	1.44805e+06	762925	8809305	1.38563e+07
unreviewed	F6P0Y5	Cytochrome b-c1 complex subunit 6	uqcrh	CIII				135634			451216	1.20666e+06	367129	1.24189e+06	417354								1.61173e+06	2.159e+06	386723															224898	8.20222e+06							166826	887947
unreviewed	A0A0R4IBA4	Si:ch73-97h19.2	si:ch73-97h19.2																																	583109	4.54057e+06	1.37767e+06	304152		6.80549e+06
unreviewed	Q6NZU0	Heat shock protein 4 (Heat shock protein 4b)	hspa4b hspa4																												116954	137618		74557.8				1.05467e+06	1.40229e+06	3.40064e+06	6.18673e+06
unreviewed	F8W3G1	Zinc finger protein 277	znf277										588734	627567		256868			1.23356e+06											216922			459813	1187918	2.02592e+06	1.33875e+06	263009	252546	590731	7.92182e+06	1.69642e+07						222463		599182
reviewed	Q6TGZ5	4-hydroxyphenylpyruvate dioxygenase (EC 1.13.11.27) (4-hydroxyphenylpyruvic acid oxidase) (4HPPD) (HPD) (HPPDase)	hpd zgc:56326																											149289	308935	767057	3.32639e+06	1.84294e+06	874727	679267					7.94861e+06
unreviewed	E9QGF2	Plasminogen (Fragment)	plg																								50860.3	42564.1	278774	376532	178138	630806	1.9003e+06	2.40445e+06	692166	96466.8	57630.8		190299	389414	7.28841e+06
unreviewed	E7F5M3	Methionyl-tRNA synthetase 2, mitochondrial	mars2																																			1.42762e+06	5.93783e+06	1.35596e+06	8.72141e+06
unreviewed	F1QSM7	Scavenger receptor class B, member 2c	scarb2c																														159303	1.02794e+06	3.50797e+06	121555					4.81677e+06
reviewed	E7F4N7	Stimulator of interferon genes protein (STING) (Transmembrane protein 173)	tmem173 sting																																						0
unreviewed	A2CET0	Symplekin	sympk si:dkeyp-117b8.1																																	357061	1.08157e+06	631475	2.78286e+06	2740572	7.59353e+06
unreviewed	E9QGC5	Cytochrome P450, family 3, subfamily c, polypeptide 1 (Fragment)	cyp3c1																												140694					379378	931454	535753	3.9841e+06	3.78694e+06	9.75833e+06
unreviewed	Q1LYC5	Mitochondrial calcium uptake 2	micu2 efha1																														233281	95496.1	610855	2.31087e+06	2.99986e+06	2.7869e+06	1.7556e+06	1.66642e+06	1.24593e+07
unreviewed	Q66HV8	ATP-dependent 6-phosphofructokinase (ATP-PFK) (Phosphofructokinase) (EC 2.7.1.11) (Phosphohexokinase)	pfkma pfkm																						97851.3								34527.7	33668.1	140622	578182	1.32177e+06	591659	338304	335789	3.47237e+06
unreviewed	Q6P0G6	Myosin, light chain 1, alkali; skeletal, fast (Zgc:77231)	myl1 zgc:77231											625786																			104435	79684.3		2.15811e+06	732779	200443	1.21272e+06	245123	5.35908e+06
unreviewed	A0A2R8QIM6	Uncharacterized protein	LOC108179086																																				769194		769194
unreviewed	F1QAJ8	TRAF2 and NCK-interacting kinase b	tnikb																																	1.39833e+06		73563.7	117277	3.6407e+06	5.22987e+06
unreviewed	B3DFS9	Myosin, heavy chain 11a, smooth muscle (Myosin, heavy polypeptide 11, smooth muscle)	myh11a myh11							289330	647481	155011	816095	959142	964440	99360.4	348857	148542	902859																	64011.3	47970.1	112501	62188.7	131378	5.74916e+06						37659.6	25347.6	964431
reviewed	Q7T385	V-type proton ATPase subunit C 1-A (V-ATPase subunit C 1-A) (Vacuolar proton pump subunit C 1-A)	atp6v1c1a atp6v1c1 zgc:64034											5.0068e+06	4.3502e+06																								70056.5	1.44577e+06	1.08728e+07
unreviewed	Q5BKW5	Ribosomal protein L12 (Rpl12 protein)	rpl12			101443		36950.3		55781.5					43054.4					115578										31592.3					210782	85602.2	398885	665958	988420	2.0357e+06	4.76975e+06	109582		137620
unreviewed	A8E7N8	Proteasome subunit beta (EC 3.4.25.1)	psmb4															167178	5.59209e+06	2.58825e+06																					8.34751e+06
unreviewed	A4QN67	Tpr protein (Fragment)	tprb tpr																											341220	1.27913e+06		111561	203965		224504		312370	760788	98585	3.33212e+06
unreviewed	Q804G7	Annexin	anxa4									59148.3																127730	774189	376181	1.66549e+06	1.65569e+06	1.78472e+06	397728	441073	381701	426488	481203	2.86243e+06	1.33735e+07	2.48072e+07								182273
unreviewed	X1WED4	Solute carrier family 12 member 5a	slc12a5a																											36173.6			2.96764e+06	9.73275e+06	2.99515e+06						1.57317e+07
unreviewed	Q76IK9	Pol-like protein	ORF2		690658										572172				328123										2.4067e+06				244619	1.08746e+06	510215		993484	347637			7.18106e+06
unreviewed	A4FVG0	Si:dkey-241l7.6 protein	si:dkey-241l7.6																																				83689.3	3.59116e+06	3.67485e+06
unreviewed	F1QNI9	Calsequestrin	casq1a																														325206	211982	408030	705240	431402	491168	762883	901960	4.23787e+06
reviewed	Q6DGA7	Cytochrome b-245 chaperone 1 homolog (Essential for reactive oxygen species protein) (Eros)	cybc1 eros zgc:91940																																			2.26675e+06		327539	2.59429e+06
unreviewed	E7F9H3	Contactin-associated protein-like 3	cntnap3 si:ch211-122m3.1											156543													143200		497273	358100	185643	251811	331035	1.18827e+06	1.1052e+06	338491	499885	495854	500517	1.0958e+06	7.14762e+06
reviewed	Q6P963	Hydroxyacylglutathione hydrolase, mitochondrial (EC 3.1.2.6) (Glyoxalase II) (Glx II)	hagh zgc:73161																															74625.6	181002	195429	114708	293573	628834	3.2392e+06	4.72737e+06
unreviewed	Q6NY22	Txndc4 protein (Fragment)	erp44 txndc4																				346083	788956	3.51824e+06		58054		45519.7				247763			244161	492080	324825	209743	3.82234e+06	1.00978e+07
unreviewed	E9QBJ2	Si:dkey-188g12.1	si:dkey-188g12.1																											42025.5			297409			2.14601e+06	625502			598735	3.70969e+06
unreviewed	A0A0R4IPA7	Sperm flagellar 2	spef2																																	57732.8	113300		396160	2.31983e+06	2.88702e+06
unreviewed	A3KP51	Mrpl37 protein	mrpl37																														1.15562e+06	1.46646e+06	1.82429e+06	2.18835e+06	1.17755e+06	1.14216e+06	796764	702634	1.04538e+07
unreviewed	A8KBR1	Zgc:77799 protein	tagapa zgc:77799																								2.78659e+06										616146	4.52392e+06	3.79403e+06	386438	12107119
unreviewed	A0A0R4IY27	Neurobeachin b	nbeab						408876		389464		203941				168692	426855	80350.9											138999		145724		49229.2	254958	322842		174126	83663.8	420597	3.26832e+06
reviewed	F1R6N4	Ethylmalonyl-CoA decarboxylase (EC 4.1.1.94) (Enoyl-CoA hydratase domain-containing protein 1) (Methylmalonyl-CoA decarboxylase) (MMCD) (EC 7.2.4.3)	echdc1																																191962	666399	1.2407e+07	5.18609e+06			1.84515e+07
unreviewed	Q0P468	Nipsnap1	nipsnap1																						296834				92478.4		45172.5	107199	275510	483708	433746	1.62802e+06	6.6572e+06	804738	384801	324368	1.15338e+07
unreviewed	A8WG34	Im:7138837 protein (Fragment)	acaca im:7138837																	157774					180297			123523	933649					38188.7				85271.3	118899		1.6376e+06
reviewed	E7F6T8	Ubiquitin carboxyl-terminal hydrolase 37 (EC 3.4.19.12) (Deubiquitinating enzyme 37) (Ubiquitin thioesterase 37) (Ubiquitin-specific-processing protease 37)	usp37 zgc:152882 zgc:153999																1.79075e+06						94407.5																1.88516e+06
unreviewed	A5WUU2	Early endosome antigen 1 (Fragment)	eea1										385784	1.81195e+06	2.92281e+06	81786.6	66896.5												264425												5.53365e+06								104039
unreviewed	A7MBY7	Ankyrin 3b (Zgc:171763 protein)	ank3b zgc:171763																																154673			976735	1.28299e+06	1.4346e+06	3.84899e+06
unreviewed	A7YYJ0	Hydroxy-delta-5-steroid dehydrogenase, 3 beta-and steroid delta-isomerase	hsd3b7																																					1.66055e+06	1.66055e+06
unreviewed	E7F5R6	Kelch-like family member 43	klhl43																											363107			430508	635202		782850	319974				2.53164e+06
unreviewed	A4IGF7	Zgc:162944 protein	zgc:162944																																				148942	5.61473e+06	5.76367e+06
unreviewed	F6NLI6	Peptidyl-prolyl cis-trans isomerase (PPIase) (EC 5.2.1.8)	ppib																														342269	802785	1.37121e+06	2.26514e+06	4.32816e+06	5.20007e+06	4.35658e+06	4.2952e+06	2.29614e+07
reviewed	A9JRE2	Methylthioribose-1-phosphate isomerase (M1Pi) (MTR-1-P isomerase) (EC 5.3.1.23) (S-methyl-5-thioribose-1-phosphate isomerase) (Translation initiation factor eIF-2B subunit alpha/beta/delta-like protein)	mri1 zgc:172216																																				243942	3.95733e+06	4.20127e+06
unreviewed	F1Q6B2	Peptidyl-tRNA hydrolase 2	ptrh2																																		113762	536060	2.6888e+06	8.02057e+06	1.13592e+07
unreviewed	I3ISW4	Proteasome subunit beta 8A (Fragment)	psmb8a psmb8															168844	1.09723e+06	260176																					1.52625e+06
unreviewed	E9QGM5	Dipeptidyl-peptidase 3 (Fragment)	dpp3																														53812.9	45460.7			317845	2.71412e+06	2.6909e+06	2.94598e+06	8.76812e+06
unreviewed	X1WBR5	Heat shock protein 4-like	hspa4l																														135594	5.42876e+06	3.23563e+06	443554	360467	521329	1.15039e+06	1.67958e+06	1.29553e+07
unreviewed	A8WGM9	Pla2g15 protein (Fragment)	pla2g15 lypla3																										468881												468881
unreviewed	E7F9U8	Solute carrier family 44 member 1b	slc44a1b																													2.17102e+06	823181								2.9942e+06
reviewed	Q7ZV15	Vesicle-trafficking protein SEC22b-A (SEC22 vesicle-trafficking protein homolog B-A)	sec22ba sec22l1a zgc:56278																														1.05127e+06					766606			1.81788e+06
unreviewed	A2CEP2	SH3-domain GRB2-like endophilin B2b (Fragment)	sh3glb2b																								281337		909359	109552	857328	1.28758e+06			169450	289335	208577			740674	4.85319e+06
unreviewed	F1REM1	Acyl-CoA thioesterase 15	acot15 si:dkeyp-89c11.3																																		641417	222751		67153.1	931321
reviewed	A8E7C5	Phosphatidylinositide phosphatase SAC2 (EC 3.1.3.25) (Inositol polyphosphate 5-phosphatase F) (Sac domain-containing inositol phosphatase 2) (Sac domain-containing phosphoinositide 4-phosphatase 2) (hSAC2)	inpp5f sac2 si:dkey-192p21.1																865884	4.02273e+06	472722																				5.36133e+06
unreviewed	Q6IQA7	Histocompatibility (minor) 13 (Hm13 protein) (Signal peptide peptidase)	hm13																												145538	1.32993e+06	4.08162e+06	121779							5.67887e+06
unreviewed	Q66HY4	Zgc:92214	cyp8b3 zgc:92214																																						0
unreviewed	Q7ZWH4	Actin-related protein 2/3 complex subunit 5	arpc5b																								3.02596e+06	124391	199159												3.34951e+06
unreviewed	A8WFS1	Eftud2 protein	eftud2			271093			819812	791075	276129			222712	851078	507185																	189553								3.92864e+06		294315		234223	346482			735995
reviewed	Q155U0	Vacuolar protein sorting-associated protein 51 homolog (Protein fat-free)	vps51 ffr							215779	165792	369196	428478	213826									1.35722e+06	368756	113538			65028.2				57386.6	225859	169594	172530	280840	324900	396161	291583	1.72266e+06	6.93912e+06			46975.4				119430	114398
unreviewed	F1Q9R5	STEAP family member 4	steap4																								465150	786827	1.21286e+06				29805.2			28781.6	139315				2.66274e+06
unreviewed	Q1RLR3	Keratin 93 (Zgc:136902)	krt93 zgc:136902		166771	402986	181559	473063	259311	1.01282e+06	233075		1.48996e+06	583756	574362	86770.5	515238	210755	721977																						6.9124e+06	386107	157596	543382	1.43472e+06	151460	161739
unreviewed	F1R9R7	ArfGAP with FG repeats 1a	agfg1a																		168066		134703	173237	467481		276702	250059	954741	274412	469599	666145	2.05653e+06	2.40286e+06	874489	179469	74637.1		92444.7	236930	9.75251e+06
unreviewed	F1QY34	Low density lipoprotein receptor-related protein 1Ab	lrp1ab lrp1																102989						34990.7				45429.7					29574.9	42739.4	20996.2			87109.6	283712	647542
unreviewed	B0JYH6	Nectin 1b	nectin1b pvrl1b																														69580.9	74244.7	125157	197638	662020	1.39945e+06	1.6909e+06	306592	4.52558e+06
unreviewed	E7F7H0	Microtubule-associated protein 9	map9																															107889							107889
unreviewed	F1QLU1	Si:ch211-149a19.3	si:ch211-149a19.3 si:ch211-149a19.4																														76451.7		495000	1.51192e+06	1.04423e+06	154256	623495	192640	4.09799e+06
unreviewed	F1Q7A3	Phosphoinositide phospholipase C (EC 3.1.4.11) (Fragment)	plcl1																																	534254	1.18726e+06	1.94342e+06	1.89422e+06	517580	6.07674e+06
unreviewed	F1QGI2	SEC63 homolog, protein translocation regulator	sec63																												144664	284133	293405	183788	355734	672566	1.70549e+06	3.49346e+06	1.60652e+06	328280	9.06803e+06
unreviewed	A0A2R8Q938	Si:ch1073-464p5.5	si:ch1073-464p5.5																																						0
unreviewed	F1Q9V4	Carbamoyl-phosphate synthetase 2, aspartate transcarbamylase, and dihydroorotase (Fragment)	cad																					318945					97947.1		110270	40775	305039	246517	149923	89146.6	353957	408372	358284	132442	2.61162e+06
unreviewed	A0A0R4IVX4	Si:dkey-151g22.1	si:dkey-151g22.1																												918415	76369	640299	338327	540423	548968			113625		3.17643e+06
unreviewed	F8W3Z4	Xin actin-binding repeat-containing 2a	xirp2a																				164670									93329.3	752605	243669	560297	293109		279375		199593	2.58665e+06
unreviewed	A0A0R4IKT3	Human immunodeficiency virus type I enhancer-binding protein 1	hivep1																																580704			6.55639e+06	1.53923e+06	9.49467e+06	1.8171e+07
unreviewed	D9IG64	Leucine-rich repeat kinase 2	lrrk2																	2.32617e+06																					2.32617e+06
unreviewed	F1QQC5	Solute carrier family 27 member 2a	slc27a2a slc27a2																															35996.1	122016	681316	1.3074e+06	8.07378e+06	6.28919e+06	734979	1.72447e+07
unreviewed	F6P8R2	Oxysterol-binding protein	osbp																																113064	41315.5	311972	1.16442e+06	829601	1.46647e+06	3.92685e+06
unreviewed	A4FVM4	Terpene cyclase/mutase family member (EC 5.4.99.-)	lss																																	144080	636738	3.98682e+06	2.54079e+06		7.30842e+06
unreviewed	A1L213	RUN and FYVE domain containing 3	rufy3																													38633.8	1.00424e+06	1.35165e+06	2.07834e+06	1.68303e+06	1.28868e+06	893854	1.53613e+06	1.32464e+06	1.11992e+07
unreviewed	B8JIB4	Aminopeptidase (EC 3.4.11.-)	enpep																								573271							209175		114577	563179	48969.3			1.50917e+06
unreviewed	Q6DI36	RAB15, member RAS oncogene family (Zgc:86635)	rab15 zgc:86635																											234251				87798.1	151440	236148	336760	1.21489e+06	1.76076e+06	2.31537e+06	6.33742e+06
unreviewed	F1QZ40	Formimidoyltransferase cyclodeaminase (Fragment)	ftcd																						540099									40322.5		435653	50078	690550	2.98888e+06	394789	5.14037e+06
unreviewed	X1WC44	Si:ch211-212c13.8	si:ch211-212c13.8																					1.3265e+06	4.38168e+06																5.70818e+06
unreviewed	A0A0R4IFH5	3-hydroxy-3-methylglutaryl coenzyme A reductase	hmgcrb																					3.7693e+06																	3.7693e+06
reviewed	Q29RB4	Olfactomedin-like protein 3A	olfml3a olfml3 zgc:153815																									978777													978777
unreviewed	B8A482	LPS-responsive vesicle-trafficking, beach and anchor-containing (Fragment)	lrba						408876		389464		203941					146926	80350.9											138999					241217	322842		174126		420597	2.52734e+06
unreviewed	F8W557	ATP-binding cassette, sub-family C (CFTR/MRP), member 12	abcc12																					182652	442732		303906	122910	142703	93451.1	112210	96991							170028	368328	2.03591e+06
unreviewed	F1R4N4	Si:dkey-19b23.11	zpax4 si:dkey-19b23.11			52340.7																							529547	117788											699675		153948	415011	460451	404662	637865	856921	1.00617e+06
unreviewed	B0S789	Signal transducer and activator of transcription	stat1b										1.56804e+06		536497		68346.6										102531		1.79656e+06	215944							78905.1	97994.5		350761	4.81558e+06								95744.6
reviewed	F1QAJ4	Glutamyl-tRNA(Gln) amidotransferase subunit A, mitochondrial (Glu-AdT subunit A) (EC 6.3.5.7) (Glutaminyl-tRNA synthase-like protein 1)	qrsl1																																			172348	2.03979e+06	5.69169e+06	7.90383e+06
unreviewed	E9QFR8	Actinin, alpha 2b	actn2b																								1.56289e+06			2.08452e+06		1.63155e+06	758336			1.15801e+06	872262	484728	456993	2.67454e+06	1.16838e+07
unreviewed	F1RDG4	Si:dkey-222f2.1	si:dkey-222f2.1				142775	227760	140064	3.62263e+06	1.31254e+06	120729	93435.4	1.24587e+06	3.18035e+06	36821.8	654848	629642	1.27624e+06						86707			23563.9					95017.9		137905			205797		1149260	1.4382e+07				105683				340026
unreviewed	E9QCY0	Neuropeptide Y receptor Y8a (Fragment)	npy8ar																					3.53094e+06																	3.53094e+06
unreviewed	D9IWE2	Mitotic arrest deficient 1-like 1 (Mitotic arrest deficient-like protein 1)	mad1l1										176332	77466.7		18517.3	272065	127853	400733																						1.07297e+06							61373.6	127757
unreviewed	F1RD76	Mitochondrial pyruvate carrier	zgc:103678																																			1.16765e+06	5.96869e+06	443938	7.58027e+06
unreviewed	Q499A0	Transmembrane emp24 protein transport domain containing 9	tmed9																														1.41058e+06	5.35964e+06	4.67944e+06	2.65342e+06	564575	175053			1.48427e+07
unreviewed	A3KQ06	Ribosomal protein S9 (Fragment)	rps9																						225446			118828	308161	168442	178683			676178	781177	1.43417e+06	930590	1.31241e+06	608735	1.27176e+06	8.01457e+06	171256		205180
unreviewed	B8JIL3	Toll-like receptor 3	tlr3																								592919	45309.3					48949	70778.6	160157	91172.5		95887.9			1.10517e+06
reviewed	F6P3G4	26S proteasome non-ATPase regulatory subunit 11A (26S proteasome regulatory subunit RPN6-A)	psmd11a								129257	613971	2.31501e+06	1.82513e+06	1.03641e+06	135844	66685.5		344057		109401	82555	96326.8	275539	629996		204681		124194	139998											8.12906e+06								252041
unreviewed	E7FEJ8	Cytochrome P450, family 2, subfamily P, polypeptide 7	cyp2p7																														80441.7	123405	92912.6	80625.7	76957.8	411428	864403	8.15761e+06	9.88779e+06
unreviewed	A5WVR3	Translin-associated factor X-interacting protein 1	tsnaxip1																											76589.3											76589.3
unreviewed	A0A0P0CP42	CARMIL3	carmil3																																				2.11105e+06		2.11105e+06
unreviewed	F6P2T1	Si:dkey-32e23.4	si:dkey-32e23.4																													187882	502653	280324	110651	198635	100448	625866	2.46789e+06	3.72137e+06	8.19572e+06
unreviewed	A4JYK9	Zgc:110372	zgc:110372																																969276	2.72971e+06	1.29632e+06				4.9953e+06
unreviewed	F1QN67	Myosin X,-like 3 (Fragment)	myo10l3																											266141	685855		112926		191236						1.25616e+06
unreviewed	E9QJ03	Proteasome subunit beta 7	psmb7															231013	2.85633e+06	683422																					3.77076e+06
reviewed	Q1L8L9	Adenylate kinase 2, mitochondrial (AK 2) (EC 2.7.4.3) (ATP-AMP transphosphorylase 2) (ATP:AMP phosphotransferase) (Adenylate monophosphate kinase)	ak2 si:ch211-197n10.1																																	148682		1.05881e+06	1.47286e+06	3.3478e+06	6.02816e+06
unreviewed	R4GE41	Si:ch211-286b5.9	si:ch211-286b5.9																														96472	152453	1.75672e+06	1.19536e+07	864810	470993	922252	329228	1.65465e+07
unreviewed	A2CES8	Solute carrier family 31 (Copper transporters), member 1	slc31a1 Slc31a1 DKEY-190C14.4-001																														336697	1.0601e+06	2.23939e+06	2.55256e+06					6.18876e+06
unreviewed	I3IT92	Aldehyde dehydrogenase 3 family, member B1 (Fragment)	aldh3b1																											60388.3	106866	753778	3.20886e+06	1.47415e+06	761760	498610	336812	326887	229741		7.75785e+06
reviewed	Q9MIY9	NADH-ubiquinone oxidoreductase chain 2 (EC 7.1.1.2) (NADH dehydrogenase subunit 2)	mt-nd2 mtnd2 nd2	CI						60501.7	182972	125287		2.11454e+06	680852		896524	4.75344e+06	4.51068e+06	385850																					1.37107e+07								172526
reviewed	Q6TLF6	Regucalcin (RC) (Gluconolactonase) (GNL) (EC 3.1.1.17)	rgn zgc:92078																														63082.2	66488.5	330962	5.13285e+06	238399		46114.1		5.8779e+06
unreviewed	Q8QHI1	Sodium/potassium-transporting ATPase subunit beta	atp1b3a																											193660	79688.4		675698								949046
unreviewed	A0JML7	ADP-dependent glucokinase	adpgk																																	45131.9	160807	2.87092e+06	3.12413e+06		6.20098e+06
reviewed	A8WE67	KIF1-binding protein homolog	kbp										264945																												264945								226662
unreviewed	B0S6B9	Nardilysin a (N-arginine dibasic convertase)	nrd1a																														87924.7	267624	515766	600092	360851	3.7516e+06	2.49805e+06	1.33382e+06	9.41573e+06
unreviewed	B0S7E1	Bromodomain-containing 7	brd7										216950	139245	168006		1.29644e+06	758059	1.60125e+06	476012													213282	192379	248825	370303	398311		222854	138193	6.44011e+06
unreviewed	E7F905	PTPRF-interacting protein alpha 3	ppfia3														123178											49120.1	1.43542e+06	666268	506914	144194					383633				3.30873e+06
unreviewed	A5PLB5	LOC559122 protein (Fragment)	cfhl4 LOC559122																															67896.5	5.7115e+06	1.88426e+06					7.66365e+06
unreviewed	Q1RLW1	Beta-carotene oxygenase 2a (Beta-carotene oxygenase 2b)	bco2b bcdo2 bco2a																																				2.62633e+06	7.08546e+06	9.71178e+06
unreviewed	A9JRB1	Zgc:172057 protein	wipf1a zgc:172057																																						0
unreviewed	F1QT47	Gamma-tubulin complex component	tubgcp2												169282						51951.9						450336		774967	224748	185643	568059	332190	1.07007e+06	976143	338491	499165	244495	697182		6.58272e+06								597354
unreviewed	E7FC95	Dynamin 1b	dnm1b																																75827.8	172214	463380	1.00641e+06	798033	3.94735e+06	6.46322e+06
unreviewed	E7EYF3	Ubiquitin-like modifier-activating enzyme 7	uba7																																199787	2.84943e+06	988702				4.03792e+06
unreviewed	A3KNL9	Nudix (nucleoside diphosphate-linked moiety X)-type motif 6 (Zgc:162229 protein)	nudt6 zgc:162229																																17754.2				641735	6.29116e+06	6.95065e+06
unreviewed	F1QLZ8	Solute carrier family 27 member 4	slc27a4																														50077.1	66241.7	109663	102803	873645	1846869	174340		3.22364e+06							90820.2
unreviewed	E9QBC5	Tetraspanin	cd9a																																			387405	3.13197e+06	151610	3.67098e+06
unreviewed	A0A0R4IHA3	Olfactory receptor C family, j1	olfcj1											109277					541369														128684		131353	304078		388087			1.60285e+06
unreviewed	F1R4J2	Sideroflexin 2	sfxn2				82716.9	245548		116112							126625	116222																		56218			209249	9.78476e+06	1.07375e+07		50995.8
unreviewed	F1QQL4	Si:ch211-125o16.4	si:ch211-125o16.4																						7.14372e+06						55803.1							63071			7.26259e+06
unreviewed	Q7ZWC0	MAP1 light chain 3-like protein 2 (Microtubule-associated protein 1 light chain 3 gamma) (Microtubule-associated protein 1-light chain 3C) (Zgc:56565)	map1lc3c KM0005 MAP1-LC3C zgc:56565						84925.5					171170	234312						1.22343e+06		798847	508991			482704	226812	1.03977e+06	511818								1.51262e+06	473088	436749	7.70523e+06								392895
unreviewed	A0A0R4IL48	Reticulon	rtn4b																														31325.6	58461.1		84499	1.57612e+06	1.95559e+06	71823.4		3.77782e+06
unreviewed	F1QN72	Glutathione S-transferase omega 1	gsto1																													307195	1.83756e+06	1.24877e+06	679614	415379	95699	86986.5	1.51188e+06	494143	6.67722e+06
unreviewed	Q6GQM3	Proteasome subunit alpha type (EC 3.4.25.1)	psma6l psma6b												715894			147605	4.36064e+06	433219																				67736.1	5.72509e+06
reviewed	Q7ZU42	Obg-like ATPase 1	ola1 zgc:55768																																		47892.9	80750.9	373891	3.23483e+06	3.73737e+06
unreviewed	E7F5B9	MDM2-binding protein	mtbp																										865998	897840	619371	191408									2.57462e+06
unreviewed	A8E7S5	Novel protein similar to vertebrate isoleucine-tRNA synthetase (IARS, zgc:63790) (Fragment)	iars DKEY-46N5.3 DKEY-46N5.3-001														423813		341792										67056.4				477040	1.71437e+06	2.48027e+06	1.66155e+06	400661	287270	259318		8.11315e+06
unreviewed	B3DHK0	N-ethylmaleimide-sensitive factor b	nsfb																																	216800	150408	59310.7	57230.2	2679550	3.1633e+06
unreviewed	F1Q9R1	Annexin	anxa11b																																			104711	62949.8	2.59464e+06	2.7623e+06
unreviewed	A0A0R4IZC2	Synaptosomal-associated protein 91	snap91a																																				509026	3.06333e+06	3.57235e+06
unreviewed	X1WG23	Spectrin, beta, non-erythrocytic 5	sptbn5 si:dkey-28g23.4																	704696									466416			120878	617234	309417	728377	671337		71245.1			3.6896e+06
unreviewed	A7MBZ7	Zgc:171784 protein	tead3b zgc:171784																														68961.1	198023			426674	402727	2.48617e+06	3.40184e+06	6.9844e+06
unreviewed	B5DDQ0	Nots protein	nots																																90510.9	777562	3.04166e+06			97025.1	4.00676e+06
unreviewed	E9QI36	Histidyl-tRNA synthetase	hars																															64871.9	85888.1	199287	523195	304227	1.31036e+06	6.14377e+06	8.63161e+06
unreviewed	F1QTE3	Adducin 2 (beta)	add2																													312593	3.12851e+06	4.4744e+06	2.50749e+06	238558					1.06615e+07
unreviewed	F8W442	Guanine nucleotide-binding protein (G protein), alpha-activating activity polypeptide O, a	gnao1a																														109648		65834.8	114859	494127	1.26032e+06	554426	1.64785e+06	4.24706e+06
unreviewed	E7F5Z0	Rap guanine nucleotide exchange factor (GEF) 2 (Fragment)	rapgef2																	1.48627e+06										483146	384801	612113	591966		101461			460438		252979	4.37317e+06
unreviewed	Q6DRN8	CDP-diacylglycerol--inositol 3-phosphatidyltransferase (EC 2.7.8.11)	cdipt																																	607889	3.34409e+06	2.86261e+06	444805	1.21895e+06	8.47834e+06
unreviewed	Q8UUT6	DMalpha1 (Plp1a protein) (Proteolipid protein 1a)	plp1a																														313364	196804	1.43311e+06	860885		188402	292299		3.28487e+06
reviewed	Q6NXD8	DENN domain-containing protein 5B (Rab6IP1-like protein)	dennd5b si:ch211-11c20.2 zgc:77218																		388830														440387	435773				279990	1.54498e+06
unreviewed	X1WET9	Eukaryotic translation initiation factor 3 subunit B	eif3ba																															57290.4	367045	1.31116e+06	2.24157e+06	1.4995e+06	664483	214379	6.35543e+06
unreviewed	F1Q986	4-hydroxyphenylpyruvate dioxygenase	hpdb																																106293	2.27469e+06	4.82396e+06	3.5917e+06	329017		1.11257e+07
unreviewed	B0S7H0	Pyridoxal (pyridoxine, vitamin B6) kinase a (Fragment)	pdxka																																						0
reviewed	Q6NYW6	CLIP-associating protein 2 (Cytoplasmic linker-associated protein 2)	clasp2											428420																			3.29783e+06		474686						4.20093e+06
unreviewed	E7F6M7	Glycerol-3-phosphate acyltransferase 1, mitochondrial (EC 2.3.1.15)	gpam																																511909	2.43501e+06	1.58656e+06	293537	247704	95107.4	5.16983e+06
reviewed	Q5BJB7	39S ribosomal protein L10, mitochondrial (L10mt) (MRP-L10)	mrpl10 zgc:112529																																			99799.3	675981	3.42445e+06	4.20023e+06
unreviewed	Q6NXA6	S-(hydroxymethyl)glutathione dehydrogenase (EC 1.1.1.284)	adh5																														206952	240874	82025.3	464607	1.4752e+06	7.18099e+06	766856	406170	1.08237e+07
unreviewed	B3DHG9	Phosphoinositide-3-kinase, regulatory subunit 2 (beta) (Pik3r2 protein)	pik3r2																															260918		552950					813867
unreviewed	D3XD91	UDP glucuronosyltransferase 2 family polypeptide b6 short isoform	Ugt2b6																														5.14895e+06	303558							5.45251e+06
unreviewed	F1R1X8	Acyl-CoA thioesterase 9, tandem duplicate 2	acot9.2																						1.36482e+06								531582	82826	135625	362576	354048	528039	650139	1.24615e+06	5.25581e+06
unreviewed	Q0P4E7	GTP-binding protein overexpressed in skeletal muscle (Gem)	gem GEM																									30221.4			34886.9		190968	236239	225205	614022	1.06617e+06	2.45417e+06	2.96508e+06	738501	8.55546e+06
unreviewed	E7FFQ3	Kinesin-like protein	kif6																																75329.2	80039.9	217703	360487	2.15546e+06	4.67292e+06	7.56193e+06
reviewed	Q6Q415	60S ribosomal protein L36	rpl36													204323																	75572.9			1.25141e+06			200320		1.73162e+06
reviewed	Q9MIY8	Cytochrome c oxidase subunit 1 (EC 1.9.3.1) (Cytochrome c oxidase polypeptide I)	mt-co1 coi cox1 coxi mtco1	CIV										106302															4.70084e+06	419868	168655										5.39567e+06
unreviewed	Q6DEG0	TNF receptor-associated factor (EC 2.3.2.27)	traf3										442132	64328.7						9.67049e+06																					1.0177e+07
unreviewed	A0A2R8QK55	Transmembrane protein 14Ca	tmem14ca																																				387294	7.99931e+06	8.3866e+06
unreviewed	A5WV52	Si:dkey-266f7.5	si:dkey-266f7.5																											790650	2.08458e+06		1.0639e+06	958070	390748	894489	691767	91253.4			6.96546e+06
unreviewed	F1Q7J1	MICOS complex subunit (Fragment)	apool				86216.6	123552		84135.6																									185822	370023	936810	1.86938e+06	2.76216e+06	7.93985e+06	1.43579e+07
reviewed	Q7ZW00	Acylglycerol kinase, mitochondrial (EC 2.7.1.107) (EC 2.7.1.94) (Multiple substrate lipid kinase) (MuLK) (Multi-substrate lipid kinase)	agk mulk si:ch211-238n5.3 zgc:55462																											117654			634495	705273	847589	451134	121371	685544	975431	215057	4.75355e+06
unreviewed	B3DHD1	Transferrin receptor 1a	tfr1a																																	936026	352198	401100	805536	742078	3.23694e+06
unreviewed	Q6DHB9	Saccharopine dehydrogenase a	sccpdha.1																										155941	66043	52517.1	125284	621337	548021	465978	813753	190176	527875	1.73277e+06	4.27958e+06	9.57927e+06
unreviewed	E7EZQ7	NAC alpha domain-containing	nacad																													132670	8.91817e+06	5.84768e+06					346586		1.52451e+07
unreviewed	Q31364	Mhc-UAA (Fragment)	mhc1uaa UAA*01																																	914815	2.23881e+06	114676	154895	245596	3.66879e+06
unreviewed	Q6NUY0	Adenylate kinase 4, mitochondrial (AK 4) (EC 2.7.4.10) (EC 2.7.4.6) (Adenylate kinase 3-like) (GTP:AMP phosphotransferase AK4)	ak4 AK3L1 ak3l1 AK4 zgc:85790																						200332								102341	182711	465495	468889	562725	1.50069e+06	1.79161e+06	4.28632e+06	9.56112e+06
unreviewed	A7M795	Ryanodine receptor 2b (Fragment)	ryr2b		38693.5	175184	135101	117760	79145.6	95396.1	63998.7	157754	418531	29754.3	91295.8		113562	138953	358272				88746.7									85349.9					271153	268834	74559.9	241649	3.04369e+06	30194.3	17957.1	195208	162671	104698	228092	317433	452069
unreviewed	E7FAZ7	Snf2-related CREBBP activator protein	srcap												116157	72781	311144	319720	2.39662e+06	508753																340631			89511.9		4.15532e+06
unreviewed	E7F4R5	Phosphorylase b kinase regulatory subunit	hdac8											4.78182e+06	3.33633e+06			299549	514412	367805																			83303.8	702955	1.00862e+07
unreviewed	F1R3D9	Phosphorylase b kinase regulatory subunit	phka2											4.78182e+06	3.33633e+06			299549	514412	367805																				225209	9.52513e+06
unreviewed	A0JMP5	Amine oxidase (EC 1.4.3.-)	aoc1 abp1																										69826.7			113321	3.60381e+06	43437.8							3.83039e+06
unreviewed	Q5RHF3	Inter-alpha-trypsin inhibitor heavy chain 5	itih5																											2.60292e+06	508105	267179									3.3782e+06
unreviewed	Q8AW82	Novel protein similar to human proliferation-associated 2G4 protein (PA2G4) (Proliferation-associated 2G4, a)	pa2g4a dZ150I12.2-001																																					1.41971e+06	1.41971e+06
unreviewed	F8W4C4	Ubiquitin carboxyl-terminal hydrolase (EC 3.4.19.12)	usp5																																	122859	758433	3.23432e+06	2.37183e+06	967873	7.45532e+06
unreviewed	Q4VBI0	Zgc:112374	pon3.1 pon3 zgc:112374																																	34644.1		421427	5.2388e+06	8.47382e+06	1.41687e+07
unreviewed	E9QF51	Si:dkey-19p15.4	si:dkey-19p15.4																										159274	23625.7		133917	486765	423942	1.58519e+06	698446	65415.9				3.57657e+06
unreviewed	E9QDB5	Mediator of RNA polymerase II transcription subunit 14 (Mediator complex subunit 14)	med14																				44115.1			62219.4	169667	766358							369582		597469	503325	176885	1.81834e+06	4.50796e+06
reviewed	Q6QA33	Very-long-chain 3-oxoacyl-CoA reductase-B (EC 1.1.1.330) (17-beta-hydroxysteroid dehydrogenase 12-B) (17-beta-HSD 12-B) (zf3.3) (zfHSD17B12B) (3-ketoacyl-CoA reductase) (KAR) (Estradiol 17-beta-dehydrogenase 12-B) (EC 1.1.1.62)	hsd17b12b zgc:73289																														461177	163030	513866	334076	848466	2.69312e+06	2.10344e+06	462341	7.57952e+06
unreviewed	E7F0M3	Si:dkey-36g24.3	coq8ab si:dkey-36g24.3																																				158358	3.80112e+06	3.95948e+06
reviewed	Q8AWD2	Adenylyltransferase and sulfurtransferase MOCS3 (Molybdenum cofactor synthesis protein 3) [Includes: Molybdopterin-synthase adenylyltransferase (EC 2.7.7.80) (Adenylyltransferase MOCS3) (Sulfur carrier protein MOCS2A adenylyltransferase); Molybdopterin-synthase sulfurtransferase (EC 2.8.1.11) (Sulfur carrier protein MOCS2A sulfurtransferase) (Sulfurtransferase MOCS3)]	mocs3 uba4 zgc:55696		101305	559146						498227		407056		5510242		137883	1.72828e+06	540826																		458326		151189	1.00925e+07								552002
unreviewed	E7FDP2	ATP-dependent 6-phosphofructokinase (ATP-PFK) (Phosphofructokinase) (EC 2.7.1.11) (Phosphohexokinase)	pfkpa si:ch73-73n3.1																						332759								101023	121597	251023	1.19997e+06	3.32852e+06	532124	184376	985069	7.03646e+06
reviewed	A8E7I5	Tetratricopeptide repeat protein 36 (TPR repeat protein 36)	ttc36 si:rp71-52f21.2 zgc:103600																									258614													258614
unreviewed	A3KP84	Zgc:163053 protein	bdh1 zgc:163053																																	1.18636e+06	1.15353e+06				2.33989e+06
unreviewed	A8WFS0	LOC560210 protein	hsp70l LOC560210																	274922										363677					214396	351712	390506	1.78097e+06	313890	817603	4.50767e+06
unreviewed	Q6P2T9	Tetraspanin	cd63																													121217	575889	816719	2.60293e+06	1.49982e+06	430545				6.04713e+06
unreviewed	C1IHU8	Intelectin 1	itln1 INTL1																					44729	73147.1		129340				74036.5	128295	798582	514425	168937	314868		407784	6.03556e+06	6.6688e+06	1.53585e+07
unreviewed	A8E4S1	LOC566044 protein (Fragment)	adam10a LOC566044																												267150	1.76305e+06	1.88074e+06	557587							4.46853e+06
unreviewed	F1QQ60	Thioredoxin reductase 2, tandem duplicate 1 (Fragment)	txnrd2.1 txnrd2																											34977	558202	857823	1.27724e+06	215205							2.94345e+06
unreviewed	A8KBQ2	Zgc:91912	tha1 zgc:91912																														2.22218e+07	488619		565917	1.05505e+06	1.68348e+06	3.75277e+06	1.05423e+06	3.08219e+07
unreviewed	Q7ZWD8	Cfl1 protein (Cofilin 1 (non-muscle),-like) (Non-muscle cofilin 1)	cfl1l CFL1 cfl1																													830814	2.94537e+06								3.77618e+06
unreviewed	A7MBY9	Protein phosphatase, Mg2+/Mn2+-dependent, 1Nb (putative) (Zgc:171765 protein)	ppm1nb zgc:171765																													819557	3.24451e+06	1.52473e+06	176565						5.76536e+06
unreviewed	Q6PH71	N-acylsphingosine amidohydrolase (acid ceramidase) 1b (Zgc:66026)	asah1b zgc:66026																																				86647.2	978885	1.06553e+06
unreviewed	A0A0J9YJL9	AMP deaminase	ampd2a																						109328							108554	641489			627165	343199	555629	426878		2.81224e+06
unreviewed	A0A0R4IAS2	Periplakin	ppl																								604844						93365.5	353129	156533	262115	205817	626805	568447	513548	3.3846e+06
unreviewed	B3DJC8	Similar to Extracellular matrix protein 2 (Matrix glycoprotein SC1/ECM2)	si:dkey-6n6.1 LOC562073									662785	169081	564960	1.29075e+06	850756	420331	1.60978e+06	1.93492e+06																						7.50337e+06							222141	446624
unreviewed	B8A4Q2	Novel protein similar to vertebrate pyridoxal (Pyridoxine, vitamin B6) kinase (PDXK)	pdxkb DKEY-263M10.2-001																																				2.87231e+06	2.10991e+06	4.98222e+06
unreviewed	F1QNC0	Si:ch73-109d9.2	si:ch73-109d9.2 si:ch73-109d9.1																	113866									810322				264366	252754			79692.6				1.521e+06
unreviewed	E7FB00	Synaptotagmin-like 5	sytl5																1.41803e+06																						1.41803e+06
unreviewed	E7FGK0	Oxysterol-binding protein	osbpl5																																65692.7	113778	225412	1.12276e+06	2.67863e+06	1.31535e+06	5.52163e+06
unreviewed	Q5RIC5	DNA helicase (EC 3.6.4.12)	mcm3																		594033		113544	114260	194527		124702	56122.9	320259	124239	150253		45490.8		122870	58097.7	329196	118100		334889	2.80058e+06
unreviewed	E9QFV1	DEAD (Asp-Glu-Ala-Asp) box polypeptide 41	ddx41																						68241.9					41486.3		69422.3	616479	606208	904609	1.00347e+06	1133660	980799	223150	612631	6.26016e+06
unreviewed	E7F9W6	DDHD domain-containing 1a	ddhd1a																										232610	90873.6										2.18968e+06	2.51316e+06
unreviewed	D2JVK2	Max gene-associated protein	mgaa mga																																407525					365577	773102
unreviewed	E7F9X9	Rho-associated protein kinase (EC 2.7.11.1)	rock1															163653	2.73382e+06								92496.5	67335.3					950890	506434	224099						4.73873e+06
unreviewed	A0A286Y870	Contactin-associated protein-like 2a	cntnap2a																	113629	180828			234814	390862				213545				44832.2	107233	126857	220177	358403	158999	141703		2.29188e+06
unreviewed	B3DK48	Trpm7 protein	trpm7																																					215503	215503
unreviewed	F1QMX6	Pim proto-oncogene, serine/threonine kinase,-related 196	pimr196 si:dkey-183g16.2																				43139.8		292603		524974	493006	1.39904e+06	975361	2.83798e+06	2.72617e+06	2.80044e+06	2.58972e+06	1.25738e+06	300830	1.92554e+06	1.74236e+06	1.0683e+06	227773	2.12046e+07
unreviewed	B0R171	Coatomer subunit beta'	copb2																60189.6				53070.2	57871.2			116309	205877	343603	40590.8			51153.9	53483.8	443687	1.30903e+06	577292	177924	380968	155118	4.02617e+06
unreviewed	E9QDR0	Ribosomal protein S2 (Fragment)	rps2			90404.4				64083.6			122181	123672	198371				303969						127064					63073.2			476810	375274	424996	1.38449e+06	1.11061e+06	997135	980050	1.44495e+06	8.28713e+06	77140.8						46812.2
unreviewed	A0A0R4IFN1	Si:ch73-157i16.3	gga3b																																439803	1.30241e+06	483972	140371	214404	163569	2.74453e+06
unreviewed	B8JMA6	UDP glucuronosyltransferase 2 family, polypeptide A4 (Fragment)	ugt2a4																													2.07161e+06	9.4395e+06	294890							1.1806e+07
unreviewed	E7FFN0	SLIT and NTRK-like family, member 5b	slitrk5b si:ch73-211l20.1																													833528	3.26747e+06	1.3182e+06	269077			128913		101113	5.9183e+06
unreviewed	A7BI56	GDP-mannose 4,6 dehydratase	gmds L-GMDS																													103782	5.04864e+06	114028	26888.6						5.29333e+06
unreviewed	A4IG49	Glutaminase 2b (liver, mitochondrial) (Si:dkey-102c8.6 protein)	gls2b si:dkey-102c8.6																								1.48736e+06						327646	332774	127870	272936	67371.6	681279	3.0407e+06	1.23288e+06	7.57082e+06
unreviewed	Q0P3X2	Zgc:153728 protein	mhc1uka zgc:153728																																	1.34409e+06	3.22687e+06	690656	218875	1.64357e+06	7.12406e+06
unreviewed	E7FBA9	Trypsinogen 1b	prss59.2																																	382178	884839	460921	328723	1.30238e+06	3.35904e+06
unreviewed	A9JRF6	Serotransferrin	zgc:172271																		122787	113564		264091			285727			302559	190582	432077	114414	468519				465051			2.75937e+06
unreviewed	E7FFU5	Stathmin	stmn3																				5383312													2.76561e+06			1446921	4.76793e+06	1.43638e+07
reviewed	B8JLQ0	LYR motif-containing protein 4	lyrm4 isd11 si:ch73-86n6.2																												65986.2	317261	1.1824e+06	3.4562e+06	5.79734e+06						1.08192e+07
reviewed	Q9YGX5	Cytoplasmic polyadenylation element-binding protein 1 (CPE-BP1) (CPE-binding protein 1) (CPEB-1) (Orb/CPEB-related RNA-binding protein) (Protein Zorba) (ZOR-1) (Zebrafish orb-type a)	cpeb1 zor1 zorba																																						0
unreviewed	F1QEL0	Transmembrane protein 214	tmem214																														119449		339527	1.81121e+06	4.18807e+06	492493	147486	2.76765e+06	9.86589e+06
unreviewed	Q4V8W5	Torsin	tor2a																		1.42986e+06																				1.42986e+06
unreviewed	F1R9M8	Presenilins-associated rhomboid-like protein, mitochondrial	parl																														233781	163646		110642			591822	2.27428e+06	3.37417e+06
reviewed	Q6NYD7	OCIA domain-containing protein 1	ociad1 si:ch211-14g4.3 zgc:56639											218952	85226.4																								481870	1.31823e+07	1.39684e+07
unreviewed	Q6DGZ5	Guanine nucleotide-binding protein subunit gamma	gng7																																			2.169e+06	3.05301e+06		5.222e+06
unreviewed	Q803M7	Actin-related protein 2/3 complex subunit 5	arpc5a																								1.75773e+06	101722													1.85945e+06
unreviewed	Q6TNS5	Myosin light chain alkali, smooth-muscle isoform (Zgc:153867) (Zgc:153867 protein)	MLC3SM zgc:153867																																	1.39441e+06	358058	308561	868342	243446	3.17282e+06
unreviewed	Q802D5	Profilin	pfn2												52228.2		156267	58640	102084										946550	116212								706780			2.13876e+06
unreviewed	B0R0K0	Novel protein (Fragment)	CH211-233G21.4-001																										198585	186814	157152	179809	1.47618e+06	756756	639425	537341					4.13206e+06
unreviewed	F1Q8G5	Si:rp71-36a1.3 (Fragment)	si:rp71-36a1.3																											187779	659694	89865.8									937338
unreviewed	E9QFH4	NCK-associated protein 5-like	nckap5l																								82085.5							455094			631044			320864	1.48909e+06
unreviewed	M4MD44	Non-specific serine/threonine protein kinase (EC 2.7.11.1)	akt1																					263125	4.03941e+06										267038	190143	144835	123847			5.0284e+06
reviewed	A2CEQ0	Calcium-binding mitochondrial carrier protein SCaMC-2-B (Small calcium-binding mitochondrial carrier protein 2-B) (Solute carrier family 25 member 25-B)	slc25a25b scamc2b si:dkey-7o20.1																															194911	844589	430982	1.42621e+06	3.8889e+06	912039	201750	7.89938e+06
unreviewed	A5A5E1	Cytoplasmic FMR1-interacting protein	cyfip2																										153240		150923	204389	250853	208923	198740	237097	295806		142135		1842106
unreviewed	F1R355	Cytochrome c oxidase assembly homolog 15 (yeast)	cox15																																		93045.8	1.26154e+06	4.07728e+06	297818	5.72968e+06
unreviewed	A2BGP5	Elastase 3-like	ela3l																																	634218	4.15469e+06	499171	143451		5.43153e+06
unreviewed	A1L1S0	Leucine rich repeat containing 15	lrrc15																192505	115912	166226												835887	879401	192855	82657.1	143127	129848			2.73842e+06
unreviewed	Q6NY41	Cytochrome b5 type B	cyb5b																																					4.3673e+06	4.3673e+06
unreviewed	F1R444	Protein kinase C (EC 2.7.11.13)	prkcaa prkca																															281330	332036	901699	2.96328e+06	1.66953e+06	542362	1.11899e+06	7.80923e+06
unreviewed	I3ISA6	Epiplakin 1	eppk1																																54741.4	370671	764469	1.37247e+06	589626	446293	3.59827e+06
unreviewed	Q6PC06	Adenosylhomocysteinase (EC 3.3.1.1)	ahcyl2																																					1.44447e+06	1.44447e+06
unreviewed	E7FEK9	Golgin A4	golga4											586153	357613	76163.3													180986						72347.4		567398	174830		187879	2.20337e+06								121184
unreviewed	A0A0R4IUT0	Bloodthirsty-related gene family, member 20	btr20									371872	4.82831e+06	130064									1193701	271747				66439.1							165100	182075	199912	217782	280661	1.00278e+06	8.91044e+06
reviewed	Q6TGY8	ER membrane protein complex subunit 2 (Tetratricopeptide repeat protein 35) (TPR repeat protein 35)	emc2 ttc35 zgc:86891																					74962.2	787072		1.25085e+06													59094	2.17198e+06
unreviewed	F1QZN3	Si:ch211-212c13.10	si:ch211-212c13.10																				207751	1.44006e+06	3.63426e+06				325444				95432			172971					5.87592e+06
unreviewed	E9QET1	Parvalbumin 5	pvalb5		542070		344791	1.10275e+06		1.18751e+06	946981	603449		164258	258653													34089.3		56105.4	42269.7	61282.6	125812							324983	5.79501e+06	736239	229216	949288					357537
unreviewed	Q6PH54	Arginase (EC 3.5.3.1)	arg2 ARG2		588871						331474	154487		203840	439877						122705		78404.1	50919.1			78946.8		113322	97414		307887	2.39158e+06	53145.9	81973.7	118596	183795	309310	116292	3.98172e+06	9.80456e+06	340317
reviewed	Q6GMG5	Inosine-5'-monophosphate dehydrogenase 1a (IMP dehydrogenase 1a) (IMPD 1a) (IMPDH 1a) (EC 1.1.1.205)	impdh1a si:dkey-95h12.3 zgc:91911																									66936.6	1.2363e+06	405691	190667					64061		132558			2.09621e+06
unreviewed	A3KNQ2	Im:7147183 protein (Fragment)	ehd4 im:7147183																																		89919.5	247010	1.09779e+06	2.96622e+06	4.40094e+06
unreviewed	F1QMM7	ATR serine/threonine kinase	atr																												110780			595677	4.06279e+06			472979		119749	5.36197e+06
reviewed	A1A5H8	Tyrosine-protein kinase yes (EC 2.7.10.2) (p61-Yes)	yes1 yes																																					2.12392e+06	2.12392e+06
unreviewed	E7FAG4	Centrosomal protein of 131 kDa	cep131																						385779		101471	70018.2	450456				2.80194e+06	596593	173530		124787				4.70458e+06
unreviewed	B0S784	Receptor expression-enhancing protein	zgc:101744																															463962	135745			2.56805e+06	1.12995e+06		4.29771e+06
unreviewed	A7MCN5	Zgc:174642 protein	znf1102 zgc:174642																											2.6602e+06											2.6602e+06
unreviewed	E7FFJ5	RNA pseudouridine synthase domain-containing 2 (Fragment)	rpusd2									90890.1	90609.1		349485	450809					111614									70443.4	106679	176021	734955		563623	122065	199785	466274			3.53325e+06								328848
reviewed	Q08CK1	Evolutionarily conserved signaling intermediate in Toll pathway, mitochondrial	ecsit zgc:152999																40530.2	82545.3	553097						1.10274e+06	325524									260509	244702	138208		2.74785e+06
unreviewed	E9QBY9	Guanylate-binding protein 1 (Fragment)	gbp1																																	394521	1.08172e+06	277480	176525		1.93025e+06
unreviewed	A5JET5	Dihydropteridine reductase Bb (Fragment)	qdprb2																						160286				249971		88777.9	183860	298835	237025	109818	140455	148763	886308	271396	523185	3.29868e+06
unreviewed	Q0H0R9	Leukocyte cell-derived chemotaxin 2 (Leukocyte cell-derived chemotaxin 2-like)	lect2l lect2																																		116648	167830		1.01867e+06	1.30315e+06
unreviewed	A0A0R4IRT6	Mitochondrial ribosomal protein S16	mrps16																										255649				506311	677604	923789	833460	332526				3.52934e+06
unreviewed	Q8UWM3	Hexosyltransferase (EC 2.4.1.-)	b3gnt2a ssp2																										2.43917e+06												2.43917e+06
unreviewed	F1QVX3	Myosin, heavy chain b	myhb											522346	94277.6				55917.6																						672542
reviewed	Q6NYR8	N-acetylneuraminate lyase (NALase) (EC 4.1.3.3) (N-acetylneuraminate pyruvate-lyase) (N-acetylneuraminic acid aldolase) (Sialate lyase) (Sialate-pyruvate lyase) (Sialic acid aldolase) (Sialic acid lyase)	npl zgc:76930																																		3.14136e+06				3.14136e+06
unreviewed	F1Q4X8	Envoplakin a	evpla											1.41663e+06	112127																			212325							1.74108e+06
unreviewed	Q7SZW5	Purine nucleoside phosphorylase (EC 2.4.2.1) (Inosine-guanosine phosphorylase)	pnp4a zgc:86889																																181647			585667	3.82056e+06		4.58787e+06
unreviewed	Q7ZTT8	NADH dehydrogenase (Ubiquinone) 1 alpha subcomplex 4, like (NADH:ubiquinone oxidoreductase subunit A4,-like)	ndufa4l	CIV																									87301.3							160535	52277		995455	3.53888e+06	4.83445e+06
unreviewed	E0CZJ3	FEEL-1	stab1 FEEL-1															428724	913680																				28633.1		1.37104e+06
unreviewed	I3ISH3	Solute carrier family 25 member 32a (Fragment)	slc25a32a																																			2.38891e+06	3.54137e+06		5.93027e+06
unreviewed	F8W5D9	Capping actin protein of muscle Z-line subunit alpha 1a (Fragment)	capza1a																																				3.04365e+06	1.0131e+06	4.05676e+06
unreviewed	F8W3Q0	Si:ch73-361h17.1	si:ch73-361h17.1																										116890	227479	310377	137625	78307.1	145326	70396.6	49505.7					1.13591e+06
unreviewed	I3ISK7	NADH:ubiquinone oxidoreductase subunit S6 (Fragment)	ndufs6	CI																																88054.5	312878	1.48828e+06	2.55612e+06	4.34726e+06	8.7926e+06
unreviewed	A5PMG7	Neugrin, neurite outgrowth-associated	ngrn si:ch211-199o1.5																															947005	742437	823984				1.56864e+06	4.08207e+06
unreviewed	A0JMJ7	Chromobox homolog 8 (Pc class homolog, Drosophila)	cbx8a cbx8																110879				282280	1.33389e+06			194183	440455		2.76298e+06					115980		126698			152649	5.51999e+06
unreviewed	Q9PUS6	Proteasome subunit beta (EC 3.4.25.1)	psmb12 PSMB11 psmb11 CH211-51F10.5-001 psmb11-001																251570																						251570
unreviewed	F1QB33	Si:dkey-6f10.4 (Fragment)	si:dkey-6f10.4										1248929	647235																											1.89616e+06					90032.6	118934	177677	341484
unreviewed	B8A565	Complement component 9	c9			43586.6	496871	528078	800257	3.17125e+06	523949	1.4609e+06	769702	407061	382563																					153114		138991	180751	398064	9.45514e+06	466518		789290	171455	95279.9	686359	100670	539835
unreviewed	F1QP99	Protein disulfide-isomerase (EC 5.3.4.1)	pdia7																																					3.2915e+06	3.2915e+06
unreviewed	F1Q6K0	Phospholipid phosphatase 3	plpp3 ppap2b																									1.6081e+06	3.88106e+06												5.48916e+06
unreviewed	A2CEP6	Phosphatidylinositol-4-phosphate 5-kinase-like 1	pip5kl1																						311243		1.06e+06		262816	94529.9	383313	2351726	4.1599e+06	647103	120554						9.39118e+06
unreviewed	F1RC64	Glutathione synthetase (GSH-S) (EC 6.3.2.3)	gss																																		3.53753e+06	503807			4.04133e+06
unreviewed	F1QYH3	Phosphoenolpyruvate carboxykinase 1 (soluble)	pck1																	293294																36524	683907	2.96651e+06	1.65011e+06	794663	6.425e+06
reviewed	Q6NWH5	Transmembrane protein 11, mitochondrial	tmem11 zgc:110086																														1.65315e+06	1.12071e+06	596777	561622	560392	646748	2.26931e+06	1.91469e+06	9.3234e+06
unreviewed	F1Q7D3	Acid sphingomyelinase-like phosphodiesterase	smpdl3a																																75688.5	460046	1.13995e+06	1.55002e+06	278131		3.50384e+06
unreviewed	A9JTH5	Abcb6 protein (Fragment)	abcb6a abcb6																										381287		63987.1										445274
unreviewed	E7EXY5	EMAP-like 1	eml1														112504		477066	5.1928e+07																					5.25176e+07
unreviewed	Q1LWJ1	Purine nucleoside phosphorylase (EC 2.4.2.1) (Inosine-guanosine phosphorylase)	pnp6																																				945329		945329
unreviewed	A1L288	Zgc:158707 protein	slc25a15a zgc:158707																																		109751	1.94228e+06	4.82522e+06	352119	7.22937e+06
unreviewed	A8WGB0	Zgc:172295 protein	zgc:172295										127226	1.15344e+06	1.52519e+06	317242	349206	297466	813855													230729		163650		192659			738457		5.90912e+06
unreviewed	A8WG07	LOC562037 protein (Fragment)	eprs LOC562037																														41772.2	78212.6		14836.7	130827	262887	1.97298e+06	847562	3.34908e+06
unreviewed	A2VCX5	Tryptophan hydroxylase 1b	tph1b tph1l																									47245.4		42296.4	604239		3.45556e+06	1.97696e+06	1.52265e+06	719064		1.17964e+06	1.39233e+06	1.07728e+06	1.20173e+07
unreviewed	F1RDE6	Phospholipid-transporting ATPase (EC 7.6.2.1)	atp8a2																										1.72577e+06												1.72577e+06
unreviewed	A4IG87	Si:dkey-85n7.5	serpina10a si:dkey-85n7.5																																		259090	1.12878e+06	1.52236e+06	1.33494e+06	4.24518e+06
unreviewed	F1QD71	EFR3 homolog Ba (S. cerevisiae)	efr3ba																								301415	601835	552332												1.45558e+06
unreviewed	B0UYA2	Crystallin, lambda 1	cryl1																																	528212			159742	3.91334e+06	4.60129e+06
reviewed	F1QGH7	Catenin beta-1 (Beta-catenin)	ctnnb1																											233465			211732		368208	208298		640977	1.22118e+06	106024	2.98988e+06
unreviewed	E7FCI9	Sacsin molecular chaperone	sacs									194218	492560	640030	284253		539680	240764	367862															110310						2004532	4.87421e+06								107242
reviewed	Q7ZWJ4	60S ribosomal protein L18a	rpl18a zgc:56546																75718.5		32840.4				291714		303584	49591.1	179131		72721.8	242110	115688	367150	540385	592368	668065	446452	536646	265185	4.77935e+06
reviewed	B3DH20	Protein tilB homolog (Leucine-rich repeat-containing 6-like protein) (Leucine-rich repeat-containing protein 6) (Seahorse)	lrrc6 lrrc6l																					2.76383e+06	448464															71908.1	3.2842e+06
unreviewed	E7F131	Transferrin receptor 1b	tfr1b																																		40159.7	365332	650096	638435	1.69402e+06
unreviewed	Q7ZW85	DnaJ (Hsp40) homolog, subfamily C, member 5 gamma a (Zgc:56703)	dnajc5ga dnajc5g zgc:56703																																		2.13011e+06	89943.7	76850		2.2969e+06
unreviewed	E7EYN3	Si:dkeyp-73b11.8 (Fragment)	si:dkeyp-73b11.8																																	344786	175932		112352	2.17482e+06	2.80789e+06
unreviewed	Q7ZUJ4	B-cell receptor-associated protein 31	bcap31																									105410	120470				961079	1.52236e+07	1.81717e+06	1.30053e+06	243712				1.9772e+07
unreviewed	F1RA51	Integrin beta	itgb4																				309128	603326	1.13422e+06													311881			2.35855e+06
reviewed	Q66HV4	Coatomer subunit beta (Beta-coat protein) (Beta-COP)	copb1 hap happy																					33509.4										106487	98123.2	277908	633556	1.18045e+06	1.71873e+06		4.04877e+06
reviewed	Q7ZV82	60S ribosomal protein L27	rpl27 zgc:56171																																	217555	330756	463349	216601	1.09101e+06	2.31927e+06
unreviewed	Q1LUG1	Novel protein similar to vertebrate syntaxin binding protein 6 (Amisyn) (STXBP6)	stxbp6l si:dkey-29m11.7 si:dkey-63j12.1 DKEY-29M11.7-002										57704.5											80097.1	282168				113149			306242	359856	539623	239300	208187	285623	439302	269491	512812	3.69355e+06
reviewed	Q32LU1	Mitochondrial Rho GTPase 2 (MIRO-2) (EC 3.6.5.-) (Ras homolog gene family member T2)	rhot2 zgc:123249																															32575.5	68241.6	93993.3	227715	885319	3.92608e+06	2.13235e+06	7.36627e+06
unreviewed	E7EZM1	Glucosylceramidase (EC 3.2.1.45)	gba si:dkey-19n13.4																														153346	472329	1.73486e+06	2.33202e+06	631139	181767	1.00122e+06		6.50668e+06
unreviewed	Q7ZUW0	DnaJ (Hsp40) homolog, subfamily A, member 3A (DnaJ heat shock protein family (Hsp40) member A3a) (Dnaja3a protein)	dnaja3a																																	157704	288744			3.8478e+06	4.29425e+06
unreviewed	A1L1M3	Si:dkey-39a18.1	si:dkey-39a18.1																																						0
unreviewed	X1WBN4	Si:ch211-129o18.4	si:ch211-129o18.4																																						0
unreviewed	A4QNW4	Cerebral dopamine neurotrophic factor (Zgc:162209 protein)	cdnf zgc:162209				1.20448e+06			161395			247263	443276	339659	806164												285813						232601							3.72065e+06	390030							741690
unreviewed	F1Q856	Septin 5a (Fragment)	sept5a																											54288.6	52146.3				80102.2	668236	870659	509914	556389	631805	3.42354e+06
unreviewed	B3DFZ2	Sodium/potassium-transporting ATPase subunit alpha	atp1a1a.5																				53644.7						1.17372e+06	772493	272515					50870.1					2.32325e+06
unreviewed	A0A1L1QZF2	Transaldolase	taldo1																														79580.8	115891	100841	251199	236210	646391	426788	910189	2.76709e+06
reviewed	Q4KME6	GRB10-interacting GYF protein 2 (PERQ amino acid-rich with GYF domain-containing protein 2) (Trinucleotide repeat-containing gene 15 protein)	gigyf2 perq2 tnrc15 zgc:111944										111560	74386.8			413096	109253	232038																						940334
unreviewed	A0A0R4IG10	Septin 9b	Septin 9b																		76070.9		662815	416143			742059	77672	110345	27637.5		43804.8	228110	84763.9		173991	208267	189357	411867	282989	3.73589e+06
unreviewed	E7F8T4	Sb:cb37	sb:cb37																				79392.7	564343	2.39014e+06																3.03387e+06
unreviewed	B2GT67	Abcg2c protein	abcg2c																									59638.3	1.34974e+06	111888											1.52127e+06
unreviewed	F1QGT2	Anion exchange protein	slc4a10a																								82731.7	291992	318978	824448				270087				1.19173e+06	636662		3.61663e+06
unreviewed	F1QAK5	5'-nucleotidase, cytosolic IIb	nt5c2b																										385290	137662	41058.6		255477	746225	2.1652e+06	196599			408903	263116	4.59953e+06
unreviewed	B8JKC9	Hexokinase 2	hk2 DKEYP-106C11.1-001				77866.3							82292.9					303236															82834.1	653836	702795	845613	557826	412823	532944	4.25207e+06							87414.9	109175
unreviewed	F1R483	Hypoxanthine phosphoribosyltransferase	hprt1l																													815205	2.52822e+06	1.25048e+06	590925	207787				514523	5.90714e+06
unreviewed	F1QL16	Carboxypeptidase A1 (pancreatic)	cpa1																																		160426	177001	745878	1.2828e+06	2.3661e+06
unreviewed	A2VD38	Zgc:123107 protein	zgc:123107																																		159770	367617	218081		745467
unreviewed	A0A0R4IYL8	Translocated promoter region a, nuclear basket protein	tpra																																	307118	1.07025e+07	1.81454e+06	1.77834e+06	2.12106e+06	1.67236e+07
unreviewed	E7FCW1	Wu:fk65c09	wu:fk65c09																														767675	1.84925e+06	1.03053e+06					71185.8	3.71864e+06
unreviewed	E7F4W3	Si:dkey-11k2.7	si:dkey-11k2.7																																					9.56529e+06	9.56529e+06
unreviewed	A0A0R4IJM6	V-type proton ATPase subunit a	tcirg1b											86758.3	184533				106172				1.93185e+06	4.54325e+06																	6.85256e+06
reviewed	Q9MIX8	Cytochrome b (Complex III subunit 3) (Complex III subunit III) (Cytochrome b-c1 complex subunit 3) (Ubiquinol-cytochrome-c reductase complex cytochrome b subunit)	mt-cyb cob cytb mtcyb	CIII										560222									1.01788e+06					236168	1.29178e+06			123856	62101.6	444233	744313	206181	290036	271469	461048		5.70928e+06
unreviewed	A0A2R8Q363	Uncharacterized protein	N/A																469890	4877505																208636					5.55603e+06
unreviewed	F1QUQ7	Proteasome 26S subunit, ATPase 3	psmc3								77328.3	416715	317679	1.14788e+06	1.17155e+06		72002.4	70326.3	437172		45375.6		68631.8										115017	70082.8	81803.5	93606.3				432499	4.61767e+06								529514
unreviewed	Q1LUG7	Proteasome (Prosome, macropain) 26S subunit, ATPase, 6 (Fragment)	psmc6 DKEY-29M11.4-002								37382.9	583127	972742	699255	551335		190668	48668.2	377618				227043	139151	639219		37538.6				130544		60799.8				47303.2			139632	4.88203e+06								199001
unreviewed	A7MCA0	Zgc:173556 protein	zgc:173556												40901.7		44159.3		235767																						320828	62997.3	219117	615029	515466	111177	264160	119220	721516
unreviewed	A3KPS7	UDP-glucuronosyltransferase (EC 2.4.1.17) (Fragment)	ugt5c2																													3.31028e+06	9.77978e+06	402562							1.34926e+07
unreviewed	F1R5N2	MIA SH3 domain ER export factor 3	mia3																																579252	2.07801e+06	1.70072e+06	1.85829e+06	3.26845e+06	4734285	1.4219e+07
unreviewed	H9MZH4	S-adenosylmethionine synthase (EC 2.5.1.6) (Fragment)	mat2ab MAT2AB																											61776.5	34027.7	70131.4	240675	109684	82198.4	133452	959530	261464	299025	667460	2.91942e+06
unreviewed	Q1RM33	Zgc:136505 protein	gpm6ba zgc:136505																														3.67181e+06	2.52218e+06	155013						6.349e+06
unreviewed	F1QYD1	Cytochrome P450, family 2, subfamily X, polypeptide 9	cyp2x9																																			218611	7.80175e+06	9.06734e+06	1.70877e+07
unreviewed	A0JMQ8	Zgc:154169	zgc:154169																																		976992	8.54188e+06	1.78898e+06		1.13079e+07
reviewed	A1XQX0	Neurexin-1a (Neurexin Ia-alpha) (Neurexin-1a-alpha)	nrxn1a																				21134.3					633668					731533			81384.8		76111.9			1.54383e+06
unreviewed	A5PMV7	Protein phosphatase 2, regulatory subunit A, beta a	ppp2r1ba ppp2r1a																															228311	101795		200325	1057318	2.21154e+06	1.12313e+06	4.92242e+06
unreviewed	F1R371	Si:dkey-230p4.1	si:dkey-230p4.1																159439	796428							4.49734e+06	284024	216034	225764	1.6477e+06	122070								2.88295e+06	1.08318e+07
unreviewed	A4FUN4	Aminopeptidase (EC 3.4.11.-)	anpepb anpep zgc:136771																									274303	177417								176087	117925	241905	150145	1.13778e+06
unreviewed	F1R784	Si:rp71-7l19.2	si:rp71-7l19.2																																	160076			566076	2.86903e+06	3.59518e+06
reviewed	Q7ZW24	GDP-Man:Man(3)GlcNAc(2)-PP-Dol alpha-1,2-mannosyltransferase (EC 2.4.1.131) (Asparagine-linked glycosylation protein 11 homolog) (Glycolipid 2-alpha-mannosyltransferase)	alg11																104396	665276	112755																41215.9	117880	116023		1.15755e+06
unreviewed	C5J7W9	SMG6 homolog nonsense mediated mRNA decay factor (C. elegans)cds (EC 2.7.11.1) (Fragment)	smg6																379403							1.49394e+06	74343.6			188576	118534	328340	953606	786573	81476.5	250431	229396		2.28974e+06	1.23417e+06	8.40853e+06
unreviewed	A1L289	Zgc:158710	tbck zgc:158710																										62112.4							542204			378106		982422
unreviewed	A0A0R4ITM6	Thrombospondin, type I, domain-containing 7Bb	thsd7bb			494448	119682	214829		139121			373292	541048	744984	235401	347119	639643	1.73428e+06																						5.58384e+06	624783	106849	345962				227258	423836
unreviewed	A8KC25	Ucp2l protein (Uncoupling protein 3)	ucp3 ucp2l																														58866.3				2.13935e+06	3.60579e+06	1.67526e+06		7.47927e+06
reviewed	Q4VBT1	Fatty acid binding protein 1-B.1	fabp1b.1																																127816					1.87742e+06	2.00524e+06
reviewed	A6H8T7	Cytosolic carboxypeptidase 2 (EC 3.4.17.-) (ATP/GTP-binding protein-like 2) (Testis-expressed protein 25)	zte25 agbl2 ccp2 zgc:165648																		849970								404416	360641			616341	661127	451523	532056		547976	327246	1.06918e+06	5.82048e+06
reviewed	A1L260	Caveolae-associated protein 4a (Muscle-related coiled-coil protein a) (Muscle-restricted coiled-coil protein)	cavin4a murca zgc:158664																												158320	293285	1.30678e+06	462400	215474	432656	443129	775054	875163	356250	5.31851e+06
unreviewed	A7E2N4	Dhcr24 protein	dhcr24																																	1.69072e+06	104520	213509		136021	2.14477e+06
unreviewed	A2CKC8	Dystrophin isoform Dp116 (Fragment)	dmd															151144	1.04956e+06		170530	46565.8			126114						89086.9										1.633e+06
unreviewed	A0A2R8Q9T0	Bestrophin homolog	best1																																				574447	2.2691e+06	2.84354e+06
unreviewed	E7F3D5	WD repeat-containing, antisense to TP53	wrap53																																						0
unreviewed	A2ARH3	Low-density lipoprotein receptor-related-protein 13	lrp13																																	248485	432393	74258.6	121899	128417	1.00545e+06
reviewed	A0JMI9	Ribosome-releasing factor 2, mitochondrial (RRF2mt) (Elongation factor G 2, mitochondrial) (EF-G2mt) (mEF-G 2)	gfm2 efg2 si:dkey-35i22.3 zgc:153835																																		194621	1.143e+06	4.14051e+06	1.17438e+06	6.65252e+06
unreviewed	A0JMH6	UDP-glucuronosyltransferase (EC 2.4.1.17)	ugt5a2 zgc:153649																														3.4021e+06	1.17174e+06							4.57384e+06
unreviewed	K9L5F8	SEL1L	sel1l																														63737.9	438410	295117	546970	733208	1.74059e+06	88698.7		3.90673e+06
unreviewed	A4QP22	Golgb1 protein (Fragment)	golgb1																	809471							299113		279409	65678.7			193618					224030	130747		2.00207e+06
unreviewed	B2XCM0	Appl2	appl2																															1.40647e+06	654970	1.34795e+06	1.52795e+06		257513	269582	5.46444e+06
unreviewed	Q1LVY9	LOC555512 protein (Fragment)	LOC555512								185109	849637	3.32153e+06	103352									1.08775e+06													215542				337313	6.10023e+06						116645	181400	600081
unreviewed	A0A2R8RK19	Caspase recruitment domain family, member 19	card19																																2.46438e+06	6.42832e+06					8.8927e+06
unreviewed	E7F0M9	Trimethyllysine hydroxylase, epsilon	tmlhe si:ch211-145n14.3																												37192.8	58393	299044	292984	548392	932417	1.12334e+06	355973		505932	4.15366e+06
unreviewed	B8JJP7	Protein phosphatase 2, regulatory subunit B', epsilon isoform b (Fragment)	ppp2r5eb																															1.13686e+06	79689.8		102108	178420	317433	2.38164e+06	4.19616e+06
unreviewed	F1RDR2	Mitochondrial ribosomal protein S27	mrps27																										141246				204199	199160	56423.8	107944				1.00161e+06	1.71059e+06
unreviewed	Q52JI3	Beta B3-crystallin (Crystallin, beta B3)	crybb3																																						0
unreviewed	A0A0R4IMG2	N-acetylglucosamine-6-sulfatase	gnsb									142214		251964	304649	113787	206683	127090	356628	79557.1	42662.9	24302.8	46216.9	112648	280431		60153.2		56745.2				56215		65176.1		115476				2.4426e+06							130606	287507
reviewed	Q49GP5	Phosphatidylinositol 4-kinase type 2-beta (EC 2.7.1.67) (Phosphatidylinositol 4-kinase type II-beta)	pi4k2b zgc:158305																																						0
unreviewed	B8JIC5	Homer scaffold protein 1b	homer1b																														180919	695787	2.30674e+06	1.85156e+06	328990	71965.5			5.43596e+06
unreviewed	F1R8J6	Palmitoyl-protein thioesterase 1 (ceroid-lipofuscinosis, neuronal 1, infantile)	ppt1																																					297523	297523
unreviewed	F1R6R7	CaM kinase-like vesicle-associated, like	camkvl																														89053.5	3.49837e+06	5663122	865809					1.01164e+07
reviewed	Q503X2	39S ribosomal protein L4, mitochondrial (L4mt) (MRP-L4)	mrpl4 zgc:110034																																			53959.1			53959.1
unreviewed	E9QIZ7	Purine nucleoside phosphorylase 4b	pnp4b																																		278723	132943	873037		1.2847e+06
reviewed	A5PF48	Unconventional myosin-Ic (Myosin I beta) (MMI-beta) (MMIb)	myo1c si:ch211-69i14.4																														363088	728905	538179	366835	331316	1.00204e+06	188094	158786	3.67724e+06
[truncated: 7,216 more rows]
[truncated: 29 more columns]
