# Supplementary material for: Scaf1 promotes respiratory supercomplexes and metabolic efficiency in zebrafish
Source: EMBO Rep. 2020 Jun 4;21(7):e50287. doi: 10.15252/embr.202050287 (PMC7332985; doi:10.15252/embr.202050287)
Supplement: Supplementary file 4 — Datset EV2 [file EMBR-21-e50287-s004.xlsx]

## Sheet: Legend
Dataset EV2. Gene set enrichment analysis of RNAseq data using Danio rerio KEGG pathways. Only pathways p<0.05 are included.

## Sheet: Standard diet (Δ1Δ1 vs WT)
ID	Description	setSize	enrichmentScore	NES	pvalue	p.adjust	qvalues	rank	leading_edge	core_enrichment
dre03010	Ribosome	127	-0.600431	-2.79332	0.00301205	0.0382085	0.0316961	5813	tags=66%, list=22%, signal=52%	rpl12/mrpl23/rpl11/rps16/rps19/mrps18c/rpl23/rps4x/rpl21/rps11/mrpl4/rps12/mrpl35/rpl24/rpl36/rpl18a/rps10/rpl10/rpl35a/rpl10/rpl30/rps2/mrps10/rpl32/faua/rps9/rps8b/rpl37/rpl13/rps26l/rpl18/rpl28/rps3a/rpl29/rpl32/rpl9/rps26/mrpl34/rps13/rpl26/rpl6/rpl15/rps7/rps15a/mrpl28/rpl23a/rps8a/rpl38/rpl35/rps29/rps3a/rps21/rpl5a/rps14/rps6/zgc:171772/rpl31/rpl4/rpl13a/rpl22/rpl5b/rpl17/rpl7a/zgc:114188/…
dre00190	Oxidative phosphorylation	134	-0.491165	-2.30466	0.00301205	0.0382085	0.0316961	7428	tags=64%, list=29%, signal=46%	cox6a2/ndufs1/ND4L/ndufa12/ndufa9a/ndufb4/ndufb4/ND4/ND6/atp6v1g1/ND1/ND2/ndufa4l/atp5fa1/atp6v0cb/atp6v1d/ND5/lhpp/uqcr10/uqcrc1/atp5meb/ndufab1a/atp6v0d1/ndufa4/ndufb8/ndufs2/uqcrfs1/ndufb9/cox8b/atp6v1h/cox5b1/sdhdb/uqcrh/cox5b2/ND3/atp5pb/sdhda/atp5f1c/atp5f1b/ndufv2/uqcrb/COX3/ndufs7/ndufs5/cox4i1/ndufab1b/atp5mf/ndufc2/ndufa5/cox7b/cox7c/cox5aa/cox10/ndufa7/uqcrc2b/ndufa8/ndufs3/sdhc/atp5l/…
dre00020	Citrate cycle (TCA cycle)	34	-0.512623	-1.81454	0.00243309	0.0382085	0.0316961	5033	tags=54%, list=19%, signal=43%	sdhdb/idh3b/sdhda/ogdha/mdh1ab/suclg1/fh/ogdhb/idh1/sdhc/idh3a/dlat/cs/pdha1a/idh2/dlst/pdhb/dldh/mdh2/dlst/pdha1b
dre04120	Ubiquitin mediated proteolysis	142	0.345077	1.51906	0.00449102	0.0484388	0.0401828	8675	tags=45%, list=33%, signal=30%	anapc11/ubox5/anapc5/cul1a/birc6/det1/cdc16/ercc8/pias1b/skp2/ube2ql1/mdm2/anapc1/uba2/klhl13/socs3b/vhll/anapc4/ppil2/ddb2/cdc20/cop1/cul1a/pias4a/ube2j2/flj11011l/ubr5/ube2o/ube2s/ube4a/syvn1/ube2ia/anapc7/ube2z/ube2r2/pias4b/cbl/pias2/uba7/anapc10/pias1b/fzr1a/smurf2/ddb2/trip12/ube2l3a/cdc27/fbxw11a/prpf19/trim37/pias2/klhl13/flj11011l/cul5b/ube2e1/ube2c/cdc16/cdc23/trip12/ube2e2/trim32/mdm2/…
dre04114	Oocyte meiosis	135	0.385885	1.68766	0.00149701	0.032155	0.0266744	7330	tags=38%, list=28%, signal=27%	anapc11/mapk1/anapc5/cul1a/cdc16/smc1b/sgo1/cth1/ywhag1/pgr/espl1/si:ch211-132f19.7/bub1/ccne1/anapc1/igf1ra/ccnb2/ywhag2/fbxo43/anapc4/itpr2/cdc20/ccne2/rps6ka3a/igf1rb/cul1a/ppp3ca/itpr1a/mos/calm1b/ccnb1/plk1/aurka/fbxo5/adcy3a/cdk2/camk2d2/cpeb1b/anapc7/cdk1/cpeb4a/pkmyt1/ccne1/rps6ka3a/anapc10/mapk12b/pttg1/mapk3/cdc27/fbxw11a/rps6ka2/ppp1caa/spdya/insb/mad2l1/camk2a/adcy5/cdc16/cdc23/cdk1/a…
dre04330	Notch signaling pathway	57	0.452077	1.71145	0.00324149	0.0382085	0.0316961	4280	tags=24%, list=16%, signal=20%	zgc:66440/crebbpb/zgc:136929/LOC100534909/her6/si:ch211-119e14.2/notch1a/dvl3a/rfng/maml3/dlc/tle3a/dld/dvl1b/ctbp2a/rbpja/ctbp1
dre03022	Basal transcription factors	40	0.512899	1.79486	0.00328947	0.0382085	0.0316961	6728	tags=44%, list=26%, signal=33%	gtf2e1/gtf2a2/gtf2e1/si:dkey-219c3.2/taf13/tbp/taf4a/gtf2a1/gtf2a1l/gtf2h1/taf9/gtf2f2b/taf13/cdk7/tbpl2/taf5l/ercc2/taf6/taf6l/taf5
dre04914	Progesterone-mediated oocyte maturation	104	0.430677	1.81594	0.00149925	0.032155	0.0266744	7319	tags=45%, list=28%, signal=33%	anapc11/mapk1/anapc5/mapk10/ccnb3/cdc16/pik3cd/pik3r2/ccna2/pgr/si:ch211-132f19.7/bub1/mapk14a/anapc1/igf1ra/ccnb2/anapc4/rps6ka3a/igf1rb/mos/ccnb1/plk1/aurka/adcy3a/cdk2/braf/mapk8b/akt3b/cpeb1b/anapc7/mapk11/cdk1/cpeb4a/pkmyt1/rps6ka3a/hsp90ab1/cdc25b/anapc10/mapk12b/fzr1a/gnaia/mapk3/cdc27/rps6ka2/stk10/spdya/insb/mad2l1/pik3r3b/ccna1/kif22/mapk14a/adcy5/cdc16/cdc23/cdk1/adcy2a
dre03018	RNA degradation	85	0.450445	1.82998	0.00155521	0.032155	0.0266744	6478	tags=36%, list=25%, signal=27%	exosc5/dis3l/hspa9/btg3/edc4/btg4/exosc10/tent4a/mtrex/pfklb/dcps/parn/si:dkey-42i9.4/exosc4/btg4/xrn2/cnot3b/pabpc1l/patl1/patl2/xrn1/cnot6a/exosc7/eno2/ttc37/cnot10/exosc6/cnot4a/cnot6b/cnot8/cnot2/zcchc7/pan3/skiv2l/exosc1/cnot6a/wu:fc33b09/eno1a/eno1b
dre03008	Ribosome biogenesis in eukaryotes	73	0.46983	1.86838	0.00157729	0.032155	0.0266744	7960	tags=44%, list=31%, signal=31%	utp6/pop4/utp6/rpp25b/rpp30/gar1/xpo1a/tbl3/xrn2/heatr1/si:dkey-251i10.3/drosha/snu13b/xrn1/nol6/lsg1/wdr75/spata5/rexo1/wdr36/wdr43/mphosph10/pwp2h/rpp25a/imp3/wdr3/pop5/csnk2a1/zgc:153681/nol6/fcf1/rpp40/nxt2/rpp25l/utp15/mdn1
dre03440	Homologous recombination	39	0.565747	1.96049	0.00167224	0.032155	0.0266744	7981	tags=67%, list=31%, signal=47%	rad52/abraxas1/rad52/rad54l/brip1/brip1/xrcc2/pold2/nbn/atm/brcc3/eme1/top3a/brca2/sycp3/blm/rad51/rad51d/rad50/abraxas1/topbp1/xrcc3/babam2/rad54b/palb2/pold3/pold1/rpa3/rpa2/xrcc3/mus81
dre03030	DNA replication	38	0.572409	1.96573	0.00170358	0.032155	0.0266744	7681	tags=57%, list=30%, signal=41%	dna2/prim2/pold2/mcm4/pola2/rfc1/prim1/mcm2/pole2/pola1/mcm6l/mcm5/dna2/mcm7/zgc:110269/pole/pcna/rnaseh2a/fen1/mcm3l/pold3/rfc2/pold1/rpa3/rfc4/rpa2/rnaseh2c
dre03460	Fanconi anemia pathway	49	0.54687	1.99771	0.00166945	0.032155	0.0266744	8306	tags=61%, list=32%, signal=41%	rev1/her6/brip1/brip1/ercc4/fanca/mlh1/fancf/usp1/eme1/pms2/top3a/polh/brca2/atr/blm/rad51/wdr48a/poln/fancg/fance/fancc/slx4/polk/atrip/fancg/rev3l/fancd2/pms2/palb2/faap24/ercc1/rpa3/wdr48b/rpa2/ube2t/fanci/mus81/cenpx/poli
dre04110	Cell cycle	136	0.50089	2.19224	0.0015015	0.032155	0.0266744	5623	tags=42%, list=22%, signal=33%	anapc11/crebbpb/chek2/anapc5/cul1a/ccnb3/cdc14b/wee1/ccnd2a/cdc16/smc1b/ccna2/e2f1/ywhag1/si:ch211-160f23.5/espl1/skp2/bub1/ccne1/cdc14aa/mdm2/anapc1/orc3/ccnb2/ywhag2/cdc6/anapc4/orc1/cdc20/orc4/ccne2/mcm4/atm/cul1a/dbf4/wee2/atr/mcm2/cdc6/ccnb1/smad4a/ttk/orc5/plk1/cdc7/cdk2/smad2/bub3/mcm6l/mcm5/chek1/orc1/anapc7/e2f4/cdk7/cdk1/mcm7/cdc45/wee2/pcna/pkmyt1/orc6/ccne1/rb1/cdc25b/anapc10/fzr1a/pt…

## Sheet: Double diet (Δ1Δ1 vs WT)
ID	Description	setSize	enrichmentScore	NES	pvalue	p.adjust	qvalues	rank	leading_edge	core_enrichment
dre04144	Endocytosis	287	0.350288	1.55891	0.00114416	0.0279434	0.0225508	6463	tags=33%, list=27%, signal=25%	cdc42l/vps37a/unm_sa1614/il2rb/sh3glb2a/LOC570939/wasla/cltb/vps4a/tfr1a/cyth3b/sh3glb1a/nedd4l/acap3a/acap1/rab7a/cbl/igf1ra/arfgef2/psda/mdm2/itcha/il2rga/dnm2a/clta/sh3gl1b/rab11fip3/rbsn/kif5ba/itchb/rab8a/git2a/grk1a/igf2r/eps15l1a/LOC560461/ehd2a/capza1b/eps15l1a/wasb/washc4/sb:cb649/sh3gl1b/git2b/smurf2/grk6/zgc:162872/ehd3/snx1b/vps26b/si:ch211-199o1.2/grk3/tsg101a/arfgap2/smad2/vps37b/cy…
dre04068	FoxO signaling pathway	159	0.445326	1.87577	0.001221	0.0279434	0.0225508	6370	tags=37%, list=27%, signal=28%	fbxo32/irs2a/gabarapa/bnip3/crebbpb/ccng2/tgfb2/foxo3b/pik3r3b/bnip4/tnfsf10/klf2a/s1pr4/bcl6aa/mapk12b/foxo4/ikbkb/mapk13/igf1ra/mdm2/rag1/stat3/insrb/tgfb1b/mapk14a/braf/nlk2/mapk9/pck2/homer2/mapk8b/irs4a/smad2/hrasb/ccnb2/pdpk1b/ptenb/crebbpa/si:dkey-101k6.5/setd7/LOC794462/mapk1/cdkn1bb/ptena/skp2/g6pca.2/tgfbr1b/ccnb3/mapk11/sgk2a/prkag2b/tgfbr1a/akt2/gadd45bb/sos1/smad4a/tgfbr2b/ep300b/map…
dre04060	Cytokine-cytokine receptor interaction	148	0.404299	1.69063	0.00122249	0.0279434	0.0225508	5303	tags=35%, list=22%, signal=27%	csf3r/lepr/il2rb/cxcl8a/csf1ra/tgfb2/prlra/il17ra1a/bmpr2b/cxcr3.1/tnfsf10/lifra/ackr3b/cd40/zgc:153759/ifngr1l/il2rga/bmpr1bb/il19l/epor/ifnphi1/ndr1/tgfb1b/gdf5/gh1/ndr1/il6st/il11ra/il6r/il21/gdf10a/ackr4b/bmpr2a/acvr1ba/gdf3/cxcr4a/cxcr4b/acvr2ba/tnfrsf1b/csf1rb/lepb/si:dkey-101k6.5/csf2rb/ccr9a/crfb4/LOC100329520/il4r.2/il10rb/ccr2/tgfbr1b/cxcl12b/inha/tgfbr1a/nradd/il2rgb/gdf7/tnfsf14/bmpr1…
dre04910	Insulin signaling pathway	158	0.383361	1.61229	0.00122399	0.0279434	0.0225508	6370	tags=33%, list=27%, signal=24%	irs2a/acacb/mknk2b/ppp1caa/pik3r3b/srebf1/ppp1r3db/phka2/eif4ebp1/rps6kb1a/phkg1b/ikbkb/rptor/cbl/prkacaa/flot2a/insrb/fbp1b/socs3b/braf/mapk9/pck2/eif4ea/mapk8b/irs4a/lipeb/flot2b/ppp1cbl/socs9/ppp1cc/hrasb/pdpk1b/elk1/LOC794462/ppargc1a/ptprfa/mapk1/g6pca.2/pygb/hk1/prkar1b/prkag2b/akt2/sos1/ppp1r3ab/pygl/exoc7/cblb/gys2/phkb/mapk1/zgc:77112/insb/mtor/mapk3/tsc1a/inppl1a/gys1/irs2b/raf1b
dre04140	Autophagy - animal	152	0.462857	1.94185	0.00122699	0.0279434	0.0225508	8643	tags=50%, list=36%, signal=32%	ctsd/ctsd/irs2a/gabarapa/bnip3/zfyve1/pik3r3b/bnip4/ulk2/ern2/itpr1a/sh3glb1a/ulk1a/ulk1b/si:ch73-45o6.2/itpr1a/rps6kb1a/tp53inp2/rptor/rab7a/ppp2ca/igf1ra/ctsla/prkacaa/dapk2b/rragd/prkcq/mapk9/wipi2/atg9a/mapk8b/rb1cc1/si:dkey-240h12.4/irs4a/si:ch73-45o6.2/rragcb/hmgb1b/mtmr3/hrasb/atg9b/pdpk1b/ptenb/dapk3/rubcn/LOC794462/zgc:113944/atg7/mapk1/bcl2a/ptena/sh3glb1a/rab7b/dapk2a/atg10/akt2/supt20…
dre04621	NOD-like receptor signaling pathway	139	0.422834	1.75321	0.00124224	0.0279434	0.0225508	6338	tags=39%, list=26%, signal=29%	gabarapa/nampta/pstpip1a/cxcl8a/brcc3/cybb/itpr1a/traf3/mapk12b/itpr1a/nod2/si:dkey-181m9.8/si:dkey-32e23.4/trip6/tank/si:ch211-196h16.5/ikbkb/mapk13/tnfaip3/gbp2/pstpip1b/rela/tlr4bb/irf3/stat1b/ifnphi1/mapk14a/itpr2/mapk9/antxr1a/card9/mapk8b/gbp1/txnipa/caspa/tyk2/irf7/irak4/tlr4ba/traf2a/p2rx7/il10rb/mapk1/rbck1/unm_sa911/bcl2a/ripk2/namptb/mapk11/mcu/antxr2a/mapk1/tbk1/il1b/itpr1b/ikbke/mapk…
dre04620	Toll-like receptor signaling pathway	85	0.507391	1.95665	0.00134953	0.0279434	0.0225508	6089	tags=41%, list=25%, signal=31%	cxcl8a/pik3r3b/rac1l/map3k8/traf3/mapk12b/cd40/irak1/tlr3/ikbkb/mapk13/map2k4a/tlr8b/rela/tlr4bb/irf3/stat1b/ifnphi1/tlr5b/map2k4b/mapk14a/tirap/mapk9/mapk8b/rac1b/irf7/irak4/tlr4ba/il10rb/mapk1/mapk11/akt2/mapk1/tbk1/irf5/il1b/fosab/ikbke/mapk3
dre02010	ABC transporters	36	0.621488	2.03286	0.00149031	0.0279434	0.0225508	4172	tags=46%, list=17%, signal=38%	abcd3a/abca2/abca1a/abcd1/wu:fb13g09/abca4b/abcc5/abcc4/abcc9/abcc8/wu:fb13g09/wu:fb13g09/tap1/abcc4/abcb6b/abcg2a/abcb6a/abcc3/abcd4/tap2a/abcg1
dre04920	Adipocytokine signaling pathway	77	0.458606	1.74307	0.00271739	0.0452899	0.0365497	6359	tags=44%, list=27%, signal=32%	irs2a/lepr/acacb/slc2a1b/rxrba/ikbkb/pparab/rela/acsl3a/stat3/socs3b/rxraa/prkcq/mapk9/pck2/mapk8b/LOC100333227/irs4a/ptpn11b/acsl4b/tnfrsf1b/lepb/LOC794462/adipoqa/ppargc1a/traf2a/cpt1aa/g6pca.2/prkag2b/akt2/adipoqb/rxrgb/mtor/irs2b/chuk/tnfrsf1a

## Sheet: WT (Double vs standard diet)
ID	Description	setSize	enrichmentScore	NES	pvalue	p.adjust	qvalues	rank	leading_edge	core_enrichment

## Sheet: Δ1Δ1 (Double vs standard diet)
ID	Description	setSize	enrichmentScore	NES	pvalue	p.adjust	qvalues	rank	leading_edge	core_enrichment
dre03460	Fanconi anemia pathway	49	-0.479833	-1.87013	0.0017331	0.0218777	0.0158612	10198	tags=82%, list=40%, signal=49%	rpa2/rpa3/cenpx/her9/rmi1/slx1b/top3b/rmi2/her9/rad51c/fancl/atrip/fan1/polk/slx4/si:dkey-57h18.1/top3a/rev1/ube2t/fancf/rad51/eme1/fancc/fance/fancg/fanca/her6/fancc/mlh1/wdr48b/brip1/blm/fancg/ercc4/ercc1/fancd2/brca2/fanci/mus81/palb2/atr/fan1/pms2/usp1/rev1/rev3l/wdr48a/telo2/rad51/polh/her6/fan1/brip1
dre04110	Cell cycle	135	-0.390848	-1.85173	0.00167224	0.0218777	0.0158612	8825	tags=61%, list=35%, signal=40%	bub1bb/anapc10/smc3/ywhae1/ywhae1/cdkn2d/atm/bub3/anapc1/cdc14ab/cul1a/orc4/e2f5/plk1/mad2l1/rb1/ep300b/rbl1/cdk2/mad1l1/mcm6l/bub1/cdc25b/cdc27/ccnh/cdc23/cdk1/ep300a/ccna1/espl1/plk1/skp2/mad2l2/orc6/ccnb2/mcm7/pttg1/mcm3l/cdc6/e2f3/mcm6l/cdc45/orc3/e2f4/mdm2/smad2/pcna/ccnd2a/stag1b/cdc7/orc1/ccna2/ccnb1/cdk6/orc5/wee2/ccnb3/mcm5/anapc4/cdc20/pkmyt1/anapc5/stag2b/cdc16/cul1a/abl1/wee2/anapc7/t…
dre03440	Homologous recombination	39	-0.465596	-1.71431	0.00543478	0.0328261	0.0237986	9152	tags=74%, list=36%, signal=48%	bard1/rad51c/rad51b/atm/uimc1/xrcc3/mre11a/rad54b/babam2/top3a/pold2/rad51/eme1/pold3/rad52/rad52/rad51d/abraxas1/pold1/rbbp8/brip1/xrcc2/blm/topbp1/abraxas1/rad54l/brca2/mus81/palb2/rad50/rad51/nbn/brip1
dre03030	DNA replication	37	-0.472643	-1.70792	0.00366972	0.0291647	0.0211441	7143	tags=53%, list=28%, signal=39%	pold2/mcm6l/rfc3/rfc2/pola2/pold3/mcm7/mcm3l/fen1/mcm6l/pole/pold1/pcna/prim2/mcm5/dna2/pole2/mcm4/mcm2/pola1/mcm6/mcm3
dre04137	Mitophagy - animal	82	0.339909	1.54344	0.00696056	0.0375373	0.0272142	5345	tags=30%, list=21%, signal=24%	tfeb/foxo3b/atg9b/tax1bp1a/bnip3lb/nbr1a/bcl2l13/csnk2a4/tomm7/tbc1d15/rhot1a/rab7a/optn/mras/mitfa/csnk2b/atf4a/fundc2/fundc1/hrasa/mfn1b/pink1/gabarapl2/gabarapa/becn1/ulk1a/bnip4/gabarapb
dre04510	Focal adhesion	227	0.322092	1.71596	0.0026455	0.0221928	0.0160896	5051	tags=29%, list=20%, signal=24%	mylpfa/col1a1a/col1a2/pdgfaa/thbs4b/col1a1b/myl2a/zgc:158296/vav3b/mylk2/col6a2/flnca/actn1/pdgfrb/flnb/col6a1/myl9b/lamb4/flt4/flt1/egfra/ppp1cbl/pdgfbb/akt2l/itga5/col2a1b/thbs3a/itga2b/vwf/itgb1b.2/rap1b/myl9a/kdr/cav3/mylk4b/zmp:0000000846/vegfc/capn2a/kdrl/col4a2/lama4/lamb1a/pik3r3b/rac1l/col4a1/vaspa/parvg/itga1/rhoab/mylk4a/itga6a/thbs1b/gsk3b/myl12.1/col9a1b/hgfa/pik3cb/pdgfab/ppp1cb/rho…
dre00970	Aminoacyl-tRNA biosynthesis	42	0.454636	1.76531	0.00925926	0.048212	0.0349533	5765	tags=40%, list=23%, signal=31%	hars/kars/sars/gars/tars/farsa/wars/iars2/farsb/larsb/qars/nars/yars/eprs/dars2/aars/mars2/mars2/tarsl2
dre01230	Biosynthesis of amino acids	85	0.391202	1.79061	0.00235849	0.0218777	0.0158612	4537	tags=30%, list=18%, signal=25%	si:ch211-217a12.1/cbsa/glula/tpi1b/gpt2/pycr1a/eno1a/idh3a/gapdh/eno3/aco2/idh2/got2b/bcat1/psph/idh3b/pfkpb/pgk1/pkmb/got1/cs/pgam2/glulb/aldoca/got2a/taldo1/aldoaa/acy1/tkta/bcat2/otc/aldoab
dre00480	Glutathione metabolism	57	0.436769	1.79709	0.00239808	0.0218777	0.0158612	3269	tags=29%, list=13%, signal=26%	txndc12/sms/gpx1a/gstk1/idh2/gpx7/gstt1a/lap3/si:ch211-195e19.1/ggt5b/chac1/mgst2/mgst1.2/ggctb/gstt2/gpx4b/gstt1b/gpx4a/ggcta/mgst1.2
dre00051	Fructose and mannose metabolism	43	0.461289	1.80851	0.00692841	0.0375373	0.0272142	6490	tags=48%, list=25%, signal=36%	pfkfb4b/pfkfb3/LOC100007686/tigarb/tpi1b/fbp2/fbp1b/pfkpb/pfkfb1/aldoca/aldoaa/mpi/pfkfb4a/aldoab/si:dkey-180p18.9/pfkma/pfkpa/hk1/aldocb/gmppaa/pfkmb/tpi1b/hkdc1/fuk/gmppb
dre01212	Fatty acid metabolism	62	0.431268	1.82204	0.00465116	0.0296777	0.0215161	2707	tags=30%, list=11%, signal=27%	acsl1b/tecra/cpt1ab/hadhb/acaa2/elovl6/hacd1/scdb/acsl1a/acadm/hadhaa/cpt2/echs1/acadl/acox1/acads/hadh/hadhab/acadvl/elovl1b
dre00330	Arginine and proline metabolism	59	0.437265	1.82485	0.00471698	0.0296777	0.0215161	3578	tags=31%, list=14%, signal=27%	smox/ckmt2a/zgc:92040/gatm/ckba/pycr1a/sms/ckma/got2b/nos2b/ckmb/lap3/p4ha1b/gamt/got1/sat2b/ckmt2b/got2a/aldh7a1/prodhb/gamt
dre04146	Peroxisome	85	0.40151	1.83779	0.00235849	0.0218777	0.0158612	3259	tags=24%, list=13%, signal=21%	si:dkey-275b16.2/acsl1b/pex5la/eci2/si:ch211-120k19.1/pecr/gstk1/idh2/sod2/acot8/nos2b/acsl1a/crata/acox1/ech1/phyh/slc25a17/mpv17/abcd3a/prdx5/hao1/dhrs4/agxtb/LOC100537809
dre04216	Ferroptosis	41	0.483947	1.86266	0.00457666	0.0296777	0.0215161	3032	tags=30%, list=12%, signal=26%	slc3a2b/acsl1b/fth1a/vdac2/acsl1a/cybb/slc7a11/vdac3/slc11a2/sat2b/gpx4b/gpx4a/map1lc3b
dre00062	Fatty acid elongation	33	0.504569	1.86375	0.00422833	0.0296777	0.0215161	2707	tags=33%, list=11%, signal=30%	tecra/acot7/hadhb/them4/acaa2/elovl6/hacd1/hadhaa/echs1/hadh/hadhab/elovl1b
dre00620	Pyruvate metabolism	46	0.47021	1.87873	0.00674157	0.0375373	0.0272142	3597	tags=35%, list=14%, signal=30%	acacb/fh/ldha/mdh1ab/mdh1aa/dlat/mdh2/pdhb/acyp1/ldhba/pdha1a/dldh/pkmb/acss1/pck2/aldh7a1/acot12/glo1
dre00561	Glycerolipid metabolism	64	0.442645	1.89566	0.00230415	0.0218777	0.0158612	3131	tags=28%, list=12%, signal=25%	pnpla3/mgll/gpat3/zgc:172295/dgat2/lpin1/dgat1a/agpat9l/lpl/dgkh/akr1a1a/LOC100331214/cel.1/LOC101884800/agk/agpat9l/pnpla2/agpat3/lpin1/gpam/aldh7a1/si:dkey-172j4.3
dre00071	Fatty acid degradation	45	0.49287	1.95453	0.00452489	0.0296777	0.0215161	2953	tags=37%, list=12%, signal=33%	acsl1b/eci2/cpt1ab/hadhb/acaa2/gcdha/acsl1a/acadm/hadhaa/cpt2/echs1/acadl/acox1/acads/hadh/hadhab/acadvl/aldh7a1
dre00010	Glycolysis / Gluconeogenesis	76	0.48621	2.16352	0.00234742	0.0218777	0.0158612	2953	tags=31%, list=12%, signal=27%	tpi1b/bpgm/ldha/eno1a/gapdh/aldh3b2/eno3/dlat/fbp2/akr1a1a/galm/fbp1b/pgm2/pdhb/gpib/pfkpb/pgk1/ldhba/pdha1a/gapdhs/dldh/g6pca.1/pkmb/minpp1a/acss1/pgam2/aldoca/pck2/aldh7a1
dre00640	Propanoate metabolism	31	0.599395	2.16643	0.00211864	0.0218777	0.0158612	4375	tags=50%, list=17%, signal=41%	acacb/ldha/suclg2/suclg1/acadm/hadhaa/echs1/ldhba/dldh/sucla2/bckdhb/acss1/hadhab/pcca/hibch/aldh6a1/bckdha/pccb
dre03320	PPAR signaling pathway	65	0.509807	2.19008	0.00229885	0.0218777	0.0158612	2935	tags=33%, list=11%, signal=30%	acsl1b/ubb/angptl4/zgc:172295/fabp3/cpt1ab/slc27a1b/dbi/lpl/pparab/LOC100331214/LOC101884800/fabp7b/pltp/scdb/acsl1a/acadm/cpt2/acadl/acox1/slc27a4/slc27a1a/apoa1a/pck2
dre01210	2-Oxocarboxylic acid metabolism	19	0.706022	2.22889	0.00215983	0.0218777	0.0158612	5395	tags=62%, list=21%, signal=49%	si:ch211-217a12.1/gpt2/idh3a/aco2/idh2/got2b/bcat1/idh3b/got1/cs/got2a/acy1/bcat2/idh3g/aadat
dre00280	Valine, leucine and isoleucine degradation	55	0.548312	2.2415	0.00236967	0.0218777	0.0158612	5157	tags=54%, list=20%, signal=43%	hadhb/acaa2/bcat1/oxct1b/hsd17b10/acadm/hadhaa/echs1/mccc2/auh/acads/dldh/hadh/bckdhb/hadhab/acad8/pcca/aldh7a1/mccc1/hibch/ivd/hibadhb/aldh6a1/si:dkey-40g16.6/bckdha/acaa1/acad8/si:ch211-198n5.11/pccb/bcat2/acsf3/LOC100037342/acsf3/acat1
dre03050	Proteasome	53	0.640639	2.59053	0.00243902	0.0218777	0.0158612	7267	tags=71%, list=28%, signal=51%	psme4a/psmd4a/psmb3/psme2/psmd3/sem1/psmc5/psmb7/pomp/psmd4b/psmd13/psme1/psma8/psmc1a/psma6b/psmb1/psmd14/psmd1/psmc4/psmd7/psmb5/psmc6/adrm1/psma1/psmc1b/psmd8/psmd11b/psmb4/psmb2/psmc3/psmb6/psme4b/psma3/psma2/psmd6/psma4/si:rp71-45k5.4/psmc6/psmc1a/psma5/psma6a/psmc2/ifng1/psme3
dre01200	Carbon metabolism	130	0.535924	2.63139	0.00244499	0.0218777	0.0158612	3718	tags=38%, list=15%, signal=33%	si:ch211-217a12.1/tpi1b/gpt2/h6pd/fh/sdhdb/gcsha/eno1a/idh3a/gapdh/mdh1ab/mdh1aa/eno3/dlat/fbp2/suclg2/aco2/suclg1/sdhc/idh2/pgp/got2b/fbp1b/mdh2/psph/pdhb/idh3b/gpib/acadm/hadhaa/echs1/pfkpb/mthfr/pgk1/pdha1a/acads/sdha/dldh/sucla2/pkmb/ogdhb/got1/acss1/dlst/sdhda/ogdha/hadhab/cs/pgam2/pcca/aldoca/got2a/hibch/hao1/agxtb/aldh6a1/sdhb/glud1b/taldo1/aldoaa
dre00020	Citrate cycle (TCA cycle)	34	0.752957	2.77462	0.00215983	0.0218777	0.0158612	3319	tags=62%, list=13%, signal=54%	fh/sdhdb/idh3a/mdh1ab/mdh1aa/dlat/suclg2/aco2/suclg1/sdhc/idh2/mdh2/pdhb/idh3b/pdha1a/sdha/dldh/sucla2/ogdhb/dlst/sdhda/ogdha/cs/pck2/sdhb
dre04260	Cardiac muscle contraction	99	0.596037	2.81781	0.00238095	0.0218777	0.0158612	4517	tags=52%, list=18%, signal=43%	zgc:86709/tpm1/actc1b/cox6b1/zgc:86709/si:ch73-187m15.4/actc1a/myl2a/uqcr10/cox8a/cox5b2/tpma/cox5aa/cox8b/atp1a2a/cox7b/cox4i1/uqcrh/cox4i1l/cox6a2/uqcrb/uqcrc1/cox6b2/cox7c/uqcrfs1/myh7/tpm2/cox5ab/cox7a2l/cox6c/COX3/uqcrq/CYTB/cyc1/atp1b2a/uqcrq/COX2/slc9a1b/atp1a1a.4/uqcrc2b/uqcrc2a/atp1a1b/cacnb2a/COX1/tpm3/tnnc1b/cox7a2a/cacng6a/tpm4b/atp1b4/si:ch211-139a5.9/cacna1c/atp1b1b/LOC100329813/atp…
dre00190	Oxidative phosphorylation	134	0.781648	3.86614	0.00246305	0.0218777	0.0158612	3319	tags=73%, list=13%, signal=64%	cox6b1/ndufb3/uqcr10/cox8a/cox5b2/ndufab1b/cox10/cox5aa/ndufb9/cox8b/ATP6/atp5pd/ndufa8/ND1/ND6/cox7b/atp5mea/atp5mc1/sdhdb/ND2/cox4i1/uqcrh/atp5f1c/cox4i1l/cox6a2/ndufab1a/uqcrb/uqcrc1/ndufb8/atp5f1d/atp5mf/atp5mc3a/ndufb5/atp5f1e/ndufs8a/ndufa6/ndufb10/ndufa4l/cox6b2/ndufa10/cox7c/atp5f1b/uqcrfs1/cox5ab/cox7a2l/cox6c/atp5pb/ndufs6/COX3/ndufa12/si:ch211-235e9.6/ndufab1a/ndufb6/atp5mc3b/ndufc2/nd…
dre03010	Ribosome	127	0.824044	4.01916	0.00243902	0.0218777	0.0158612	3429	tags=83%, list=13%, signal=72%	mrpl13/rplp2/mrpl33/mrps11/mrpl16/rplp0/mrpl28/rps26l/rps5/rps23/rpsa/mrpl4/rps10/mrps17/rpl5a/mrpl27/uba52/rpl32/mrpl18/rps13/rpl10/rpl12/rpl22l1/rps7/rps27a/rps29/rpl32/rps2/rps24/rpl4/mrpl24/rpl8/rplp1/mrps16/rps9/mrps6/rpl14/rps4x/mrpl28/rpl7/mrpl11/rpl17/si:dkey-17e16.10/mrps14/rps3a/rpl5b/rps3a/rpl28/rpl10a/rps21/mrpl35/rps18/rps25/rps12/rpl15/rpl26/mrpl23/mrpl12/rpl13/rpl13a/rpl27/mrps7/zg…
