# Supplementary material for: Scaf1 promotes respiratory supercomplexes and metabolic efficiency in zebrafish
Source: EMBO Rep. 2020 Jun 4;21(7):e50287. doi: 10.15252/embr.202050287 (PMC7332985; doi:10.15252/embr.202050287)
Supplement: Supplementary file 5 — Datset EV3 [file EMBR-21-e50287-s005.xlsx]

## Sheet: Gene sets
Dataset EV3. Gene set enrichment analysis of RNAseq data of customized pathways.
Oxidative phosphorylation	TCA CYCLE	Glycolysis	Beta oxidation	Fatty acid biosinthesis	Trigyceride synthesis	Catabolism of branched aa	Mitochondrial membrane organization
ATP5F1A	ACLY	Foxk1	Abcd1	Abcd3	Acsl1	Acad8	Acaa2
ATP5F1B	ACO1	Foxk2	Abcd2	Acaca	Acsl4	Acat1	Adck1
ATP5F1C	ACO2	Gpi1	Abcd3	Acaca	Acsl6	Aldh6a1	Afg3l1
ATP5F1D	CS	Hk1	Acaa1a	Acacb	Dgat1	Auh	Afg3l2
ATP5F1E	DLAT	Pfkl	Acaa1b	Acly	Dgat1	Bcat1	Agk
ATP5IF1	DLD	Pfkm	Acaa2	Acly	Dgat1	Bcat2	Alkbh7
ATP5MC1	DLST	Pfkm	Acadm	Acsf3	Dgat1	Bckdha	Apoo
ATP5MC2	FH	Pfkp	Acadvl	Acsl3	Dgat2	Bckdhb	Apool
ATP5MC3	IDH1	Adpgk	Acat1	Acsm1	Dgat2	Bckdk	Atf2
ATP5MD	IDH2	Aldoa	Acat2	Acsm1	Dgat2	Hibadh	Atpif1
ATP5ME	IDH3A	Aldoart1	Acat3	Acsm2	Gpam	Hibch	Bad
ATP5MF	IDH3B	Aldoart2	Acox1	Acsm3	Gpam	Hmgcl	Bak1
ATP5MG	IDH3G	Aldob	Acox2	Acsm3	Gpat2	Hmgcll1	Bax
ATP5MPL	MDH1	Aldoc	Acox3	Acsm4	Gpat2	Ivd	Bbc3
ATP5PB	MDH2	Bpgm	Acoxl	Acsm5	Gpat3	Mccc2	Bcl2
ATP5PD	OGDH	Dhtkd1	Acsbg2	Brca1	Gpat3	Slc25a44	Bcl2l1
ATP5PF	OGDHL	Eno1b	Adipoq	Cbr4	Gpat4		Bcl2l11
ATP5PO	PC	Eno2	Auh	Cbr4	Lpin1		Bid
COX10	PCK1	Eno3	Bdh2	Degs1	Lpin2		Bloc1s2
COX11	PCK2	Eno4	Cpt2	Elovl1	Lpin3		Bnip3
COX15	PDHA1	Gale	Crot	Elovl2	Lpl		Bnip3l
COX17	PDHA2	Galk1	Decr1	Elovl3	Mogat2		Bok
COX4I1	PDHB	Galt	Echdc1	Elovl4	Pnpla3		Camk2a
COX4I2	SDHA	Gapdh	Echdc2	Elovl5	Pnpla3		Cln8
COX5A	SDHB	Gapdhs	Echs1	Elovl6			Cnp
COX5B	SDHC	Gck	Eci1	Elovl7			Cstad
COX6A1	SDHD	Gm10358	Eci2	Fa2h			Dnajc11
COX6A2	SUCLA2	Gm11214	Eci3	Fads1			Eya2
COX6B1	SUCLG1	Gm12117	Ehhadh	Fads2			Gclc
COX6B2	SUCLG2	Gm15294	Hadh	Fads2b			Gsk3a
COX6C	SUCLG2P2	Gm3839	Hadha	Fads3			Gsk3b
COX6CP3		Gpi1	Hadhb	Fads6			Hebp2
COX7A1		Hk1	Hsd17b4	Fasn			Hip1r
COX7A2		Hk2	Lep	Fasn			Hk2
COX7A2L		Hk3	Pex2	H2-Ke6			Hsp90aa1
COX7B		Hkdc1	Pex5	H2-Ke6			Hspa4
COX7B2		Khk	Pex7	Hacd1			Ier3
COX7C		Mpi	Sesn2	Hacd2			Letm1
COX8A		Ogdh	Slc25a17	Hacd3			Maip1
COX8C		Pfkfb2	Slc27a2	Hacd4			Mfn1
CYC1		Pfkl	Acad11	Hnf1a			Mfn2
MT-ATP6		Pfkm	Acadl	Hpgds			Micos13
MT-ATP8		Pfkp	Acadm	Lipc			Moap1
MT-CO1		Pgam1	Acads	Lpl			Mpv17l
MT-CO2		Pgam2	Acadvl	Mcat			Mtch2
MT-CO3		Pgk1	Acox1	Mcat			Mtfp1
MT-CYB		Pgk2	Acox2	Mecr			Mul1
MT-ND1		Pklr	Acox3	Mgll			Myc
MT-ND2		Pkm	Acoxl	Mlycd			Naif1
MT-ND3		Prkag3	Etfa	Mlycd			Ndufa13
MT-ND4		Tkfc	Etfb	Ndufab1			Nol3
MT-ND4L		Tpi1	Etfdh	Nr1h3			Oma1
MT-ND5			Gcdh	Olah			Opa1
MT-ND6			Ivd	Oxsm			Oxa1l
NDUFA1			CPT1a	Pecr			Pdcd5
NDUFA10			CPT1b	Pla2g1b			Pex5
NDUFA11			CPT1c	Pla2g1b			Pink1
NDUFA12			CPT2	Pla2g1b			Plekhf1
NDUFA13				Prkaa1			Pmaip1
NDUFA2				Prkaa2			Ppif
NDUFA3				Prkab1			Rcc1l
NDUFA4				Prkab2			Rhot1
NDUFA4L2				Prkag1			Rhot2
NDUFA5				Prkag2			Romo1
NDUFA6				Prkag3			Samm50
NDUFA7				Prxl2b			Sh3glb1
NDUFA8				Ptgds			Siva1
NDUFA9				Ptges			Slc25a4
NDUFAB1				Ptges2			Slc25a5
NDUFB1				Ptges3			Slc35f6
NDUFB10				Ptgis			Slc9a1
NDUFB11				Ptgs1			Snca
NDUFB2				Ptgs2			Spg7
NDUFB3				Scd1			Stat3
NDUFB4				Scd2			Stpg1
NDUFB5				Scd3			Taz
NDUFB6				Scd4			Taz
NDUFB7				Tbxas1			Them4
NDUFB8				Tecr			Timm10
NDUFB9							Timm13
NDUFC1							Timm22
NDUFC2							Timm29
NDUFS1							Timm50
NDUFS2							Timm9
NDUFS3							Tmem102
NDUFS4							Tmem11
NDUFS5							Tmem14a
NDUFS6							Tmem14a
NDUFS7							Tomm20
NDUFS8							Tomm20l
NDUFV1							Tomm22
NDUFV2							Tomm40
NDUFV3							Trp53
SDHA							Zfp13
SDHB
SDHC
SDHD
UQCR10
UQCR11
UQCRB
UQCRC1
UQCRC2
UQCRFS1
UQCRH
UQCRHL
UQCRQ
ATPAF1
ATPAF2
BCS1L
CHCHD7
CMC1
CMC2
COA1
COA3
COA4
COA5
COA6
COA7
COA8
COX7A2L
COX10
COX11
COX14
COX15
COX16
COX17
COX18
COX19
COX20
DMAC1
DMAC2
FDXR
FDX2
FOXRED1
HCCS
HIGD1A
HIGD2A
LRPPRC
LYRM7
NDUFAF1
NDUFAF3
NDUFAF4
NDUFAF5
NDUFAF6
NDUFAF7
NDUFAF8
NUBPL
OXA1L
PET100
PET117
PNKD
SCO1
SCO2
SDHAF1
SDHAF2
SDHAF3
SDHAF4
SMIM20
SURF1
TACO1
TMEM70
TMEM177
TMEM186
TTC19
UQCC1
UQCC2
UQCC3

## Sheet: Standard diet (Δ1Δ1vsWT)
pathway	pval	padj	ES	NES	nMoreExtreme	size	leadingEdge
OXYDATIVE PHOSPHORYLATION	0.00380228	0.0161597	-0.59976	-2.93902	0	128	NDUFB3|NDUFAF3|UQCC1|COA6|UQCRQ|COX7A2L|NDUFAF6|NDUFB4|NDUFA1|NDUFA3|NDUFA8|COX6B2|NDUFA10|NDUFA11|LYRM7|HIGD1A|ATP5F1D|ATP5PF|SMIM20|NDUFS4|SCO1|NDUFB11|SDHAF2|NDUFB5|NDUFA2|ATP5MC2|SDHAF4|COX18|ATP5PO|ATP5PD|NDUFS6|NDUFA12|NDUFB7|ATP5MG|ATP5IF1|TACO1|NDUFAF1|SDHC|NDUFS3|TMEM177|UQCRC2|CHCHD7|PET100|NDUFA7|COX10|COX5A|COX7C|NDUFA5|NDUFC2|ATP5MF|NDUFAB1|COX4I1|NDUFS5|NDUFS7|UQCRB|NDUFV2|ATP5F1B|A…
TCA CYCLE	0.00287356	0.0161597	-0.574943	-2.00697	0	30	PDHA1|PDHA2|ACLY|MDH2|DLD|PDHB|DLST|IDH2|CS|DLAT|IDH3A|SDHC|FH|SUCLG1|OGDH
CATABOLISM OF BRANCHED AA	0.012987	0.0429293	-0.612402	-1.85315	4	16	HIBCH|ALDH6A1|ACAT1|BCKDHB|ACAD8|IVD|AUH|BCKDHA|MCCC2|HMGCL|BCAT2|SLC25A44
FATTY ACID BETA OXIDATION	0.0151515	0.0429293	-0.423078	-1.62061	4	44	ETFB|ACOXL|ACAT1|ACADM|CROT|HADHB|ABCD2|SLC25A17|HADH|ETFA|ABCD1|GCDH|ECHS1|IVD|PEX5|HADHA|ECI2|ETFDH|ACAD11|AUH|ACADVL
MITOCHONDRIAL MEMBRANE ORGANIZATION	0.0198675	0.0482498	-0.312601	-1.387	5	80	TOMM20|ROMO1|HIP1R|BLOC1S2|SLC25A5|MICOS13|BOK|SLC25A4|HSP90AA1|PINK1|SH3GLB1|ATP5IF1|GSK3B|HSPA4|ALKBH7|CLN8|RCC1L|SAMM50|ADCK1|TAZ|PEX5|TIMM29|OMA1|AFG3L2|OPA1|PPIF|NDUFA13|BAX|BCL2L11|TIMM10|PLEKHF1|OXA1L|MFN2|ACAA2|EYA2|ATF2
FATTY ACID BYOSYNTHESIS	0.0660661	0.14039	-0.324514	-1.34081	21	57	FA2H|PLA2G1B|ACLY|PRKAB2|PTGES3|ELOVL6|PRKAG1|ACACA|PTGS2|ELOVL1|LPL|NDUFAB1|PRKAA2|HSD17B8|PRKAB1|MECR|PTGIS|HACD1|TBXAS1
GLYCOLISIS	0.47093	0.667151	-0.265184	-0.985429	161	38	PFKFB2|PFKP|KHK|TKFC|PFKL|OGDH|GCK|HK1|GAPDH|ENO4|ENO3|PGK1|PGK2
TRYGLYCETIDE	0.749186	0.849077	0.294394	0.790729	459	14	DGAT2|PNPLA3|GPAT2

## Sheet: Double Diet (Δ1Δ1vsWT)
pathway	pval	padj	ES	NES	nMoreExtreme	size	leadingEdge
OXYDATIVE PHOSPHORYLATION	0.00645161	0.0365591	-0.655644	-3.13913	0	139	UQCRQ|NDUFB5|NDUFC2|TACO1|ND3|LYRM7|NDUFA1|COA6|NDUFA2|COX2|NDUFB3|NDUFA11|ND6|ATP5MG|PET100|SDHAF4|NDUFS7|SMIM20|NDUFA7|ATP5PF|COA5|COX7C|NDUFA3|NDUFS4|ATP5F1D|COX7A2|NDUFB4|NDUFS6|NDUFA5|COX5A|COX19|NDUFA12|NDUFAB1|NDUFB8|UQCRFS1|NDUFA8|UQCRB|NDUFV2|COX5B|NDUFB10|COA4|NDUFA6|COX3|ATP5MF|UQCR10|CMC2|NDUFB11|COX6B2|COX7A2L|COX11|COX1|UQCRHL|UQCRH|NDUFB7|NDUFA4|NDUFB9|ATP6|UQCC1|COX4I2|ATP5IF1|HIG…
CATABOLISM OF BRANCHED AA	0.446991	0.77886	-0.335834	-0.998868	155	16	AUH|SLC25A44|MCCC2|BCAT1|ACAT1|BCKDHA|HMGCL|BCAT2|IVD|BCKDHB|HIBADH|HMGCLL1|ACAD8|HIBCH|BCKDK|ALDH6A1
FATTY ACID BETA OXIDATION	0.215017	0.77886	-0.295316	-1.14576	62	43	ECI1|ACADS|ACSBG2|BDH2|SESN2|ETFDH|AUH|ACOX1|ETFA|ACAA1
FATTY ACID BYOSYNTHESIS	0.503968	0.77886	0.274592	0.97142	380	57	PTGES|ACACB|PTGS2|HACD4|PRKAB2|ACSM1|ACSM4|ACSM5|ACSM2A|FASN|ACSF3|ACLY|MGLL
TRYGLYCETIDE	0.437304	0.77886	0.385727	1.01869	278	14	DGAT2|LPIN1|GPAT3|GPAT2|PNPLA3
GLYCOLISIS	0.755618	0.856367	0.247027	0.80467	537	38	PKLR|ALDOC|FOXK1|ADPGK|GALK1|PFKM|ALDOB|DHTKD1
TCA CYCLE	0.884451	0.939729	0.222096	0.686439	619	30	ACO1|PCK2|IDH1|ACLY|PC
MITOCHONDRIAL MEMBRANE ORGANIZATION	0.989757	0.989757	0.159646	0.597078	772	78	BNIP3|MUL1|BNIP3L|PLEKHF1|STAT3|EYA2|SIVA1|ADCK1|RHOT2|STPG1|SLC35F6

## Sheet: WT (double vs standard diet)
pathway	pval	padj	ES	NES	nMoreExtreme	size	leadingEdge
FATTY ACID BETA OXIDATION	0.00803213	0.0273092	0.424824	1.68905	1	44	ACADS|ECI1|CPT1B|ECI2|ACOX1|ECHDC2|AUH|CPT2|DECR1|ETFA|ACAA1|ETFDH|HADH|ACADL|ECHS1|HADHB|ACADVL|SESN2
OXYDATIVE PHOSPHORYLATION	0.00714286	0.0273092	0.781522	3.85889	0	139	UQCRQ|LYRM7|ND6|NDUFC2|ND3|NDUFB5|ATP6|NDUFA6|NDUFAB1|COX5A|NDUFB10|COX7C|UQCR10|NDUFA2|NDUFB8|COA5|ATP5MG|COX7A2|NDUFA7|CHCHD7|NDUFA11|NDUFS7|NDUFS6|UQCRFS1|COX2|NDUFB9|NDUFB3|ATP5F1D|UQCRB|NDUFA5|NDUFA1|NDUFA12|ATP5MC3|TACO1|COX8C|COX8A|NDUFA8|NDUFV3|UQCRHL|UQCRH|ATP5PF|SMIM20|COX3|ATP5MF|NDUFS4|HIGD1A|COA7|NDUFB4|CMC2|COA1|NDUFV2|PET100|COX6A1|NDUFA4|ATP5PD|SDHAF3|ND2|NDUFB11|ATP5IF1|SDHD|ND4|…
TCA CYCLE	0.00334448	0.0273092	0.506339	1.87683	0	30	SDHD|MDH1|SDHA|SDHC|FH|PDHA2|PDHA1|SDHB|SUCLG2|IDH3A|IDH2|PCK2|SUCLG1|DLAT|CS|IDH3B|ACO2|MDH2|DLST
CATABOLISM OF BRANCHED AA	0.0797546	0.225971	0.466056	1.39874	25	16	BCAT1|AUH|MCCC2|BCKDK|SLC25A44|BCKDHA|HIBADH|BCAT2|BCKDHB|IVD
MITOCHONDRIAL MEMBRANE ORGANIZATION	0.131868	0.320251	0.276755	1.23462	23	80	HSP90AA1|TIMM29|MTCH2|TMEM14A|ATP5IF1|TOMM40|TIMM50|TIMM9|TIMM10|NDUFA13|AGK|PPIF|MYC|TMEM11|TIMM13|TAZ|THEM4|ROMO1|RHOT1|TOMM20|GSK3B|OXA1L|SLC25A5|RCC1L|PDCD5|TOMM22|TIMM22|MICOS13|ACAA2
TRYGLYCETIDE	0.218182	0.463636	0.407055	1.19164	71	14	ACSL1|PNPLA3|LPL|GPAM|DGAT2|LPIN3
FATTY ACID BYOSYNTHESIS	0.540984	0.656909	0.222006	0.949916	131	57	NDUFAB1|HSD17B8|ELOVL6|PECR|PTGIS|FADS6|HACD2|HACD1|MECR|CBR4|ACSM3|MGLL|FADS2|DEGS1|LPL|PTGES3
GLYCOLISIS	0.678161	0.720546	0.229377	0.88891	176	38	ENO2|GAPDHS|BPGM|ALDOA|ENO3|ENO1|PGAM1|HK1|PGK1|PGK2|PGAM2|MPI|GAPDH|KHK

## Sheet: Δ1Δ1 (double vs standard diet)
pathway	pval	padj	ES	NES	nMoreExtreme	size	leadingEdge
CATABOLISM OF BRANCHED AA	0.00213675	0.00412421	0.712038	2.17271	0	16	BCKDK|BCAT1|MCCC2|AUH|BCKDHB|ACAD8|HIBCH|IVD|HIBADH|ALDH6A1|BCKDHA|BCAT2|ACAT1
FATTY ACID BETA OXIDATION	0.002079	0.00412421	0.571877	2.2609	0	44	CPT1B|ECI2|ETFB|HADHB|ACAA2|GCDH|DECR1|ACADM|HADHA|CPT2|ECHS1|ACADL|ACOX1|AUH|ACADS|ETFA|HADH|SLC25A17|ACADVL|IVD|ABCD2|ACAA1|ETFDH
MITOCHONDRIAL MEMBRANE ORGANIZATION	0.00206612	0.00412421	0.420544	1.90508	0	80	PLEKHF1|TOMM40|SLC25A5|THEM4|ACAA2|ATP5IF1|NDUFA13|SLC25A4|SH3GLB1|AGK|ADCK1|RCC1L|MICOS13|OXA1L|TIMM10|MTFP1|RHOT1|MTCH2|ROMO1|TMEM11|TIMM50|TOMM20|TIMM13|PPIF|TAZ|GSK3B|TOMM22|PINK1|TIMM22|DNAJC11|TIMM29|OPA1|ALKBH7|BLOC1S2|TIMM9|BNIP3|TMEM14A|STPG1|PDCD5
OXYDATIVE PHOSPHORYLATION	0.00218341	0.00412421	0.801115	3.98055	0	139	CHCHD7|LYRM7|HIGD1A|NDUFB3|UQCR10|COX8A|COX8C|NDUFAB1|COX10|COX5A|NDUFB9|ATP6|ATP5PD|NDUFAF1|NDUFA8|ND1|ND6|UQCC2|FOXRED1|SDHD|ND2|COA7|COX4I1|UQCRH|UQCRHL|ATP5F1C|COX6A1|UQCRB|UQCRC1|NDUFB8|ATP5F1D|ATP5MF|ATP5MC3|NDUFS8|NDUFA6|NDUFB10|COX6B2|ATP5IF1|NDUFA10|COX7C|ATP5F1B|UQCRFS1|COX7A2L|ATP5PB|NDUFS6|COX3|SDHAF3|NDUFA13|NDUFA12|NDUFB6|ATP5MC2|NDUFC2|NDUFB2|NDUFB11|ND4|ATP5ME|ATP5F1A|SDHC|ATP5PO|…
TCA CYCLE	0.00217391	0.00412421	0.756382	2.73274	0	30	ACLY|FH|SDHD|IDH3A|MDH1|DLAT|SUCLG2|ACO2|SUCLG1|SDHC|IDH2|MDH2|PDHB|IDH3B|SDHA|DLD|SUCLA2|DLST|OGDH|CS|PCK2|SDHB
TRYGLYCETIDE	0.00214592	0.00412421	0.68622	2.01927	0	14	ACSL1|PNPLA3|DGAT2|LPIN1|GPAT3|LPL|GPAM
FATTY ACID BYOSYNTHESIS	0.0170576	0.0263617	0.372603	1.54924	7	57	ACLY|MGLL|NDUFAB1|ACACB|ELOVL6|LPL|HACD1|PECR|HSD17B8|PRKAB2|PLA2G1B|PTGES3|DEGS1|PTGS2|PTGES|MECR|ACSF3|FA2H|FADS6|PTGES2|LIPC|HNF1A|ACSM5|ACSM4|ACSM1|ACSM2A|ELOVL5|PRKAG1|CBR4|PRKAG3|HACD2
GLYCOLISIS	0.0189873	0.0268987	0.407974	1.55549	8	38	BPGM|GAPDH|ENO3|PFKP|PGK2|PGK1|GAPDHS|OGDH|PGAM2|DHTKD1|ALDOC|ALDOA|MPI|PFKM|HK1
