# Supplementary material for: Scaf1 promotes respiratory supercomplexes and metabolic efficiency in zebrafish
Source: EMBO Rep. 2020 Jun 4;21(7):e50287. doi: 10.15252/embr.202050287 (PMC7332985; doi:10.15252/embr.202050287)
Supplement: Supplementary file 6 — Datset EV4 [file EMBR-21-e50287-s006.xlsx]

## Sheet: Legend
Dataset EV4. Gene set enrichment analysis of hallmarks identified by RNAseq.

## Sheet: Standard Diet (Δ1Δ1 vs WT)
pathway	pval	padj	ES	NES	nMoreExtreme	size	leadingEdge
HALLMARK_KRAS_SIGNALING_DN	0.00546448	0.0188324	-0.272927	-1.46319	0	275	Cldn8|Cpb1|Pkp1|Klk9|Slc29a3|Pde6c|Camk1d|Itih1|Akr1e1|Akr1b3|Abcb11|Myh6|Tnni2|Lgals7|Fggy|Cldn13|Sptbn4|Gm2002|Il11ra2|Il11ra1|LOC100861969|Gm13305|Prkn|Hsd11b2|Gprc5c|Aloxe3|Myot|Tfap2b|Capn9|Actc1|Calm4|Calm5|Nos2|C3|Irs3|Ckm|Plagl1|Hc|AI182371|Sptb|Serpinb2|Cpa2|Ypel2|Nr4a3|Thrb|Grid2|Ngb|Tenm3|Celsr3|Upk3b|Ryr3|Scn2a|Scn1a|Dcc|Itgb1bp2|Rsad2|Ifi44l|Smpx|Arhgdig|Atp1a1|Col24a1|Idua|Celsr1|Ca…
HALLMARK_E2F_TARGETS	0.00125	0.0188324	0.441019	2.07776	0	238	Tubb2b|Tubb4b|Chek2|H2afx|Stag3|Mthfd2l|Mthfd2|Wee1|Tubb5|Smc1b|Racgap1|Spc24|Dck|Shtn1|4930595M18Rik|Melk|Nup153|E2f8|Espl1|Kif4|Hmmr|Tcf19|Prdx4|Prim2|Pold2|Ccnb2|Depdc1a|Tfrc|Tipin|Diaph3|Ung|Mlh1|Tacc3|Gspt2|Cit|Wdr90|Dnmt1|Shmt2|Mxd3|Cdc20|Nbn|Tubb6|Smc6|Mcm4|Usp1|Nasp|Pola2|Pms2|Rfc1|Brca2|Plk4|Mki67|Syncrip|Trip13|Ppm1d|Mcm2|Top2a|Cse1l|Ccnb1|Cenpm|Cdca8|Kpna2|Orc2|Ncapd2|Nolc1|Xrcc6|Rad50…
HALLMARK_MYOGENESIS	0.00555556	0.0188324	-0.321591	-1.72753	0	278	Scin|Myl2|Apod|Ctf1|Hrc|Casq1|Itgb4|Myh6|Des|Tnni2|Kcnh7|Myl4|Myl3|Pygm|Erbb4|Myh14|Pfkp|Stc2|Hspb8|Actc1|Itga7|Nos2|Tnnt1|Drp2|Ckm|Mef2a|Nav3|Bag1|Tpm2|Pdlim7|Egfr|Lsp1|Actn2|Cdh13|Sgcg|Dapk2|Acsl1|Ptp4a3|Pfkl|Crat|Ak1|Eif4a2|Nav2|Mybpc1|Cdkn1a|Nav1|Ryr3|Myl1|Itgb3|Ppfia4|Camk2b|Ldb3|St5|Myo1c|Flii|Syngr2|Col24a1|Agrn|Sirt2|Iqschfp|Schip1|Pde4dip|Cav3|Cacng1|Avil|Mef2c|Plxnd1|Nqo1|Myoz1|Ptgis|Cr…
HALLMARK_IL6_JAK_STAT3_SIGNALING	0.00342466	0.0188324	-0.360521	-1.64679	0	89	Csf1|Cd44|Jun|Il2rg|Il12rb1|Gm2002|Crlf2|Il11ra2|Il11ra1|Il13ra1|LOC100861969|Osmr|Gm13305|A2ml1|Mug2|Mug1|Inhbe|Ifnar1|Lepr|Reg2|Reg1|Tnfrsf21|Stat2|Tgfbr1|Stat1|Lrrc17|Tyk2|Itgb3|Irf9|Il15ra|Socs1
HALLMARK_MYC_TARGETS_V1	0.0138249	0.0384025	-0.254063	-1.33978	2	230	Rnps1|Pabpc4|Glo1|Ptges3|Eef1b2|Rps5|Vdac2|Vdac3|Eif2s2|Cct4|Rpl14|Rplp0|Rpl34|Cct5|Hsp90aa1|Rps3|Smarcc2|Eif4a2|Rpl22|Rps6|Rack1|Glod4|Cct2|Eif3d|Prdx3|Rpl6|Cox5a|Serbp1|Phb2|Xpo1|Rpl18|Ndufab1|Rps2|Psma1|Gspt1|Impdh1|Cct7|Rps10|Phb|Aimp2|Prdx1|Srsf3|Psma8|Ywhae|Tcp1|Gm21319|BB287469|Gm4027|Eif1ax|Gm2022|Gm8300|Gm21936|Eif1a|Gm2016|Gm5662|Psmb3|Rad23b|Cnbp|Slc25a3|Psmd7|Kars|Psmd3|Mrpl23|Pgk2|Pg…
HALLMARK_KRAS_SIGNALING_UP	0.0546448	0.124193	-0.226553	-1.20124	9	254	Anxa10|Apod|Rabgap1l|Abcb11|Tph2|Glrx|Pecam1|Prkg1|Il2rg|Etv1|Plau|Itga2|Kcnn4|Pcp4|Aldh1a3|Ano2|Gucy1a1|Gadd45g|Itga1|Plat|Peg3|Inhba|Akap12|Car2|Ngf|Klf4|Serpina3c|Serpina3j|Serpina3b|Serpina3f|Serpina3g|Serpina3m|Serpina3k|Serpina3i|Serpina3a|Serpina3n|Naip6|Naip2|Naip1|Naip5|Pls3|Gfpt2|Tspan7|Adgra2|Wnt7b|Prrx1|Etv4|Mafb|Crot|Plek2|Lrrc17|Ptgs2|Ppp1r15a

## Sheet: Double Diet (Δ1Δ1 vs WT)
pathway	pval	padj	ES	NES	nMoreExtreme	size	leadingEdge
HALLMARK_MITOTIC_SPINDLE	0.00111857	0.0113533	0.338978	1.52423	0	305	Synpo|Notch1|Pxn|Dnah7a|Sptbn1|Map3k21|Dnah1|Hook2|Vcl|Cyth3|Lpxn|Pkd2|Hook3|Arhgap4|Dync1h1|Dnah6|Fgd3|Myh7|Tlr12|Arfgef2|Myo1f|Klc1|Kif1c|Dock5|Kifc3|Kif5b|Abr|Anapc7|Trio|Lats2|Dnah5|Rapgef6|Myh9|Mid2|Dock3|Clip1|Rock1|Ckap5|Bcr|Itsn1|Tiam2|Rab3gap1|Dync2h1|Rasa3|Cep250|Arhgap29|Myh10|Cntrl|Srgap1|Shroom1|Notch3|Mark4|Kif4|Map1s|Smc1b|Ccnb2|Pdlim7|Ranbp10|Farp1|Rhot2|Itsn2|Apc|Capzb|Espl1|Kif1…
HALLMARK_IL6_JAK_STAT3_SIGNALING	0.0013624	0.0113533	0.512111	1.9778	0	87	Ccl7|Ccl12|Ccl11|Csf3r|Slc16a6|Irf1|Il17rb|Ccr1l1|Ccr1|Ccr3|Itga9|Map3k8|Tlr12|Cbl|Stat3|Cd38|Tgfb1|Socs3|Pik3r5|Acvr1b|Tyk2|Cxcl9|Il10rb|Ifnar1|Crlf2|Il12rb1|Il11ra2|Gm2002|Gm13305|Osmr|Il13ra1|Il2rg|Il11ra1|LOC100861969
HALLMARK_MYC_TARGETS_V1	0.00704225	0.0320102	-0.265959	-1.37181	0	230	Myc|Bmyc|Eif3j2|Eif3j1|Psmd1|Hsp90aa1|Nop56|Prdx3|Mcm6|Smarcc2|Rpl34|Rpl14|Hsp90ab1|Rpl22|Ppia|Serbp1|Cox5a|Snrpd1|Ndufab1|Rack1|Rnps1|Rps3|Psma4|Eif2s2|Rps5|Nme3|Lsm2|Cnbp|Eef1b2|Psma8|Nhp2|Ppif|Cps1|Lsm7|Snrpd3|Rplp0|Ddx18|Glo1|Psma6|Pwp1|Srsf3|Ptges3|Snrpd2|Gspt1|Ldhb

## Sheet: WT (double vs standard diet)
pathway	pval	padj	ES	NES	nMoreExtreme	size	leadingEdge
HALLMARK_MITOTIC_SPINDLE	0.00110132	0.010175	-0.394001	-1.75665	0	308	Synpo|Hook2|Dock5|Map3k21|Notch1|Vcl|Klc1|Sptbn1|Dnah6|Pxn|Pkd2|Rasa3|Dync1h1|Sorbs2|Lats2|Mid2|Kif1c|Srgap1|Hook3|Dnah1|Fgd3|Nf1|Abr|Trio|Dnah7a|Kif5b|Arfgef2|Itsn1|Abl2|Tbcd|Anapc7|Tiam1|Dst|Mid1|Smc1b|Capn9|Dock3|Dab2ip|Rab3gap1|Mark4|Dnah5|Avil|Bcr|Dnah2|Rabgap1l|Arfip2|Myo9b|Ckap5|Sptb|Kif3c|Kif4|Fscn2|Arhgef7|Rock1|Cep250|Farp1|Rhot2|Shroom1|Arap2|Sptbn2|Cyth2|Clip1|Rasa2|Sos1|Arhgef3|Hook1…
HALLMARK_E2F_TARGETS	0.00224215	0.0140135	-0.340657	-1.49465	1	238	Tssk3|Nim1k|Tssk4|Cit|Sik1|Mthfd2l|Mthfd2|Syncrip|Nbn|Shtn1|Stag3|Smc1b|Ppp1r8|Ezh1|Kif4|Tubb1|Mms22l|Bard1|Nuak1|Pold1|Mcm2|Prkdc|Tcf19|Wdr90|Rad50|Psmc3ip|Cdc20|Hus1|Mad2l1|Mcm7|Ung|Mlh1|Rad51ap1|Ccnb2|Kif22|Mre11a|Orc6|Smc4|Rfc3|Cdca8|Ccnb1|Nasp|Nap1l1|Cdkn3|Tfrc|Aurka|Cks1brt|Cks1b|Usp1|Pan2|Tk1|Dscc1|Dnmt1|Ppm1d|Rrm2|Diaph3|Trip13|Pole|Kpna2|Tacc3|Shmt2|Smc6|Suv39h1|Hmmr|Msh2|Mki67|Espl1|Xrc…
HALLMARK_MYC_TARGETS_V1	0.00840336	0.0420168	0.347139	1.78438	0	230	Eif3j1|Eif3j2|Psmd1|Prdx3|Nop56|Ndufab1|Cox5a|Ppia|Rpl14|Rpl34|Rpl22|Hsp90aa1|Ldhb|Eif4e|Rack1|Hsp90ab1|Serbp1|Nme1|Snrpd1|Pwp1|Rps3|Snrpg|C1qbp|Nhp2|Rplp0|Rps5|Ppif|Lsm2|Eif2s2|Nme3|Srsf3|Cnbp|Psma4|Hspe1|Lsm7|Rps2|Srsf2|Snrpd2|Phb2|Bmyc|Myc|Impdh2|Psma8|Ifrd1|Smarcc2|Slc25a3|Eef1b2|Phb|Rps10|Psma6|Mrps18b|Nop16|Tufm|Cyc1|Aimp2|Gspt1|Psmd3|Snrpd3|Ssbp1|Psmb2|Erh|Rps6|Fam120a|Got2|Kars|Rpl18|Hnrn…

## Sheet: Δ1Δ1 (double vs standard diet)
pathway	pval	padj	ES	NES	nMoreExtreme	size	leadingEdge
HALLMARK_MITOTIC_SPINDLE	0.00156986	0.00672043	-0.356172	-1.85639	0	307	Dock3|Mid1ip1|Capn9|Dnah6|Cep192|Gemin4|Rabgap1l|Klc1|Dab2ip|Taok3|Abl2|Rasa3|Smc1b|Dnah2|Cdc42bpa|Abr|Sorbs2|Tubd1|Kif1a|Mid1|Synpo|Dnah5|Sptbn2|Tbcd|Nf1|Cdc42ep2|Kif4|Racgap1|Fscn1|Myo9b|Dync1h1|Hook1|Arfgef2|Cyth2|Anln|Kif3c|Nusap1|Kntc1|Hook2|Avil|Numa1|Lats2|Ckap5|Dock5|Fgd1|Kif22|Wasl|Map3k21|Itsn1|Vil1|Cep250|Als2|Cenpf|Incenp|Ect2|Hdac7|Brca2|Ttk|Anapc7|Fgd4|Ssh1|Llgl1|Sptbn1|Tubgcp6|Arhg…
HALLMARK_IL6_JAK_STAT3_SIGNALING	0.00253807	0.00672043	0.494505	2.24484	0	89	Tgfbr1|Ccl7|Ccl11|Ccl12|Il2rg|LOC100861969|Il11ra1|Gm2002|Il12rb1|Osmr|Il11ra2|Crlf2|Il13ra1|Gm13305|Tnfrsf21|Il15ra|Csf1|Acvr1b|Irf1|Ebi3|Stat2|Slc16a6
HALLMARK_MYOGENESIS	0.00265957	0.00672043	0.40097	2.18639	0	277	Acta1|Actc1|Acsl1|Mapk12|Col1a1|Foxo4|Fkbp1b|Mb|Col1a2|Chrng|Fabp3|Col5a1|Adam19|Tnni1|Tnnt1|Myl1|Lpin1|Tpm1|Sparc|Tnnc2|Myo1h|Col6a2|Casq2|Crat|Actn1|Ckm|Eno3|Myh6|Tpm2|Col15a1|Egfr|Chrna1|Syngr2|Igfbp7|Pygm|Hspb8|Csrp3|Plxna4|Myh11|Scd4|Scd2|Gaa|Tnni2|Casq1|Col5a2|Pfkp|Utrn|Itgb1|Myl10|Myoz1|Ptp4a3|Hrc|Cav3|Pdlim7|Ldb3|Ak1|Ifrd1|Fkbp1a|Myom2|Stc2|Mybph|Ephb4|Col4a2|Tcap|Tpm3|Cdh13|Pgam2|Col4a1|…
HALLMARK_E2F_TARGETS	0.00163934	0.00672043	-0.382951	-1.93468	0	239	Cit|Mcm3|Tubb4b|Smc1b|Prkaa2|Nbn|Syncrip|Bmyc|Myc|Mcm6|Diaph3|Kif4|Racgap1|Stag3|Dclre1b|Suv39h1|Prkdc|Gins4|Chek2|Trp73|Usp1|Kif22|Rad50|Mcm2|Plk4|Ube2s|Mcm4|Chek1|Smc6|Brca2|Rad1|Depdc1a|Wdr90|Tubb2b|Hmmr|Mki67|Aurka|Tacc3|Ung|Cdc20|Pan2|Trip13|Top2a|Cse1l|Mthfd2l|Mthfd2|Cdkn3|Mcm5|Mybl2|Psmc3ip|Dut|Tubb5|Tcf19|Cks2|Pds5b|Shtn1|Cdk6|Ccnb1|Prim2|Dnmt1|Mlh1|Melk|Pcna|4930595M18Rik|Cenpm|Birc5|Pol…
HALLMARK_MYC_TARGETS_V1	0.00251256	0.00672043	0.407518	2.16215	0	230	Phb2|Ndufab1|Cox5a|Eif4e|Ldha|Rplp0|Nme1|Phb|Slc25a3|Rps5|Rps10|Snrpg|Vdac2|Prdx3|Kars|Rps2|Got2|Pabpc4|C1qbp|Hspe1|Rpl14|Cyc1|Mrpl23|Eif2s2|Rack1|Rps6|Cct4|Rpl6|Eef1b2|Pgk2|Pgk1|Srsf3|Ldhb|Rps3|Rpl18|Gnl3|Rpl34|Ywhae|Cct2|Tufm|Ifrd1|Rpl22|Cct5|Vdac3|Cct3|Nop16|Tcp1|Psmb3|Ppia|Xpo1|Eif3d|Psmd3|Ptges3|Pa2g4|Hnrnpd|Ppif|Mrps18b|Aimp2|Srsf1|Mrpl9|Pcbp3|Cct7|Glo1|Psma8|Eif3b|Srsf2|Psma6|Pwp1|Stard7|E…
HALLMARK_ANGIOGENESIS	0.00231481	0.00672043	0.490977	1.93163	0	45	Col1a1|Slco2a1|Col1a2|Fstl1|Tnfrsf21|Col5a1|Lpl|Itga5|Col5a2|Col4a2|Col4a1|Fgfr1|Vcan|Pdgfa|App|Ptk2|Olr1|4922502D21Rik|Clec7a|Vegfa
HALLMARK_KRAS_SIGNALING_DN	0.0160428	0.0297089	0.241541	1.30653	5	270	Acta1|Pdk2|Actc1|Itih1|Col1a1|Cldn8|Zbtb16|Col1a2|LOC100861969|Il11ra1|Gm2002|Il11ra2|Gm13305|Chrng|Col5a1|Tnni1|Tfap2b|Atp1a2|Sncg|Slc29a3|Ngb|Ckm|Myh6|Tent5a|Sgk2|Itgb1bp2|Irs3|Tnni2|Atp1a1|Mast2|Col5a2|Mthfr|Lfng|Hsd11b2|Slc12a3|Ephb4|Col4a2|Sox10|Cpb1|Col4a1|Cyp11b1|Cyp11b2|Tgm1|Fgfr1|Plagl1|Gprc5c|Ypel2|Prodh|Tcf7l2|Gamt|Cacna1c|Cpa2|Camk1g

## Sheet: Standard Diet (others)
pathway	pval	padj	ES	NES	nMoreExtreme	size	leadingEdge
HALLMARK_OXIDATIVE_PHOSPHORYLATION	0.00438596	0.0188324	-0.511074	-2.68317	0	223	Pdha2|Pdha1|Ndufb3|Hspa8|Hsph1|Aldh6a1|Uqcrq|Phyh|Etfb|Pdhx|Acat1|Cox7a2l|Atp6v1e2|Atp6v1e1|Vdac2|Iscu|Ndufb4|Mdh2|Cyb5a|Vdac3|Ndufa1|Ndufa3|Ndufa8|Slc25a5|Dld|Atp5d|Atp5j|Pdhb|Slc25a4|Tcirg1|Acadm|Dlst|Slc25a11|Idh2|Mettl17|Ndufs4|Csl|Cs|Ndufb5|Ndufa2|Mrpl11|Dlat|Idh3a|Atp6v0e|Atp5o|Atp5h|Ndufs6|Ndufb7|Atp5l|Hspa4|Sdhc|Ndufs3|Hspa9|Hadhb|Uqcrc2|Acad9|Ndufa7|Prdx3|Cox10|Mrpl34|Cox5a|Cox7c|Ndufa5|…
HALLMARK_FATTY_ACID_METABOLISM	0.00431034	0.0188324	-0.288597	-1.5065	0	212	Cel|Adsl|Pdha2|Pdha1|Idi1|Hao2|Hibch|Glul|Hsph1|Lgals1|Hsd17b7|Reep6|Acot8|Cyp1a1|Cyp1a2|Aldh1a3|Gad1|Mdh2|Dld|Car2|Car6|Serinc1|Pdhb|S100a10|Acadm|Dlst|Idh2|Hsp90aa1|Adipor2|Reep5|Acsl1|Crat|Bckdhb|Uros|Hspa4|Sdhc|Hspa9|Hadhb|Mcee|Acad9|Fh1|Gpd1|Ltc4s|Hadh|Ech1|Suclg1|Gstz1|Gapdh|Gcdh|Echs1|Acsl4|Ivd|Sdhd|Metap1|Eci3|Eci2|Etfdh|Eno3|Trp53inp2|Hsd17b13|Gm4847|Gm4846|Idh3b
HALLMARK_ADIPOGENESIS	0.00546448	0.0188324	-0.325645	-1.73367	0	267	Abca4|Sowahc|Pfkfb2|Abca12|Gbe1|Hibch|Cdkn2c|Reep6|Pfkp|Vegfb|Acly|Uqcrq|Cavin2|Aldh1a3|Hspb8|Phyh|Etfb|Itga7|C3|Gadd45g|Cd151|Hc|Mdh2|Adcy7|Dld|Lama3|Elovl6|Acadm|Coq9|Idh2|Adipor2|Reep5|Csl|Cs|Tkt|Dlat|Idh3a|Dhcr7|Pfkl|Crat|Atl1|Ppm1n|Atp1b3|Fzd4|Atp5o|Ndufb7|Sdhc|Ndufs3|Adcy1|Acad9|Prdx3|Ndufa5|Ltc4s|Hadh|Tst|Ech1|Cavin1|Dhrs7|Lpl|Ndufab1|Suclg1|Dnajc19|Col24a1|Gadd45a|Samm50|Aplp2|Agpat3|Stom…
HALLMARK_HEME_METABOLISM	0.00490196	0.0188324	-0.320808	-1.69624	0	237	Synj2|Slc25a38|Epb42|Epor|Hba-a1|Hba-a2|Rhd|Aqp3|Slc7a11|Ypel5|Add2|Slc11a2|Fbxo7|Myl4|Rbm10|Klf17|Zfp352|Slc4a1|Aldh6a1|Alas2|Rap1gap|Aldh1l1|Klf3|Pgls|Abcg3|Nfe2|Lmo2|Tal1|C3|Hc|Rhag|Hagh|Ccdc28a|Sptb|Car2|Car1|Blvrb|Top1|March3|Ezh1|Rnf123|Tcirg1|Rbm24|Bach1|Bcam|Acsl1|Cast|P4ha2|Smox|Ppp2r5b|Uros
HALLMARK_TNFA_SIGNALING_VIA_NFKB	0.00497512	0.0188324	-0.312693	-1.66299	0	245	Eif1b|Abca4|Clcf1|Pfkfb2|Csf1|Abca12|Phlda1|Cd44|Irs2|Fosl2|Ninj1|Tnfaip8l3|Jun|Ptx3|Plau|Ifit2|Efna1|F3|Irs3|Egr2|Klf9|Dusp5|Gadd45g|Mcl1|Vegfa|Ackr3|Kdm6b|Pde4d|Inhba|Dnajb4|Phlda2|Tgif1|Pmepa1|Tubb1|Tsc22d1|Fosl1|Sik1|Nfe2l2|Cebpd|Nuak2|Jag2|Atf3|Pdlim7|Klf4|Serpinb9f|Serpinb6c|Serpinb9|Serpinb9e|Serpinb9c|Serpinb9d|Serpinb6a|Serpinb6b|Serpinb9b|Serpinb2|Pde4b|Naip6|Naip2|Naip1|Naip5|Nr4a3|Brs…
HALLMARK_COMPLEMENT	0.00561798	0.0188324	-0.2987	-1.57808	0	263	Prss3|Try5|Prss2|2210010C04Rik|Gm2663|1810009J06Rik|Gm5771|Try10|Prss1|Gm10334|Try4|Tmprss13|Itih1|Hspa8|Cda|Zfpm2|S100a13|Ctso|Pdgfb|F3|Pcsk9|C3|Blk|Dusp5|Plat|Gp9|Hc|Ltf|Hpcal4|Car2|Serpina1a|Serpina1c|Serpina1b|Serpina1d|Serpina16|Serpina1f|Serpinb2|Serpina1e|S100a9|Actn2|Casp4|Cdh13
HALLMARK_EPITHELIAL_MESENCHYMAL_TRANSITION	0.005	0.0188324	-0.288679	-1.52922	0	240	Prss3|Try5|Prss2|Gm5771|Try10|Prss1|Gm10334|Try4|Cdh7|Lamc1|Cd44|Lgals1|P3h2|Itga2b|Jun|Ptx3|Nid2|Gpc1|Itga2|Pcolce|Actc1|Pmp22|Gadd45g|Itga1|Vegfa|Grem1|Inhba|Pmepa1|Plod1|Fstl1|Rgs4|Nectin2|Pvr|Lama3|Crlf1|Tpm2|Frzb|Sgcg|Thbs4|Prrx1|Thbs1|Cap2|Glipr1|Crmp1|Htra1|Itgb3|Il15|Ntm|Dst|Colgalt2|Cdh1|Tpm4|Plod2|Pdlim4|Col24a1|Gadd45a|Col8a1|Serpinh1
HALLMARK_COAGULATION	0.00411523	0.0188324	-0.287711	-1.46409	0	180	Scin|Proz|Klk9|Itih1|Tyrp1|Pecam1|S100a13|A2ml1|Mug2|Mug1|Plau|Ctso|Itga2|Capn9|Pdgfb|F3|C3|Hrg|Itga1|P2ry1|Iscu|Arf5|Plat|Gp9|Hc|Ltf|Mep1a|Vwf|Lefty2|Lefty1|Serpina1a|Serpina1c|Serpina1b|Serpina1d|Serpina16|Serpina1f|Serpinb2|Serpina1e|Cfi|Rapgef3|Anxa1|Thbs4|Apoc2|Gm44805|Thbs1|C1ra|C1rb|Htra1|Itgb3|Mbl2|Mbl1
HALLMARK_ESTROGEN_RESPONSE_LATE	0.00564972	0.0188324	-0.261685	-1.39986	0	276	Slc26a2|Flnb|Sult2b1|Agr2|Impa2|Perp|Pkp3|Lamc1|Car12|Cd44|Sox3|Hsph1|Add2|Agr3|Homer2|Clic3|Gjb3|Dhrs4|Dhrs2|Papss2|Pcp4|Hspb8|Etfb|Tfap2c|Cish|Ckm|Npy1r|Sfn|Ltf|Nab2|Car2|Abhd2|Blvrb|Bag1|Klf4|Serpina5|Serpina1a|Serpina3c|Serpina3j|Serpina3b|Serpina3f|Serpina1c|Serpina3g|Serpina3m|Serpina1b|Serpina1d|Serpina16|Serpina3k|Serpina3i|Serpina1f|Serpina3a|Serpina3n|Serpina1e|S100a9|Idh2|Ass1|Pdlim3|I…
HALLMARK_G2M_CHECKPOINT	0.0012285	0.0188324	0.38688	1.83599	0	260	Bcl3|Slc12a1|H2afx|Stag3|Nsd3|Smc1b|Racgap1|Tent4a|Ccna2|E2f1|Shtn1|Kif5a|4930595M18Rik|Melk|Gins2|Exo1|Espl1|Rad54l|Kif4|Knl1|Bub1|Hmmr|Cenpf|Casp8ap2|Prim2|Ccnb2|Mt1|Mt2|Kifc3|Wrn|Incenp|Slc12a3|Tacc3|Gspt2|Ccnf|Nsd2|Kif15|Cdc20|Atf5|Kif11|Nasp|Pola2|Dbf4|Tnpo2|Mtf2|Brca2|Plk4|Mki67|Syncrip|Nek2|Mcm2|Top2a|Cdc6|Ccnb1|Prc1|Kpna2|Ttk|Orc5|Nolc1|Smarcc1|Egf|Tpx2|Cdc7|Aurka|Fbxo5|Ube2s|Cdk2|Chaf1a|…
HALLMARK_PANCREAS_BETA_CELLS	0.00308642	0.0188324	0.488443	1.76606	1	46	Stxbp1|Isl1|Pklr|Chga|Nkx6-1|Sst|Pcsk2|Abcc12|Syt13|Slc2a2|Insm1
HALLMARK_SPERMATOGENESIS	0.00645995	0.0201873	0.324138	1.49275	4	203	Sycp1|Pacrg|Dmrt1|Slc12a1|Hspa4l|Snap91|Btbd35f17|Btbd35f19|Btbd35f9|Btbd35f13|Btbd35f14|Btbd35f5|Btbd35f18|Btbd35f12|Btbd35f30|Btbd35f6|Btbd35f29|Btbd35f8|Btbd35f20|Btbd35f7|Btbd35f26|Btbd35f28|Btbd35f21|Btbd35f22|Btbd35f2|Btbd35f11|Btbd35f1|Btbd35f25|Btbd35f3|Btbd35f10|Btbd35f27|Btbd35f4|Ccna2|Melk|Scg5|Grm1|Adad1|Bub1|Furin|Ccnb2|Zc3h14|Il13ra2|Slc12a3|Tktl2|Coil|Papolg|Dbf4|Pgs1|Nek2|Neo1|Ccn…
HALLMARK_APICAL_JUNCTION	0.0118343	0.0348068	-0.24708	-1.32505	1	284	Cldn8|Flnb|Cdh7|Dsc3|Dsc1|Dsc2|Nectin4|Lamc1|Amh|Itgb4|Myh6|Kcnh7|Irs2|Pecam1|Cldn4|Cldn13|Erbb4|Myh14|Rhof|Itga2|Aloxe3|Cldn15|Actc1|Irs3|Itga1|Wnk4|Tstd1|Grb7|Dlg4|Nectin2|Pvr|Lama3|Vwf|Egfr|Actn2|Vav1|Myl12a|Myl12b|Cldn3|Bcam|Kras|Cnn2|Crat|Thbs4|Shc2|Nexn|Jam3|Mvd|Fscn2|Thbs1|Cap2|Hadh|Neb|Colgalt2|Cdh1|Cldn1|Atp1a1|Mapk13|Col24a1|Inpp5d|Taok1|Jup|Cd274|Atp1a4|Atp12a|Adam15|Adamts15|Arhgef6|M…
HALLMARK_ESTROGEN_RESPONSE_EARLY	0.0318237	0.0837467	0.276646	1.31354	25	258	Tubb2b|Tubb4b|Tgif2|Pdzk1|Slc26a1|Celsr2|Calb2|Slc22a5|Slc22a4|Slc22a21|Mapt|Sult2a7|Sult2a6|Sult2a5|Sult2a1|Sult2a8|Sult2a2|Sult2a3|Sult2a4|Syt12|Slc1a1|Inhbb|Tubb5|Abat|Mindy2|Tgm2|Dlc1|Pex11a|Slc24a3|Pgr|Igf1r|Tbc1d30|Gfra1|Sec14l4|Sec14l3|Sec14l2|Nbl1|Olfm1|Vasn|Rasgrp2|Mybl1|Ptges|Wfs1|Tubb6|P2ry2|Papss1|Kdm4b|Slc2a3|Gja6|Gja1
HALLMARK_CHOLESTEROL_HOMEOSTASIS	0.0371622	0.0929054	-0.304926	-1.39312	10	88	Idi1|Hsd17b7|S100a11|Hmgcr|Actc1|Gstm5|Jag2|Atf3|Cyp51|Stard4|Dhcr7|Sqle|Mvd|Pcyt2|Lss|Trib3|Gusb|Ech1|Lpl|Lgals3|Jup|Antxr2|Ethe1|Scd2|Scd4
HALLMARK_ANDROGEN_RESPONSE	0.0434783	0.10352	-0.257951	-1.27046	10	142	Slc26a2|Abcc8|Idi1|Nkx3-1|Tnfaip8l3|Gsr|Homer2|Uap1l1|Hsd17b14|Hmgcr|Rab4b|Aldh1a3|Adamts9|Gucy1a1|Acbd7|Pmepa1|Akap12|Dbi|Tsc22d1|Abhd2|Pdlim7|Plpp1|Actn2|Myl12a|Myl12b|Rrp12
HALLMARK_HEDGEHOG_SIGNALING	0.0634921	0.138026	-0.31471	-1.32034	19	58	Myh6|Chl1|Myh14|Gm2002|Il11ra2|Il11ra1|LOC100861969|Gm13305|Hey1|Vegfa|Unc5b|Ldb2|Ptch2
HALLMARK_BILE_ACID_METABOLISM	0.0686922	0.143109	0.290674	1.29479	51	158	Nr0b2|Nr1h4|Aldh8a1|Sult2a7|Sult2a6|Sult2a5|Sult2a1|Sult2a8|Sult2a2|Sult2a3|Sult2a4|Hsd3b5|Gm10681|Hsd3b6|Gm4450|Hsd3b1|Hsd3b3|Hsd3b4|Hsd3b2|Akr1c19|Akr1c12|Efhc1|Pex11a|Ubp1|Hao1|Tfcp2l1|Rdh1|Rdh7|Rdh19|Rdh9|Rdh16f2
HALLMARK_GLYCOLYSIS	0.0893855	0.178646	-0.219472	-1.16158	15	266	Elf3|Dsc3|Dsc2|Pfkfb2|B3gnt6|Hspa8|Glrx|Cd44|Irs2|Cldn4|Pygm|Erbb4|Il13ra1|Pfkp|Gpc1|Stc2|Pgls|Ndst1|Pkp2|Irs3|Vegfa|Ext1|Mdh2|Cyb5a|Nanp|Dld|Plod1|Efna3|Sap30l|Xylt2|Egfr|Gmppb|Idh2|Gmppa|Cldn3|Gfpt2|Gys1|Tkt|Pfkl|P4ha2|Fkbp4|Sdhc|Hspa9|Pmm1|Gusb|Crmp1|Ppfia4|Plod2|Col24a1|Agrn|Gpc6|Idua|Kdelr2|Hk1|Gapdh
HALLMARK_HYPOXIA	0.0928962	0.178646	-0.219306	-1.18324	16	279	Pkp1|Sult2b1|Pfkfb2|Gbe1|Car12|Hspa8|Glrx|Myh6|Anxa2|Irs2|Fosl2|Pygm|Jun|Erbb4|Myh14|Igfbp1|Pfkp|Gpc1|Stc2|Ndst1|Tmem45a2|Tmem45a|Pdgfb|Efna1|F3|Irs3|Slc6a6|Noct|Vegfa|Ext1|Ackr3|Akap12|Efna3|Sap30l|Atf3|Egfr|S100a4|Gys1|Tkt|Pfkl|P4ha2|Cdkn1a|Prkca|Hspa9|Tiparp|Cav1|Ppp1r15a|Crmp1|Ppfia4|Cavin1|Col24a1|Gpc6|Gck|Ampd3|Kdelr2|Hk1|Gapdh|Rora|Nedd4|Wisp2|Fam162a|Klf6|Ampd1|Klf7|Lxn|Eno3|Prkcb|Gpc4|Er…
HALLMARK_PEROXISOME	0.116183	0.205792	-0.238607	-1.18365	27	157	Arsg|Cel|Sult2b1|Abcc8|Idi1|Hao2|Abcb11|Gstk1|Acot8|Ctbp1|Gnpat|Pabpc4|Hsd11b2|Nr1i2|Aldh1a3|Atxn1|Dlg4|Slc25a5|Slc25a4|Serpina6|Idh2|Esr2|Kras|Acsl1|Smarcc2|Crat
HALLMARK_P53_PATHWAY	0.118421	0.205792	-0.220696	-1.16016	26	224	Nudt15|Abcc8|Klk9|Perp|Trp63|Slc7a11|Itgb4|Tnni2|Hsph1|Ninj1|Jun|Aloxe3|Gadd45g|Iscu|Sfn|Tsc22d1|Jag2|Atf3|Klf4|Csrnp2|Serpinb5|S100a4|S100a10|Cdh13|Kras|Rrad|Slc35d2|Tax1bp3|Ak1|Tgfbr1|Rack1|Mapkapk3|Cdkn1a|Hspa4|Hspa9|Sesn1|Trib3|Pmm1|Zfp365|Ppp1r15a|Rpl18|Gadd45a|Rpl36|Prkab1|Ip6k2|Wwp1|Rps12|Sesn3|Stom|Socs1|Plxnd1|Ctsd|Gls|Eps8l2|Mxd4|Upp2|Fam162a
HALLMARK_MYC_TARGETS_V2	0.11936	0.205792	0.323184	1.26042	81	64	Sord|Dusp2|Pprc1|Pus1|Ung|Mcm4|Plk4|Nolc1|Wdr74|Mcm5|Ipo4|Las1l|Dctpp1|Tmem97|Wdr43|Mphosph10|Tcof1|Ndufaf4|Grwd1|Nip7|Noc4l|Cbx1|Slc29a2|Cdk4|Nop2|Ppan|Prmt3|Ddx18|Utp20|Mrto4|Rrp9|Mybbp1a|Srm|Imp4|Tfb2m|Rabepk
HALLMARK_UV_RESPONSE_DN	0.127295	0.212158	0.249058	1.18255	103	258	Adgrl2|Scn8a|Plcb4|Csf1r|Map1b|Cacna1b|Col7a1|Rbpms|Cited2|Bdnf|Map1a|Pik3cd|Amph|Cacna1d|Abcc12|Cacna1e|Scn10a|Tent4a|Dlc1|Magi2|Dlg3|Fyn|Prkch|Igf1r|Cap1|Met|Mgmt|Mt1|Mt2|Ptprm|Inpp4b|Src|Mta3|Adgrl1|Ica1|Bmpr1b|Dusp4|Phf3|Fzd7|Rbpms2|Kalrn|Spata13|Gja6|Gja1
HALLMARK_MTORC1_SIGNALING	0.156757	0.245723	-0.212194	-1.12595	28	257	Sytl2|Idi1|Gbe1|Slc7a11|Pnp2|Pnp|Hspa8|Glrx|Mllt11|Hsph1|Add2|Gsr|Serp2|Pfkp|Pno1|Acly|Hmgcr|Slc6a6|Plod1|Eif2s2|Cyp51|Elovl6|Idh2|Hsp90aa1|Adipor2|Stard4|Dhcr7|Pfkl|Sqle|P4ha2|Sqstm1|Acaca|Gsk3b|Cdkn1a|Hspa4|Hspa9|Cct6b|Trib3|Psmd13|Ppp1r15a|Psph|Plod2|Rrm2b|Serpinh1|Ddx39b|Hk1|Gapdh|Prdx1|Tuba4a|Tuba3a|Tuba3b|Acsl4|Pdap1|Igfbp5|Eno3|Scd2|Scd4|Abcf2|Itgb1|Atp2a3|Pik3r1|Pgk2|Pgk1|Fgl2|Psmd14|Gla|…
HALLMARK_MITOTIC_SPINDLE	0.157263	0.245723	0.239049	1.15262	130	309	Hdac7|Dock3|Smc1b|Racgap1|Abr|Itsn2|Myo1f|Sptbn2|Kif5a|Nin|Dlg3|Anln|Espl1|Kif4|Bub1|Cenpf|Dnah11|Arfgef2|Ccnb2|Pkd2l1|Myh7|Kifc3|Incenp|Ckap5|Vasn|Dnah5|Tlk2|Kif15|Cep250|Sac3d1|Hook1|Kif11|Sept9|Kif1a|Kalrn|Rfc1|Brca2|Nek2|Lrrc6|Top2a|Ccnb1|Apc|Katnb1|Prc1|Ttk|Dync1h1|Map1s|Arhgap4|Cep72|Tpx2|Aurka|Clasp2|Fbxo5|Ranbp10|Cdk2|Nrros|Cenpj|Ect2|Hdac6|Nedd9|Als2|Anapc7|Pcm1|Kif20b|Myh10|Tuba1a|Ssh2|…
HALLMARK_INTERFERON_ALPHA_RESPONSE	0.189542	0.287186	-0.265522	-1.1523	57	69	Csf1|Ifit3b|Ifit2|Ifit3|Samd9l|Gmpr|Parp9|Stat2|Gmpr2|Ifi35|Rsad2|Il15|Ogfr|Ifi44l|Ifi44|Nub1|Irf9|B2m|Dhx58|Irf7|Lpar6|Slc25a28|Cd74|Lap3|Psme2|Psme2b|Psma3
HALLMARK_XENOBIOTIC_METABOLISM	0.222857	0.327731	-0.200429	-1.07716	38	291	Ptgr1|Leap2|Abcc8|Itih1|Slc46a3|Cda|Tat|Ninj1|Gsr|Igfbp1|Slc12a4|Rap1gap|Cyp1a1|Cyp1a2|Ndrg2|Papss2|Npc1l1|Aldh1a3|Slc12a7|Fetub|Hrg|Ptges3|Slc6a6|Comt|Gad1|Mthfd1|Cyb5a|Gstm5|Car2|Gsto2|Gstt2|Tkfc|Blvrb|Pdlim7|Serpina6|Reg2|Reg1|Idh2|Pink1|Vtn|Man1a|Slc35d2|Smox|Gsto1|Crot|Esr1|Aqp9|Mpp2|Abcd2|Tmbim6|Pmm1|Mbl2|Mbl1|Ech1|Dhrs7|Rap1gap2|Abcd1|Jup|Spint2|Nqo1|Entpd6|Upp2|Arg2|Sar1a|Sar1b|Tgfb2|Atoh…
HALLMARK_APOPTOSIS	0.266393	0.380562	-0.212831	-1.07988	64	177	Scin|Gucy2d|Gucy2f|Cd44|Add2|Gsr|Jun|Erbb4|Dnaja4|Gna15|Gadd45g|Vdac2|Mcl1|Plat|Plcb3|Atf3|Egfr|Lmna|Naip6|Naip2|Naip1|Xiap|Naip5|Casp4|Ppp3r1|Anxa1|Sqstm1|Ppp2r5b|Cdkn1a|Igfbp6|Hspb1|Plcb2|Cav1
HALLMARK_UNFOLDED_PROTEIN_RESPONSE	0.373684	0.519006	0.234715	1.04207	283	153	Tubb2b|Tubb4b|H2afx|Mthfd2l|Mthfd2|Hspa4l|Tubb5|Kif5a|Mtrex|Parn|Kifc3|Eif2ak3|Wfs1|Tubb6|Tatdn2|Sec31b|Exosc4|Herpud1|Hyou1|Shc3|Nolc1|Pde12|Dnajb9|Cnot6|Edem1|Aldh18a1|Hist2h2ab|Hist2h2ac|H2afj|Ttc37|Hspa14|Dctn1|Calr3|Pdia6|Dnajc3|Nfya|Cnot4|Hspa5|Hsp90ab1|Cnot2|Hsp90b1|Wipi1|Exosc1|Imp3|Khsrp|Wipi2
HALLMARK_TGF_BETA_SIGNALING	0.424658	0.544433	-0.220524	-1.00291	123	86	Sptbn4|Bcar3|Tgif1|Pmepa1|Sptb|Lefty2|Lefty1|Naip6|Naip2|Naip1|Xiap|Naip5|Arid4b|Ppp1cb|Tgfbr1|Ppm1n|Thbs4|Thbs1|Ppp1r15a|Cdh1
HALLMARK_INTERFERON_GAMMA_RESPONSE	0.410256	0.544433	-0.200027	-1.02187	95	188	Pnp2|Pnp|Fcgr1|Pfkp|Ifit3b|Ifit1bl1|Ifit2|Ifit1|Ifit1bl2|Ifit3|Samd9l|Pde4d|Eif4e3|Pde4b|Stat2|Casp4|Znfx1|Pfkl|Ifi35|Cdkn1a|Stat1|C1ra|C1rb|Tyk2|Rsad2|Ptgs2|Il15|Ogfr|Ifi44l|Ifi44|Irf9|Cd274|Il15ra|B2m|Dhx58|Socs1|Upp2|Xaf1|Irf7|Lats1|St8sia4|Slc25a28|Itgb1|Cd74|Lap3|Fgl2|Psme2|Psme2b|Auts2|Psma3|Wars|Isoc1|Btg1|Btg1-ps2|Btg1-ps1|Cd86|Fpr3|Fpr-rs3|Fpr-rs7|Fpr2|Fpr-rs4|Fpr-rs6|Fpr1
HALLMARK_ALLOGRAFT_REJECTION	0.419897	0.544433	0.221348	1.01678	324	199	Bcl3|Hdac7|Ccr3|Ccr1|Ccr1l1|Ccr2|Ccr5|Traf2|Inhbb|Ccnd2|Ripk2|Mmp9|Elane|Prtn3|Klrd1|Fyn|Ctsk|Thy1|Ctss|Src|Map4k1|Vasn|Igsf6|Spi1|Il2rb|Tlr13
HALLMARK_INFLAMMATORY_RESPONSE	0.486346	0.593105	0.212651	0.98753	373	221	Pde4c|Slc4a4|Ccrl2|Csf3|Tnfsf10|Ripk2|Chst2|Slc4a8|Fzd5|Slc4a5|Gpr183|Clec7a|Clec5a|Olr1|Cd69|4922502D21Rik|Met|Gpr132|Rgs16|Rgs8|Vasn|Csf3r|C5ar1|Rasgrp2|Sgms2|Tacr1|Il2rb|P2ry2|Tlr13|Kif1a|Edn1|Dcbld2|Ccl22|Ccl20|Ccl17|Cxcl9|Lrrc6|Mst1r|Slc4a10|Atp2c1|Stab2|Braf|Nrros
HALLMARK_WNT_BETA_CATENIN_SIGNALING	0.485968	0.593105	0.261053	0.992036	328	55	Hdac7|Ccnd2|Fzd5|Skp2|Lef1|Hdac11|Dvl3|Fzd7|Axin1|Rbpj
HALLMARK_PI3K_AKT_MTOR_SIGNALING	0.62249	0.741059	-0.19106	-0.947449	154	150	Itpr3|Erbb4|Il2rg|Akt1s1|Gna11|Blk|Sfn|Adcy7|Plcb3|Sik1|Ngf|Egfr|Vav1|Stat2|Hsp90aa1|Kras|Ppp1cb|Prkag1|Tiam1|Sqstm1|Acaca|Pikfyve|Gsk3b|Cdkn1a|Prkca|Trib3|Plcb2|Irak4|Prkaa2|Nim1k|Nck1|Pitx2|Adcy2|Arf2|Arf1
HALLMARK_APICAL_SURFACE	0.717391	0.805646	-0.208734	-0.873416	230	57	Mal|Rhcg|Il2rg|Pcsk9|Gstm5|Mdga2|Tcirg1|Adipor2|Pkhd1l1|Hspb1
HALLMARK_REACTIVE_OXIGEN_SPECIES_PATHWAY	0.731861	0.805646	-0.205417	-0.867395	231	59	Abcc8|Glrx|Gsr|Pfkp|Ndufb4|Lsp1|Pfkl|Stk39|Hhex|Hmox2|Stk26|Prdx1|Nqo1
HALLMARK_DNA_REPAIR	0.696732	0.805646	0.199136	0.898663	532	175	Stx1b|Pde4c|Rad52|Npr2|Ercc8|Dck|Taf13|Ercc4|Polr3c|Xpc|Sac3d1|Pola2|Snapc4|Cd3eap|Cstf3|Prim1|Polh|Sec61a1|Umps|Rad51|Usp11|Gtf2h1|Ncbp2|Taf9|Poll|Srsf6|Tarbp2|Pola1|Tonsl|Ago4|Smad5|Pde6g|Pom121|Vps37b|Pcna|Ccno|Fen1|Mpg|Rev3l|Itpa|Ddb2|Aprt|Dguok|Rfc2|Clp1|Ercc2|Tyms|Taf6|Pold1|Rae1|Ercc1|Rnmt|Cant1|Rpa3|Adcy5|Ago2|Nudt21|Rfc4|Rpa2|Nelfb|Adcy8|Dctn4|Tk2|Taf1c|Gtf2a2|Gtf3c5
HALLMARK_ANGIOGENESIS	0.741194	0.805646	0.23594	0.849373	483	45	Col7a1|Ccnd2|Clec7a|Olr1|4922502D21Rik|Kcnj8|Col2a1|Postn|Lrpap1|Nrp1|Itga8|Pdgfa|Vav2|Wdr33|Pglyrp1
HALLMARK_UV_RESPONSE_UP	0.779923	0.829705	0.184465	0.860209	605	225	4930544G11Rik|Prkacb|Sult1a1|Slc6a11|H2afx|Col7a1|Ccnd2|Nat1|Nat2|Nat3|Wiz|Ntrk3|Tgfbrap1|Cck|Dlg3|Hmox1|Furin|Tfrc|Kcnh2|Olfm1|Rasgrp2|Ntrk1|Junb|Plcl1|Shox2|Gpx5|Gpx6|Grina|Prkcd|Onecut1|Ppat|Cdc5l|Rpn1|Cdk2|Sigmar1|Mgat1|Hist2h2ab|Hist2h2ac|H2afj|Eno2|Ago4|Col2a1|Tuba1a|Cnp|Cdk1|Igfbp2|Pcsk6|Hspa5|Clcn2|Clcn1|Ccne1|Fen1
HALLMARK_IL2_STAT5_SIGNALING	0.826618	0.86106	0.180597	0.860073	676	267	4930544G11Rik|Ccr4|Scn8a|Traf1|Ikzf2|Ppp1r42|Tnfsf10|Batf3|Ikzf4|Penk|Map3k8|Ctla4|Ccnd2|Tgm2|Batf|Scn10a|Myo1f|S100a1|Swap70|Prkch|Igf1r|Gucy1b1|Furin|Irf5|Dcps|Pus1|Rgs16|Rgs8
HALLMARK_PROTEIN_SECRETION	0.98062	0.98062	-0.146917	-0.713809	252	130	Abca4|Abca12|Erbb4|Sec22b|Cav2|Rab4b|Sec31a|Egfr|Napg|Sh3gl3|Rab2a|Scrn3|Dst|Yipf6|Atp1a1|Rab5a|Atp1a4|Atp12a|Arf2|Arf1|Atp6v1h|Napb|Atp1a2|Erbb3|Copb1|Tmed2|Vamp3|Rab22a
HALLMARK_NOTCH_SIGNALING	0.980092	0.98062	0.167321	0.602345	639	45	Fzd5|Dtx4|St3gal6|Rfng|Fzd7

## Sheet: Double Diet (others)
pathway	pval	padj	ES	NES	nMoreExtreme	size	leadingEdge
HALLMARK_OXIDATIVE_PHOSPHORYLATION	0.00653595	0.0320102	-0.423409	-2.17779	0	223	Uqcrq|Ndufb5|Ndufc2|Pdha2|Pdha1|Ndufa1|Eci1|Ndufa2|Etnppl|Prdx3|Ndufb3|Atp5l|Acads|Ndufs7|Ndufa7|Atp5j|Cox7c|Ndufa3|Ndufs4|Phyh|Atp5d|Cox7a2|Ndufb4|Mrps12|Ndufs6|Ndufa5|Hsph1|Iscu|Cox5a|Hspa8|Ndufab1|Mrpl34|Ndufb8|Uqcrfs1|Atp6v0a2|Bdh2|Ndufa8|Atp6v0e|Uqcrb|Mrpl15|Ndufv2|Cox5b|Ndufa6|Hspa2|Atp5j2|Uqcr10|Etfdh|Cox7a2l|Cox11|Etfa|Uqcrh|Ndufb7|Mrpl35|Ndufa4|Acaa1a|Acaa1b|Atp6ap1|Cyb5a|Atp5o|Mtx2|Atp5…
HALLMARK_INTERFERON_GAMMA_RESPONSE	0.00117925	0.0113533	0.376814	1.61978	0	187	Isg15|Ccl7|Ccl2|Ccl12|Ccl8|Ccl11|Nampt|Irf1|Mthfd2|Mthfd2l|Tnfsf10|Znfx1|Cd69|4922502D21Rik|Tnfaip3|Gbp2|Gbp2b|Ptgs2|Dhx58|Tapbp|Tap1|Stat3|Cd38|Irf8|Socs3|Lats2|Rapgef6|St8sia4|Nod1|Txnip|Parp14|Itgb2|Casp4|Tyk2|Parp12|Cxcl9|Irf7|Adar|Sspn|Mt1|Mt2|Xcl1|Fpr-rs6|Fpr-rs4|Fpr-rs3|Fpr3|Fpr1|Fpr-rs7|Fpr2|Rbck1|Mvp|Ripk2|Pfkm|Nup93|Wars|Stat4|Psmb10|Ncoa2|Fcgr1|Ifih1|Cmtr1|Serping1|Ifi44|Ifi44l
HALLMARK_COMPLEMENT	0.00114548	0.0113533	0.35641	1.58266	0	258	Notch1|Itih1|Gpd2|Cr2|Lrp2|Col4a2|Mmp15|Irf1|Col4a1|Lrp1|Dgkd|C4b|Fn1|Cpm|Clec7a|Olr1|4922502D21Rik|Lrp6|Cbl|Lyn|Tnfaip3|Hnf4a|Cts7|Ctsm|Cts6|4930486L24Rik|Ctsl|BC051665|Ctsll3|Cts8|Ctsq|Ctsj|Ctsr|Cts3|Brpf1|Rbsn|Prep|Dock9|Usp4|Pdp1|Brpf3|Braf|Prkcq|Ehd2|Casp9|Mmp16|Sh2b3|Blk|Itgax|Ehd3|Pik3r5|Notch3|Rasgrp2|Casp4|Me2|Hspa5|Rabif|Tyk2|Lamp2|Irf7|Dock11|Lrp4|Brd1|Mt3|Vcpip1
HALLMARK_INFLAMMATORY_RESPONSE	0.00116009	0.0113533	0.416651	1.82187	0	214	Ccl7|Ccl2|Ccl24|Ccl12|Ccl8|Cx3cl1|Ccl11|Csf3r|Slc7a1|Nampt|Abca2|Mmp15|Irf1|Btg2|Cybb|Abca1|Ccrl2|Stab1|Axl|Tnfsf10|Tnfrsf9|Nod2|Cd69|Clec7a|Clec5a|Olr1|4922502D21Rik|Ptpra|Tlr1|Tlr12|Scn1b|Dcbld2|Lyn|Kif1c|Rela|Tapbp|Cd48|Itgav|Tpbg|Braf|Mmp16|Calcrl|Atp2c1|Ptger2|Blk|Pik3r5|Lpar1|Acvr1b|Sgms2|Rasgrp2|Sele|Csf3|Acvr2b|Cxcl9|Hpn|Irf7|Kif1b|Ccl22|Ccl20|Ccl17|Fpr-rs6|Fpr-rs4|Fpr-rs3|Fpr3|Fpr1|Fpr-r…
HALLMARK_ALLOGRAFT_REJECTION	0.00117647	0.0113533	0.407525	1.76238	0	198	Ccl7|Ccl2|Ccl12|Ccl8|Ccl11|Bcl3|Cfp|Tgfb2|Eif4g1|Ccr1l1|Ccr1|Ccr3|Ccr5|Ccr2|Stab1|Cxcr3|Mmp9|Erbb3|Fyb|Map4k1|Klrd1|Tlr1|Tlr12|Cd8a|Ikbkb|Lyn|Gbp2|Gbp2b|Tapbp|Cd7|Tap1|Stat3|Irf8|Tgfb1|Ets1|Dars|Cd8b1|St8sia4|Blk|Spi1|Itgb2l|Itgb2|F2r|Hdac4|Hdac5|Tpd52|Igsf6|Acvr2b|Tyk2|Crtam|Cxcl9|Irf7|Elane|Prtn3|Ccl22|Traf2|Ripk2|Il27ra|Il12rb1|Il2rg|Eif3a|Wars|Akt2|Stat4|Psmb10|Tec|Fcgr2b|Fcgr3|Hcls1|Erbb4|Hd…
HALLMARK_ESTROGEN_RESPONSE_EARLY	0.00231214	0.0165153	0.355737	1.57253	1	253	Slc7a1|Adamtsl4|Ptges|Slc26a1|Pdzk1|Mindy2|Adcy9|Slc2a1|Car12|Svil|Adcy6|Il17rb|Olfml3|Frk|Ret|Sox9|Greb1l|Slc24a3|Tmprss3|Nadsyn1|Kdm4c|Cbfa2t3|Tlr12|Slc22a4|Slc22a21|Slc22a5|Dlc1|Add3|Igf1r|Celsr2|Aff4|Sec14l3|Sec14l2|Sec14l4|Mybl1|Fam102a|Sema3b|Wfs1|Tpbg|Pgr|Mast2|Papss1|Adcy8|Ncor1|Inpp5f|Gfra1|Wwc1|Gab2|Tubb6|Add1|Sult2a7|Sult2a3|Sult2a5|Sult2a4|Sult2a1|Sult2a2|Sult2a6|Sult2a8|Ar|Calcr|Tbc1…
HALLMARK_TNFA_SIGNALING_VIA_NFKB	0.00697674	0.0320102	0.32748	1.44327	5	242	Irs2|Ccl2|Ccl12|Ccl8|Bcl3|Nampt|Abca2|Slc16a6|Irf1|Stat5b|Stat5a|Slc2a1|Btg2|Abca1|Ccrl2|Dennd5a|Pfkfb3|Klf9|Smad3|Map3k8|Bcl6|Tssk4|Tssk3|Tnfrsf9|Cd69|Clec7a|Olr1|4922502D21Rik|Ptpra|Tlr12|Dram1|Tnfaip3|Ptgs2|Tnip2|Rela|Tap1|Tsc22d1|Ppp1r15a|Socs3|Ehd2|Phlda1|Tubb6|Ehd3|Zfp36|Pfkfb4|Gfpt1|Smad2|Litaf|Tank|4930544G11Rik|Pdlim7|Tubb1|Nfil3|Fjx1|Ccl20|Irs3|Abca7|Snn|Slc2a3|Brsk2|Nfat5|Ehd4|Dnajb1|R…
HALLMARK_TGF_BETA_SIGNALING	0.00545703	0.0320102	0.41552	1.59871	3	86	Hipk1|Hipk2|Sptbn1|Smad3|Eng|Tjp1|Fnta|Bmpr1b|Skil|Ppp1r15a|Tgfb1|Ncor1|Smurf2|Bmpr2|Acvr1b|Wwtr1|Thbs4|Smad2|Smad6|Ppp1cc|4930544G11Rik|Smurf1|Apc|Furin|Tgfbr1|Sptbn2|Tjp3|Ppm1b|Cdkn1c|Smad5
HALLMARK_HYPOXIA	0.010158	0.0423251	0.308563	1.3771	8	272	Irs2|Klhl24|Ccng2|Ugp2|Col4a2|Col4a1|Slc2a1|Car12|Pklr|Pfkfb3|Dtna|Nedd4l|Bnip3l|Map3k1|Erbb3|Myh7|Cavin1|Stbd1|Aldoc|Tnfaip3|Cited2|Kif5b|Lox|Fbp1|Ppp1r15a|Tpbg|Ndst2|Tkt|Sdc2|Pdk1|Ets1|Myh9|Bgn|Pck2|Lxn|Tpst2|Sult2a7|Sult2a3|Sult2a5|Sult2a4|Sult2a1|Sult2a2|Sult2a6|Sult2a8|Plin2|Zfp36|Pfkfb4|Myh10|Galk1|Tpd52|Ppfia2|Sis|Hspa5|Cxcr4|Zfp292|Nfil3|Siah2|Ero1l|Ppargc1a|Mt1|Mt2|Irs3|Slc2a3|Ndst3|B4ga…
HALLMARK_UV_RESPONSE_DN	0.0196078	0.0754148	0.303585	1.34357	16	254	Irs2|Ltbp1|Notch1|Slc7a1|Zmiz2|Tgfbr3|Col4a2|Mmp15|Col4a1|Inpp4b|Ptpru|Smad3|Abcc5|Efemp1|Erbb3|Abcc9|Cacna1c|Tjp1|Dlc1|Add3|Igf1r|Bmpr1b|Cited2|Apbb2|Trio|Rbpms|Sdc2|Abcc4|Mmp16|Grk6|Atp2c1|Add1|Celf2|Nek6|Lpar1|Cap1|Rasa3|Atrn|Notch3|Runx1|Smad2|Cacna1s|Wdr33|Rbpms2|Acvr2b|Pdlim7|Pten|Csf1r|Mgmt|Mgll|Scn10a|Mt1|Mt2|Irs3|Mta3|Ddah1|Scn8a|Mapk11|Sipa1l3|Akt2|Fzd7|Ldlr|Rasa2|Rxra|Dlg3|Tjp3|Rxrg|Tg…
HALLMARK_INTERFERON_ALPHA_RESPONSE	0.027894	0.0996214	0.384306	1.42831	19	68	Isg15|Irf1|Ccrl2|Gbp2|Gbp2b|Dhx58|Tap1|Tent5a|Lpar6|Nub1|Txnip|Parp14|Mov10|Parp12|Irf7|Adar|Ripk2|Wars|Ifih1|Cmtr1|Ifi44|Ifi44l|Cnp|Trafd1|Csf1|Gmpr
HALLMARK_PROTEIN_SECRETION	0.0339196	0.113065	0.330907	1.35507	26	129	Abca2|Abca1|Vps4a|Bnip3|Erbb3|Ap1g1|Sec31b|Arfgef2|Kif1c|Dop1b|Igf2r|Golga4|Sh3gl1|Dop1a|Tpd52|Lamp2|Sspn|Kif1b|Abca7|Mapk1|Ap3b1|Galc|Snx2|Lman1|Erbb4|Sec24d|Cd63|Gnal|Mapk3|Dst|Stx12|Zw10|Scamp1|Gbf1|Erbb2|Bet1|Vamp7|Gnas|Stx7|Rab9b|Uso1|Rab9|Ica1|Cope|Ap2b1|Clcn5|Clta|Arfip1
HALLMARK_BILE_ACID_METABOLISM	0.0382318	0.119474	0.305403	1.29098	31	155	Ubp1|Abca2|Gstk1|Abca1|Abcd1|Efhc1|Nr1i2|Nedd4l|Aldh8a1|Lyn|Nr0b2|Ch25h|Hacl1|Pex16|Sult2a7|Sult2a3|Sult2a5|Sult2a4|Sult2a1|Sult2a2|Sult2a6|Sult2a8|Blk|Ar|Hao1|Ephx2|Cyp46a1|Pex12|Idh1
HALLMARK_IL2_STAT5_SIGNALING	0.0455063	0.133842	0.28679	1.27421	39	264	Fam126b|Hipk1|She|Slc2a1|Hipk2|Itgae|Ccr4|Dennd5a|Ptch1|Tnfsf10|Coch|Map3k8|Lrrc8a|Tnfrsf9|Ecm1|Tlr1|Lrrc32|Gabarapl1|Igf1r|Myo1f|Gucy1b1|Rxfp2|Lrrc8c|St3gal4|Myo1g|Cd48|Itgav|Myo1h|Irf8|Igf2r|Phlda1|Ptger2|Ikzf2|Plin2|Pou2f1|Tiam2|Bmpr2|Nfkbiz|Ttc39b|Uck1|Cep97|Penk|Snx9|Cntrl|Cst7|4930544G11Rik|Nfil3|Syngr2|Scn10a|Swap70|Slc2a3|Capn1|Furin|Sh3bgrl2|Scn8a|Ppp1r42|Slc1a5|Mxd1|Gadd45b|Ikzf4|S100a1…
HALLMARK_XENOBIOTIC_METABOLISM	0.0488636	0.135732	0.277885	1.23833	42	279	Pdk4|Mpp6|Ptges|Itih1|Tgfb2|Ensa|Slc6a8|Abcd1|Abcc5|Acp2|Lpin1|Slc22a2|Abhd6|Slc12a6|Abcc9|Slc22a1|Gabarapl1|Smox|Hnf4a|Cyp1a1|Cyp1a2|Csad|Enpep|Fbp1|Irf8|Papss1|Hacl1|Fbln1|Abcc4|Aox4|Aox1|Aox3|Aox2|Tpst2|Dhrs7|Rap1gap2|Acsm4|Acsm2|Acsm5|Acsm1|Ap4b1|Tdo2|Aldh3a2|Scly|Ttpa|Alas1|Gss|Idh1|Pdlim7|Shmt2|Igf1|Cndp2|Cyp2j11|Cyp2j5|Cyp2j8|Cyp2j12|Cyp2j6|Pcx|Mt1|Mt2|Upb1|Tmbim6|G6pc|Lcat|Ppara|Gm4847|Fm…
HALLMARK_UV_RESPONSE_UP	0.0698487	0.183812	0.28484	1.24722	59	218	Ptprs|Ago4|Col4a2|Mmp15|Irf1|Col4a1|Btg2|Clcn1|Cltb|Slc6a8|Axl|Tfrc|Ret|Cyb5b|Lyn|Aldoc|Ntrk2|Cyp1a1|Cyp1a2|Ctsl|Gls2|Prkacb|Tap1|Plcl1|Ago2|Prkcq|Klhdc3|Plcl2|Mmp16|Ago3|Grina|Sult1a1|Rab27a|Chka|Ago1|Rasgrp2|Mark4|Alas1|Hspa5|4930544G11Rik|Tmbim6|Furin|Dnajb1|Gm4847|Gm4846|Fosb|Aldob|Wiz|Tacr3|Tgfbrap1|Stk24|Dlg3|Igfbp2|Rxrg|Clcn2|Casp3|Cdkn1c|Dlg2|Fos|Epcam|Tyro3|Cnp|Nat1|Nat3|Nat2|Prkcd|Col4a…
HALLMARK_ANGIOGENESIS	0.0909091	0.224618	0.387477	1.34006	63	44	Slco2a1|Col4a2|Col4a1|Clec7a|Olr1|4922502D21Rik|Kcnj8|Itgav
HALLMARK_COAGULATION	0.0943396	0.224618	-0.248698	-1.20583	14	172	Mep1a|Scin|Capn9|Fga|Plau|Fgg|Gm44805|Apoc2|Rapgef4|Hrg|C9|Ltf|C1ra|C1rb|Klkb1|Klk9|Proz|Cfd|Iscu|Sparc|Anxa1|Serpine1|C8b|Mst1|Serpinc1|Arf5|F3|C3|Rac3|C8g|Pdgfb|Crip2|F10|Klf7|Tyrp1|Mbl2|Mbl1|Itih3|Usp15|Serpina1f|Serpinb2|Serpina1d|Serpina16|Serpina1c|Serpina1a|Serpina1b|Serpina1e|Apoc1|Mmp2|Clu
HALLMARK_PI3K_AKT_MTOR_SIGNALING	0.101942	0.231686	0.294136	1.23201	83	148	Slc2a1|Adcy6|Itpr1|Smad3|Erbb3|Nim1k|Sla|Lyn|Cab39|Itpr2|Braf|Pdk1|Adcy8|Mapk9|Actr3|Mapk8|Blk|Tiam2|Nod1|Grk3|Smad2|Ppp1cc|Plcb2|Hras|Cxcr4|Pten|Plcb1|Irak4|Fgf6|Traf2|Slc2a3|Mapk1|Il2rg|Hsp90b1|Plcg1|Actr3b|Akt2|Plcg2|Ddit3|Erbb4|Vav3|Nck1|Tbk1|Dapp1|Trib3|Ikbke|Mapk3
HALLMARK_G2M_CHECKPOINT	0.160367	0.309002	0.258573	1.14821	139	258	Notch1|Slc7a1|Bcl3|Slc12a3|Smad3|Nim1k|Drp2|Gspt2|Syncrip|Slc12a2|Prpf4b|Nsd3|Cul4a|Kifc3|Kif5b|Stag3|Anapc7|Tgfb1|Slc12a1|Rps6ka4|Uck1|Notch3|Smad2|Kif4|Smc1b|Hspa5|Ccnb2|Utrn|Cul5|Ccnt1|Espl1|Cdc20|Mt1|Mt2|Shtn1|Nek2|Hira|Kpnb1|Rps6ka5|Ccna2|Mad2l1|Kif20b|Nasp|Mtf2|Mapk11|Katna1|Cul1|Cbx3|Smarcc1|Casp8ap2|Mcm2|Kif15|Cdc45|Chmp1a|Bub1|Smc4|Uck2|4930595M18Rik|Cenpf|Nsd2|Orc6|Efna5|Cdc23|Kif11|Hmm…
HALLMARK_ANDROGEN_RESPONSE	0.166463	0.309002	0.284397	1.17991	135	141	Srf|Steap4|Dnajb9|Slc26a1|Zmiz2|Inpp4b|Axl|Abcc5|Tmprss2|Hpgd|Abcc9|Bmpr1b|Adamts5|Cdc14b|Itgav|Tsc22d1|Sord|Abcc4|Appbp2|Adamts15|Homer2|Uap1l1|Gpd1l|Tpd52|Iqgap2|H1f0|Ptk2b|Pdlim7|Iqgap3|Fkbp5
HALLMARK_E2F_TARGETS	0.166861	0.309002	0.259897	1.14257	142	238	Mthfd2|Mthfd2l|Tfrc|Nim1k|Tssk4|Tssk3|Gspt2|Syncrip|Ppp1r8|Stag3|Nbn|Cit|Wee1|Tubb6|Chek2|Mlh1|Wdr90|Kif4|Smc1b|Ccnb2|Tipin|Tubb1|Ppm1d|Mms22l|Shmt2|Ung|Mcm7|Espl1|Cdc20|Shtn1|Rad50|Brsk2|Mad2l1|Nasp|Nap1l1|Nuak1|Pold2|Mcm2|Pold1|Exosc8|Tcf19|Dnmt1|Smc4|4930595M18Rik|Orc2|Orc6|Mxd3|Dck|Ccp110|Hmmr|Trip13|Kpna2|Ccnb1|Xrcc6|Smc6|Tk1|Dscc1|Zw10|Cdc25a|Cdca8|Hist2h2ac|H2afj|Hist2h2ab|Depdc1a|Pola2|Ta…
HALLMARK_HEME_METABOLISM	0.165501	0.309002	0.260743	1.14563	141	234	Nfe2l1|March2|Slc2a1|Btg2|Slc6a8|C4b|Bnip3l|Tfrc|Ftcd|Lpin1|Trak2|Kat2b|Rnf123|Slc22a4|Slc22a21|Slc22a5|Add3|Smox|Mpp1|Epor|Pdzk1ip1|Anapc7|Usp4|Tspan17|Bach1|Atp6v0a1|Tent5a|Sidt2|Add1|Nek6|Dcaf11|Rap1gap2|Abcg2|Aak1|Dmtn|Abcb6|H1f0|Osbp2|Mark4|Alas1|Ranbp10|Sec14l1|Lamp2|Osbp|Daam1|Pcx|Gapvd1|Uros|Slc2a3|Slc25a37|Rbm10
HALLMARK_KRAS_SIGNALING_DN	0.148741	0.309002	0.259503	1.15201	129	257	Myo15b|Pdk2|Synpo|Ubp1|Itih1|Tfap2b|Col4a2|Tgfb2|Col4a1|Btg2|Sptbn1|Slc12a3|Dtna|Ryr2|Sox9|Myh7|Zbtb16|Cacna1c|Cpeb3|Celsr2|Slc12a2|Bmpr1b|Stag3|Dlk2|Skil|Slc12a1|Mast2|Chrng|Ptprj|Tent5a|Sidt2|Vps50|Irs4|Kmt2d|Nrip2|Cacna1s|Slc29a3|Slc6a14|Tnni1|Tex15|Scn10a|Abcg1|Mfsd6|Irs3|Snn|Gdnf|Ribc2|Capn1|Ccna2|Scn8a|Il11ra2|Gm2002|Gm13305|Il11ra1|LOC100861969|Slc38a3|Sgk2|Tgm1|Sptbn2|Igfbp2|Actc1|Ifi44l|…
HALLMARK_DNA_REPAIR	0.18239	0.318084	-0.234584	-1.13739	28	172	Eif1b|Ssrp1|Gtf2f1|Pnp2|Pnp|Pde6g|Pold4|Adcy7|Cda|Cd3eap|Upf3a|Pde4a|Polr2j|Polr2k|Ak1|Vps37d|Trp63|Adrm1|Rbx1|Upf3b|Nme3|Taf10|Rala|Pole4|Polr2d|Bola3|Xpc|Stx1b|Gtf2h5|Polr1d|Rfc5|Znrd1|Gtf2a2|Sf3a3|Polr2e|Usp15
HALLMARK_P53_PATHWAY	0.184489	0.318084	0.261339	1.14243	156	221	Notch1|Nupr1|Stoml3|Btg2|Plxnd1|Sesn1|Abcc5|Mxd4|Irak1|Zbtb16|Abcc9|Ptpra|Zfp36l1|Dram1|Itch|Gls2|Tap1|Tsc22d1|Ppp1r15a|Tgfb1|Slc3a2|Rgl1|Eps8l2|Ei24|Abcc4|Rhbdf1|Aen|Cdkn2aip|Acvr1b|Txnip|F2r|Notch3|Prmt2|Def6|Tspyl2|Hras|Ppm1d|Tnni1|Apaf1|Pidd1|Sec61a1|Ralgds|Mxd1|Wrap73|Lrmp|Tgfbr1|Rap2b|Sp1|Ddb2|Rxra|Plxnb2|Ddit3|Rxrg|Wwp1|Abcc1|Rnf19b|Ccp110|Trib3|Fos|Epha4|Nol8
HALLMARK_EPITHELIAL_MESENCHYMAL_TRANSITION	0.24447	0.407451	0.250974	1.10301	209	235	Notch1|Tgfbr3|Lrp2|Col4a2|Mmp15|Colgalt1|Col4a1|Lrp1|Itga1|Slc6a8|Cthrc1|Loxl2|Lama2|Pdlim4|Fn1|Fermt3|Ecm1|Sgcb|Lrp6|Abi3bp|Tnfaip3|Col6a6|Glipr1l1|Wnt5b|Itga11|Slit1|Lox|Itgav|Tgfb1|Fbln1|Bgn|Mmp16|Col12a1|Cap1|Cdh7|Itgb6|Thbs4|Notch3|Wdr33|Sfrp1|4930544G11Rik|Col8a2|Slit3|Mcm7|Lrp4|Plod2|Qsox1|Itgb5|Tll1|Sntb1|Fstl3|Magee1|Gpc1|Gadd45b|Tfpi2|Nectin2|Pvr
HALLMARK_APOPTOSIS	0.263804	0.42549	-0.220788	-1.07476	42	170	Aspn|Scin|Hgf|Ifitm5|Gch1|Eno2|Ccnd1|Plcb3|Cd44|Gucy2d|Gucy2f|Gpx5|Gpx6|Pabpn1|Gpx1|Add2|Anxa1|Nedd9|Sod1|Ier3|Mcl1|Plppr4|Lgals3|Gadd45a|Gpx3|Isg20|Birc2|Birc3
HALLMARK_HEDGEHOG_SIGNALING	0.29703	0.464109	0.310933	1.11175	209	57	Ptch1|L1cam|Myh7|Ihh|Celsr2|Slit1|Nfasc|Myh9|Myh10|Slit3|Amot|Nf1|Il11ra2|Gm2002|Gm13305|Il11ra1|LOC100861969
HALLMARK_GLYCOLYSIS	0.311718	0.4723	0.241351	1.07233	273	264	Irs2|Ugp2|Col4a2|Col4a1|Agl|Ensa|Pfkfb3|Axl|Lhpp|Phka2|Sox9|Erbb3|Aldoc|Cited2|Fbp1|Tpbg|Xylt1|Ndst2|Tkt|Sdc2|B3gat1|Phka1|Tpst2|Pfkfb4|Gfpt1|Abcb6|Capn5|Galk1|Cldn6|Cldn9|Me2|Ppfia2|Hs2st1|Hspa5|Idh1|Cxcr4|Zfp292|Chst5|Got1|Gnpda1|Ero1l|Cacna1g|Pcx|Ecd|Plod2|Shtn1|Irs3|Rbck1|Gnpda2|Ndst3|Qsox1|Pfkm|Il13ra1|Nasp|Gpc1|Cacna1i|Pygb|Aldob|Galk2|Rlf|Cth|Pygl|Ldlr|Plod3|Erbb4|Gys2|Met|Kl|Kif20a|B3galt…
HALLMARK_ADIPOGENESIS	0.375427	0.552098	0.236328	1.05001	329	264	Map4k3|Dnajb9|Gpd2|Stoml3|Angpt2|Abca2|Ccng2|Col4a2|Stat5b|Stat5a|Col4a1|Abca1|Adcy6|Ubc|C4b|Pfkfb3|Bcl6|Phldb1|Map4k1|Cavin1|Itga3|Ikbkb|Aldoc|Ubb|Fabp4|Cd302|Tkt|Braf|Adcy8|Esyt1|Sult1a1|Plin2|Itsn1|Dhrs7|Miga2|Uck1|Pfkfb4|Cyp4b1|Ephx2|Angpt1|Me2|Tank|Idh1
HALLMARK_MTORC1_SIGNALING	0.422222	0.603175	-0.195558	-1.01978	56	254	Serpinh1|Gbe1|Itgb7|Slc1a4|Hmgcr|Pnp2|Pnp|Eno2|Hsp90aa1|Tuba4a|Glrx|Dhcr7|Hsp90ab1|Ppia|Ccng1|Tuba1a|Hsph1|Pik3r3|Add2|Hspa8|Fads2|Pdap1|Asns|Elovl6|Psph|P4ha2|Hspa2|Psma4|Eif2s2|Cacybp|Ddx39b|Tuba1c|Calr|Ppif|Gla|Me1|Cyp51
HALLMARK_ESTROGEN_RESPONSE_LATE	0.462232	0.610564	0.225889	1.00792	409	271	Ptges|Slc26a1|Pdzk1|Prlr|Car12|Plxnd1|Il17rb|Frk|Ass1|Cacna2d1|Ret|Sox9|Slc24a3|Tmprss3|Slc22a4|Slc22a21|Slc22a5|Mapk13|Add3|Celsr2|Aff4|Unc13c|Fam102a|Sema3b|Wfs1|Tpbg|Pgr|Papss1|Sord|Ncor1|Homer2|Add1|Sult2a7|Sult2a3|Sult2a5|Sult2a4|Sult2a1|Sult2a2|Sult2a6|Sult2a8|Calcr|Tiam2|Zfp36|Aldh3a2|Slc2a8|Idh1|Tyk2|Farp1|Nmu|Siah2|Fkbp5|Cdc20|Npy1r|Myb
HALLMARK_APICAL_SURFACE	0.461103	0.610564	0.284398	0.999263	325	49	Cx3cl1|Slc2a1|Atp8a1|Slc22a12|Dcbld2|Lyn|Flot2|Atp6v0a1|Cep250|Atp8b5|Afap1l2|Il2rg|Atp8b1|Sulf1|Efna5|Epha4|Atp8b3|Thy1|Efna2
HALLMARK_UNFOLDED_PROTEIN_RESPONSE	0.464029	0.610564	0.23809	1.00288	386	152	Ccl2|Ccl12|Ccl8|Dnajb9|Eif4g1|Mthfd2|Mthfd2l|Sec31b|Kifc3|Kif5b|Wfs1|Wipi2|Tubb6|Tatdn2|Ttc37|Exosc4|Ssr1|Ddx20|Cnot4|Tspyl2|Hspa5|Tubb1|Herpud1|Cnot2|Ero1l|Hyou1|Cnot6|Dctn1|Parn|Hsp90b1|Mtrex|Nfya|Hspa14|Imp3|Pde12|Igfbp1|Aldh18a1|Zbtb17|Dnajc3|Arfgap1|Exosc1|Exosc5|Xpot|Sdad1|Hist2h2ac|H2afj|Hist2h2ab|Edem1|Nolc1|Dnaja1|Kif5a|Iars|Serp2|Srpr|Edc4|Ywhab|Fus|Cks1brt|Cks1b|Srprb|Chac1|Eif2ak3|H2a…
HALLMARK_REACTIVE_OXIGEN_SPECIES_PATHWAY	0.489437	0.627483	-0.243975	-0.995757	138	59	Stk39|Glrx|Gpx5|Gpx6|Stk25|Ndufb4|Mgst1|Sod1|Ndufa6|Nqo1|Cdkn2d|Gpx3
HALLMARK_WNT_BETA_CATENIN_SIGNALING	0.528011	0.643916	0.271315	0.965928	376	54	Notch1|Ptch1|Kat2b|Wnt5b|Ncstn|Ncor1|Hdac4|Hdac5|Notch3|Ppara|Cul1|Fzd7|Fzd1|Fzd2|Maml1|Skp2
HALLMARK_MYOGENESIS	0.521984	0.643916	0.219691	0.980273	462	271	Notch1|Myom1|Col4a2|Adcy9|Col4a1|Svil|Agl|Plxnd1|Slc6a8|Lama2|Dtna|Ryr2|Lpin1|Mapk12|Erbb3|Foxo4|Myh7|Drp2|Itga3|Pick1|Col6a6|Myo1g|Kifc3|Ocel1|Myo1h|Tgfb1|Myh9|Chrng|Pvalb|Wwtr1|Sgca|Hdac4|Myh10|Itgb6|Hdac5|Mybph|Notch3|Ddx20|Ppfia2|Wdr33|Sis|Pdlim7|Igf1|Tnni1|Utrn|Syngr2|Cacna1g|Pcx|Sspn|Itgb5|Pfkm|Cnn1|Sh2b1|Nav1|Cacna1i|Pygb|Itga7|Akt2|Gadd45b|Pygl|Plxnb2|Actc1|Erbb4|Igfbp7|Fst|Flii|Sgcg
HALLMARK_PANCREAS_BETA_CELLS	0.542614	0.645969	0.275333	0.952219	381	44	Pax6|Pklr|Abcc5|Abcc9|Slc2a2|Abcc4|Scgn|Syt13|Srp14|Akt2|Mafb|Abcc1|Ins2|Ins1
HALLMARK_FATTY_ACID_METABOLISM	0.611111	0.710594	-0.187742	-0.954508	87	212	Gad1|Eno2|Hsp90aa1|Pdha2|Pdha1|Eci1|Acads|Hsp90ab1|Mif|Hsd17b7|Hsph1|Gstz1|Mcee|Acsl1|Grhpr|Bmpr1a|Acsm3|Fabp2|Ywhah|Etfdh|Gad2|Auh|Acox1|Trp53inp2|Acaa1a|Acaa1b|Me1|Ltc4s|Cel|Acot8|Psme1|Rdh12|Hsd17b6|Hsd17b11|Cbr3|Hsd17b10|Ptprg|Ldhb|Sdhc|Eno1b|Eno1|Acad9|Hadh|Cpt2|Sdha|S100a10|Gapdhs|Sdhd|Alad|Sms|Ech1|Echdc2|Cyp4a12b|Cyp4a10|Cyp4a30b|Cyp4a12a|Cyp4a32|Cyp4a31|Cyp4a14|Cyp4a29|Idi1|Adh7|Adh1|G0s…
HALLMARK_CHOLESTEROL_HOMEOSTASIS	0.691729	0.756824	-0.208222	-0.905942	183	82	Hmgcr|Gstm5|S100a11|Dhcr7|Cpeb2|Hsd17b7|Alcam|Fads2|Cbs|Lgals3|Fbxo44|Errfi1|Cyp51|Lss|Clu|Ctnnb1|Scd2|Scd4
HALLMARK_MYC_TARGETS_V2	0.68	0.756824	-0.213088	-0.8831	186	64	Myc|Bmyc|Slc19a1|Nop56|Nop2|Tcof1
HALLMARK_PEROXISOME	0.696279	0.756824	0.213086	0.900022	579	156	Gstk1|Vps4a|Abcd1|Nr1i2|Abcc5|Sema3c|Arsa|Sema3a|Abcc9|Cacna1c|Sema3b|Abcc4|Pex11b|Sult2a7|Sult2a3|Sult2a5|Sult2a4|Sult2a1|Sult2a2|Sult2a6|Sult2a8|Ephx2|Cacna1s|Hras|Idh1|Siah2|Pabpc1l|Mvp|Smarcc1|Rxra|Mlycd|Dlg3|Rxrg|Abcc1|Dlg2|Dhrs3|Pex6|Slc25a17|Prdx4|Sema3d|Hsd17b13|Scp2|Msh2|Nras|Cacna1d|Sema3e|Pex2|Pex11a|Acsl3|Abcd3|Aldh1b1|Aldh9a1|Top2a|Ehhadh|Abcd2|Cadm1|Abcc8
HALLMARK_APICAL_JUNCTION	0.721461	0.767512	0.203101	0.903648	631	275	Irs2|Cx3cl1|Map4k3|Col4a2|Colgalt1|Col4a1|Itga1|Mmp9|Itga9|Vcl|Erbb3|Fyb|Myh7|Map4k1|Itga3|Tjp1|Mapk13|Vwf|Mpzl1|Cd34|Adamts5|Layn|Itga11|Slit1|Cdh15|Pkd1|Nfasc|Cldn19|Exoc4|Myh9|Adamts15|Col17a1|Cap1|Cdh7|Myh10|Thbs4|Cldn6|Cldn9|Cntn5|Hras|Pten|Rsu1|Slit3|Cldn7|Mvd|Irs3|Nf1|Tll1|Maged2|Tro|Maged1|Mapk11|Plcg1|Akt2|Nectin2|Pvr|Plcg2|Inpp5d|Adam15|Zyx|Pecam1|Dlg3|Actc1|Tjp3|Erbb4|Cntn4|Vav3
HALLMARK_SPERMATOGENESIS	0.805393	0.821829	0.197678	0.855383	686	195	She|Hist1h1t|Slc12a3|Lpin1|Nim1k|Dpep2|Grm7|Clpb|Chrm2|Znrf4|Slc12a2|Adcyap1|Il12rb2|Adad1|Adam18|Adam2|Tkt|Slc12a1|Mast2|Braf|Mlf1|Csnk2a1|Nphp1|Zc3h14|Hspa5|Ccnb2|Dmrt1|Tnni1|Alox12|Mllt10|Nek2|Furin|Dnajb8|Ccna2|Papolg|Chfr|Bub1|Mtor|Ccnb1|Topbp1|Raf1|Taldo1|Tktl2|Tuba3b|Tuba3a|Aurka|Sik1|Tle3|Arl4c|Tsn|Mast1|Rfc4|Pgs1|Ezh1|Mep1b|Gpr182|Cnih3|Btbd35f26|Btbd35f5|Btbd35f3|Btbd35f2|Btbd35f7|Btbd3…
HALLMARK_KRAS_SIGNALING_UP	0.798851	0.821829	0.197499	0.872609	694	249	Itga1|Mmp9|Sox9|Map3k1|Eng|Map4k1|Tlr12|Scn1b|Dcbld2|Cbl|Tnfaip3|Ptgs2|Adgra2|Dock5|Flt4|Nr0b2|Kif5b|Itga11|Cab39|Adam8|Sema3b|Irf8|Ppp1r15a|Adamdec1|Ets1|Dock3|Ppbp|Strn4|Gprc5b|Itgb2l|Itgb2|Hdac4|Gfpt1|Cd37|Hdac5|Ano1|Prdm1|Wdr33|Plvap|Nap1l2|Cxcr4|Mtmr10|Strn|Ero1l|Ccl20|Lcp1|Nin|Il2rg|Pls1|St6gal1|Etv1|Atg10|Akt2|Trib2|Pecam1|Mafb
HALLMARK_NOTCH_SIGNALING	0.921875	0.921875	0.199528	0.679783	648	41	Notch1|Kat2b|Wnt5b|Notch3|Ppara|Cul1|Fzd7|Fzd1|Fzd2|St3gal6

## Sheet: WT (others)
pathway	pval	padj	ES	NES	nMoreExtreme	size	leadingEdge
HALLMARK_OXIDATIVE_PHOSPHORYLATION	0.0078125	0.0420168	0.605329	3.1019	0	223	Uqcrq|Ndufc2|Acads|Ndufb5|Prdx3|Ndufa6|Ndufab1|Cox5a|Cox7c|Uqcr10|Ndufa2|Ndufb8|Eci1|Mrps12|Atp5l|Cox7a2|Ndufa7|Ndufs7|Ndufs6|Uqcrfs1|Cyct|Atp6v0a2|Ndufb3|Atp5d|Uqcrb|Ndufa5|Ndufa1|Atp5g3|Cox8a|Cpt1b|Ndufa8|Uqcrh|Atp5j|Atp5j2|Ndufs4|Ndufb4|Mtx2|Ndufv2|Mrps11|Cox6a1|Ndufa4|Ldhb|Atp5h|Timm17a|Nnt|Hsd17b10|Sdhd|Mrpl15|Mdh1|Mrpl35|Uqcrc1|Ndufb2|Sdha|Timm50|Cox11|Decr1|Cox10|Mrpl34|Atp6v0e|Ndufv1|Cox5…
HALLMARK_G2M_CHECKPOINT	0.00112486	0.010175	-0.350907	-1.54769	0	259	Drp2|Slc7a1|Notch1|Nim1k|Rps6ka5|Rps6ka4|Prpf4b|Sik1|Syncrip|Cul4a|Kif5b|Nsd3|Shtn1|Abl2|Ccnt1|Anapc7|Stag3|Smc1b|Dab2ip|Ezh1|Tle3|Sqle|Uck1|Kif4|Arid4b|Hira|Slc12a2|Bard1|Cul5|Mcm2|Smad2|Mtf2|Hif1a|Cdc20|Hus1|Kifc3|Mad2l1|Ccdc40|Ccnb2|Smarcc1|Cdc45|Casp8ap2|Kif22|Nek2|Orc6|Traip|Smc4|Numa1|Ccnb1|Nasp|Wrn|Mt1|Mt2|Cdkn3|Cdc23|Uck2|Aurka|Cks1brt|Cks1b|Nsd2|Smc2|Cul1|Efna5|Ndc80|Pole|Troap|Kpna2|Tac…
HALLMARK_ESTROGEN_RESPONSE_EARLY	0.00111732	0.010175	-0.355764	-1.56927	0	255	Adamtsl4|Npy1r|Svil|Cd44|Klf4|Slc2a1|Adcy9|Slc7a1|Cbfa2t3|Sox9|Nav1|Rapgefl1|Aff4|Clic3|Zfp185|Add3|Kdm4c|Tpbg|Olfml3|Fam102a|Ar|Mindy2|Wwc1|Igf1r|Esrp2|Myb|Cldn7|Unc119|Il17rb|Ret|Car12|Add1|Inpp5f|Tiam1|Adcy8|Nav2|Sema3b|Reep1|Papss1|Tfap2c|Ptges|Tbc1d30|Sox3|Tmem164|Adcy6|Bcl2|Tubb1|Klk10|Farp1|Cldn1|Syngr1|Siah2|Slc26a2|Mindy1|Gab2|Fasn|Tjp3|Sh3bp5|Fdft1|Rbbp8|Snx24|Med24|Nadsyn1|Myof|Sybu|Fo…
HALLMARK_PROTEIN_SECRETION	0.001221	0.010175	-0.390032	-1.5941	0	129	Abca2|Abca12|Abca4|Erbb3|Vps4a|Golga4|Igf2r|Kif1c|Sh3gl1|Erbb4|Arfgef2|Dop1b|Dst|Ap1g1|Mapk1|Sec31b|Tpd52|Sh3gl2|Erbb2|Rab4b|Ap3b1|Abca7|Sec24d|Bnip3|Rab9b|Arfip1|Mapk3|Ocrl|Lamp2|Gnas|Kif1b|Lman1|Gbf1|Abca13|Atp7b|Galc|Ica1|Stx7|Gnal|Copb2|Dop1a|Sspn|Vamp7|Cln5|Copb1|Bet1|Arfgap3|Stx16|Zw10|Abca1|Vps4b|Scamp1|Scrn3|Kif1a
HALLMARK_INTERFERON_GAMMA_RESPONSE	0.00117925	0.010175	-0.371265	-1.58887	0	186	Nampt|Tnfaip3|Fcgr1|Znfx1|Tap1|Lats2|Mthfd2l|Mthfd2|Pfkl|Ccl2|Ccl8|Ccl11|Ccl7|Ccl12|Ptgs2|Fpr2|Fpr-rs6|Fpr3|Fpr1|Fpr-rs7|Fpr-rs3|Fpr-rs4|Tapbp|St8sia4|Ifi44l|Ifi44|Arl4c|Pde4d|Nod1|Stat3|Hif1a|Nfkb1|Dhx58|Adar|Isg15|Itgb2|Cxcl9|Ncoa2|Serping1|Cmtr1|Casp4|Parp12|Tdrd7|Myd88|Auts2|Gbp2b|Gbp2|Mt1|Mt2|Socs1|Vamp8|Irf1|Ifit1bl1|Ifit1|Ifit3|Ifit3b|Ifit1bl2|Ifit2|Rapgef6|Pim1|Nup93|Tnfsf10|Samd9l|Samhd1…
HALLMARK_INFLAMMATORY_RESPONSE	0.00114943	0.010175	-0.44034	-1.91434	0	217	Nampt|F3|Slc7a1|Abca2|Kcna1|Axl|Abca12|Btg2|Abca4|Tnfrsf9|Rela|Ptpra|Csf3r|Itgav|Tpbg|Braf|Mst1r|Dcbld2|Pvr|Nectin2|Kif1c|Emp3|Kcna4|Itgb8|Slamf1|Gna15|Atp2c1|Ccl2|Ccl8|Ccl11|Cx3cl1|Ccl7|Ccl12|Ccl24|Blk|Mmp15|Ptger4|Fpr2|Fpr-rs6|Fpr3|Fpr1|Fpr-rs7|Fpr-rs3|Fpr-rs4|Tapbp|Slc1a2|Mxd1|Sema4d|Ifnar1|Sgms2|Pde4d|Lpar1|Nod2|Scn1b|Cd48|Met|Hif1a|Nfkb1|Abca7|Kcnj2|Cxcl9|Ldlr|Fzd5|Acvr2b|Itga8|Slc28a1|Slc28…
HALLMARK_TNFA_SIGNALING_VIA_NFKB	0.00224215	0.0140135	-0.334949	-1.47319	1	244	Stat5b|Stat5a|Irs2|Lamb3|Cd44|Klf4|Slc2a1|Fosb|Nampt|F3|Klf9|Abca2|Tnfaip3|Gfpt1|Abca12|Btg2|Abca4|Tssk3|Tssk4|Gfpt2|Tnfrsf9|Rela|Ptpra|Tap1|Ehd3|Sik1|Clcf1|Dennd5a|Ccl2|Ccl8|Ccl12|Phlda1|Nr4a3|Ptger4|Dusp5|Ptgs2|Pmepa1|Mxd1|Zbtb10|Ehd4|Ninj1|Tubb1|Pde4d|Nfat5|Rnf19b|Fosl2|Nuak1|Smad2|Nfkb1|Abca7|Ehd2|Fjx1
HALLMARK_COMPLEMENT	0.0112233	0.049781	-0.31003	-1.36746	9	262	Tmprss13|Dgkd|F3|Cr2|Notch1|Gpd2|Tnfaip3|Lrp4|Sh2b3|Braf|Itih1|Brpf3|Pdp1|Ehd3|Lrp1|Rbsn|Brpf1|Plat|Cbl|Akap10|Prkcq|Usp4|C4b|Col4a1|Blk|Mmp15|Dusp5|Prep|S100a13|Dock9|Lrp6|Hpcal4|Ehd4|Cpm|Klkb1|Col4a2|Hc|Ehd2|Col4a4|Ctso|Vcpip1|Serping1|Gnb4|Dpp4|Pcsk9|Casp4|2210010C04Rik|Gm2663|1810009J06Rik|Try5|Prss3|Prss2|Prss1|Gm5771|Try10|Gm10334|Try4|Lamp2|Mt3|Phex|Gnai1|Gnai3|Me3|Irf1|Raf1|Pim1|Me2|Pik3r…
HALLMARK_BILE_ACID_METABOLISM	0.0119474	0.049781	-0.342249	-1.43297	9	156	Nr1i2|Abca2|Rxra|Abca12|Abca4|Abcd1|Ar|Aldh1a3|Ubp1|Nedd4l|Pex6|Nudt12|Pfkl|Bcar3|Efhc1|Gstk1|Blk|Cyp7b1|Hacl1|Cyp7a1|Abca7|Dhcr24|Ephx2|Lipe|Hsd3b7|Gnpat|Rdh1|Rdh7|Rdh16f2|Rdh19|Rdh9|Nr1h4|Pex16|Pex12|Soat2|Nr3c2|Aqp9|Abca9|Abca6|Abca8b|Abca16|Abca15|Abca13|Abca5|Abca17|Abca8a|Abca14|Scp2|Npc1l1|Slc23a2|Abca3|Slc27a6|Pex11a|Lyn|Aldh1b1|Aldh9a1|Pex1|Mlycd|Crot
HALLMARK_FATTY_ACID_METABOLISM	0.0149254	0.0574053	0.322695	1.65602	1	212	Gad1|G0s2|Acsl1|Acads|Eno2|Eci1|Cpt1b|Mif|Gad2|Trp53inp2|Gapdhs|Hsp90aa1|Sms|Eci2|Eci3|Acox1|Echdc2|Ldhb|Auh|Hsd17b10|Hsp90ab1|Sdhd|Mdh1|Cpt2|Sdha|Decr1|Adipor2|Acaa1a|Acaa1b|Sdhc|Grhpr|Ptprg|Fh1|Psme1|Hsdl2|Etfdh|Fabp2|Gstz1|Hadh|Pdha1|Pdha2|Ywhah|Acadl|Aldoa|Aldoart2|Aldoart1|Aldh1a2|Echs1|Eno3|Hadhb|Acadvl|Mcee|Bmpr1a|Suclg2|Idh2|Eno1b|Eno1|Alad|Ccdc58|Cyp4a32|Cyp4a10|Cyp4a29|Cyp4a31|Cyp4a12b|…
HALLMARK_ADIPOGENESIS	0.0183486	0.0655308	0.286489	1.50356	1	266	Col1a1|Col1a2|Atp1b2|Uqcrq|Acads|Chchd10|Cmbl|Gbe1|Prdx3|Pmp2|Angptl4|Ndufab1|Uqcr10|Col5a1|Dnajc19|Col2a1|Sncg|Pex14|Slc19a1|Ndufa5|Pfkfb4|Cox8a|Omd|Sparcl1|Elovl6|Acox1|Cox6a1|Coq3|Mtch2|Mrpl15|Uqcrc1|Cpt2|Decr1|Coq5|Dhcr7|Adipor2|Adcy7|Ptcd3|Gpx6|Gpx5|Atp5o|Sdhc|Ndufb7|Nmt1|Riok2|Col15a1|Araf|Rab34|Mccc1|Sod1|Nabp1|Hadh|Gpx4|Rtn3|Grpel1|Ddt|Acadl|Aldoa|Aldoart2|Aldoart1|C3|Ndufs3|Sdhb|Aldh1a2|…
HALLMARK_MYOGENESIS	0.0280374	0.0807855	0.26178	1.3732	2	272	Acta1|Col1a1|Col1a2|Acsl1|Fkbp1b|Sparc|Mef2a|Mb|Fabp3|Hrc|Aebp1|Col5a1|Epha6|Akt1|Col2a1|Col6a2|Myl10|Casq2|Schip1|Iqschfp|Myom2|Tpm2|Ptgis|Mybpc3|Cryab|Ppp1r3c|Gja5|Gaa|Myl1|Actn1|Mras|Ckmt1|Actc1|Myog|Gpx6|Gpx5|Tpm3|Scd2|Scd4|Ak1|Fkbp1a|Tpm1|Plxna4|Sptan1|Col15a1|Tnnt1|Cav3|Cdh13|Myoz1|Ckmt2|Hdac7|Csrp3|Ryr3|Tnnc2|Cpxm2|Ifrd1|Dmd|Fhl1|Fhl4|Cox6a2|Myl3|Myl4|Large2|Adam19|Tcap|Atp6ap1|Cpxm1|Eno3|…
HALLMARK_EPITHELIAL_MESENCHYMAL_TRANSITION	0.0272727	0.0807855	0.271251	1.38699	2	238	Acta1|Aspn|Serpinh1|Col1a1|Col1a2|Cald1|Eno2|Sparc|Cdh11|Mmp1b|Mmp1a|Matn3|Col11a1|Gpx7|Tgm2|Col14a1|Col5a1|Col2a1|Myl9|Col6a2|Frzb|Mgp|Vegfc|Inhba|Tnc|Anpep|Gem|Tgfbi|Tpm2|Mmp14|Serpine1|P3h1|Cdh10|Mfap5|Slit2|Itga5|Postn|Gja6|Gja1|Actc1|Cxcl12|Nt5e|Tpm3|Vcan|Bdnf|Loxl3|Tpm1|Plod1|Tpm4|Vegfa|4930544G11Rik|Vcam1|Mmp2|Cdh6|Adam19|Mest|Scg2|Pdgfrb|Eno3|Col5a2|Glipr1|Fbln5|Lox|Tagln|Ctgf|Eno1b|Eno1|…
HALLMARK_UV_RESPONSE_DN	0.027933	0.0807855	-0.298298	-1.31638	24	256	Synj2|Irs2|F3|Slc7a1|Notch1|Ltbp1|Rxra|Rasa3|Erbb3|Add3|Celf2|Zmiz2|Tgfbr3|Mst1r|Ptpru|Igf1r|Efemp1|Sdc2|Trio|Atp2c1|Erbb4|Fzd1|Col4a1|Mmp15|Add1|Ddah1|Abcc9|Sipa1l3|Cacna1s|Bmpr1b|Lpar1|Lamc1|Erbb2|Col4a2|Pten|Runx1|Apbb2|Smad2|Tjp1|Met|Rbpms|Nfkb1|Rasa2|Grk6|Tjp3|Col4a4|Dlg2|Csf1r|Atrn|Cdc42bpg|Scn8a|Cap1|Ldlr|Spata13|Acvr2b|Kit|Lama1|Cacna1c|Abcc4|Nek6|Ptpn21|Mt1|Mt2|Akt3|Insr|Aggf1|Dlc1|Sipa1…
HALLMARK_IL2_STAT5_SIGNALING	0.0290828	0.0807855	-0.296398	-1.30923	25	265	Fam126b|Cd44|Slc2a1|Rxfp2|Lrrc8c|Ttc39b|Ptch1|Lrrc8a|Hipk2|Tnfrsf9|Phtf2|Nfkbiz|Itgav|Igf2r|Igf1r|Dennd5a|Itgae|Pou2f1|Phlda1|Snx9|She|Tiam1|Dst|Capn9|Ptch2|Mxd1|Frmpd1|Rabgap1l|Uck1|Arl4c|Bcl2|Myo1g|Cd79b|Hipk1|Coch|Pcsk6|Cd48|Bmpr2|Socs2|St3gal4|Ncoa2|Scn8a|Gsto1|Irf6|Ikzf4|Itga8|Cdc42se2|Hipk3|Smpdl3a|Ikzf2|Csf1|Uck2|Socs1|Insr|Lrguk|Pim1|Ptger2|Spry4|Eomes|Lrrc8e|Tlr1|Lrrc32|Gsto2|Tnfsf10|Anx…
HALLMARK_IL6_JAK_STAT3_SIGNALING	0.0389447	0.099889	-0.356981	-1.39256	30	88	Cd44|Csf3r|Cbl|Il17rb|Ccl11|Ccl7|Ccl12|Itga9|Ifnar1|Itga4|A2ml1|Mug2|Mug1|Stat3|Cxcl9|Pdgfc|Csf1|Myd88|Socs1|Irf1|Pim1|Pik3r5|Tlr12
HALLMARK_APICAL_JUNCTION	0.0399556	0.099889	-0.286075	-1.27031	35	282	Irs2|Pdzd3|Lamb3|Colgalt1|Cdh15|Vcl|Mapk13|Pecam1|Adamts15|Itga2|Erbb3|Adamts5|Cldn13|Cldn4|Col17a1|Mpzl1|Dsc2|Dsc1|Dsc3|Itga1|Layn|Pvr|Nectin2|Lama3|Exoc4|Pkd1|Itga3|Nf1|Cldn7|Erbb4|Cdh7|Slit1|Cx3cl1|Map4k3|Col4a1|Nfasc|Itga9|Rsu1|Fscn2|Cercam|Lamc1|Arhgef7|Erbb2|Cldn1|Col4a2|Nectin4|Pten|Fbn2|Negr1|Cd34|Adamts1|Cldn19|Tjp1|Map4k1|Itgb4|Vwf|Tjp3|Col4a4|Dlg2|Cap1|Nlgn1|Jup|Myh9|Arhgef6|Cldn9|Cldn…
HALLMARK_PI3K_AKT_MTOR_SIGNALING	0.0432173	0.102898	-0.321008	-1.33352	35	149	Slc2a1|Itpr2|Nim1k|Erbb3|Braf|Cab39|Sik1|Mapk9|Plcb1|Traf2|Gna11|Erbb4|Grk3|Blk|Tiam1|Adcy8|Actr3b|Mapk8|Fgf6|Mapk1|Adcy6|Nod1|Erbb2|Pten|Plcb2|Smad2|Actr3|Ddit3|Irak4|Akt1s1|Mapk3|Pdk1|Hras|Myd88|Tbk1|Akt3|Pak4|Raf1|Hsp90b1|Itpr1|Kras|Ppp1cc|Pla2g12a|Lyn|Vav1|Plcg1|Sla|Plcg2|Prkaa2|Akt2|Smad3|Tiam2
HALLMARK_WNT_BETA_CATENIN_SIGNALING	0.0496084	0.103351	-0.383626	-1.39364	37	55	Notch1|Kat2b|Ptch1|Wnt5b|Fzd1|Ptch2|Ncstn|Hdac4|Fzd5|Jup|Jag2|Gnai1|Gnai3|Hdac5|Cul1|Ppara|Maml1|Notch3|Csnk1e|Hdac11|Axin2|Nkd1|Dvl2|Tcf7|Fzd7|Fzd2|Notch2|Trp63|Skp2|Trp73
HALLMARK_ESTROGEN_RESPONSE_LATE	0.0458101	0.103351	-0.2862	-1.26798	40	272	Npy1r|Cd44|Klf4|Pkp3|Ass1|Plxnd1|Mapk13|Sox9|Rapgefl1|Aff4|Clic3|Add3|Tpbg|Fam102a|Impa2|Myb|Il17rb|Ret|Car12|Add1|Tiam1|Plxnb3|Sema3b|Papss1|Tfap2c|Ptges|Perp|Sox3|Cacna2d1|Bcl2|Lamc1|Agr3|Klk10|Homer2|Farp1|Siah2|Slc26a2|Scube3|Gale|Cdc20|Tjp3|Fdft1|Aldh3a2|Slc2a8|Rbbp8|Lsr|Snx10|Myof|Fos|Pdcd4|Olfm3|Slc24a3|Unc13b|Plxna2|Calcr|Llgl1|Frk|Celsr2|Kif20a|Unc13c|Kcnk5|Zfp36|Abca16|Abca15|Abca13|Abc…
HALLMARK_ANGIOGENESIS	0.0478088	0.103351	0.366286	1.45747	11	44	Col1a1|Col1a2|Col5a1|Col2a1|Pdgfa|Pglyrp1|Itga5|Postn|Vcan|Vegfa|Col5a2|Fstl1|App|Ptk2|Fgfr1|Tnfrsf21|Lpl
HALLMARK_HEME_METABOLISM	0.0596847	0.119369	-0.289291	-1.2674	52	236	Synj2|Rnf123|Slc2a1|Epor|Epb42|Kat2b|Btg2|Bnip3l|March2|Add3|Cdr2|Rbm10|Trak2|Nfe2l1|Slc6a8|Usp4|C4b|Add1|Anapc7|Sec14l1|Ezh1|Mark4|Ank3|Tspan17|Osbp|Nudt4|Abcb6|Sptb|Atp6v0a1|Rnf19b|Hc|Fbxo7|Slc25a38|Uros|Ypel5|Sidt2|Daam1|Rap1gap|Rap1gap2|Tyr|Ranbp10|Gapvd1|Dcaf11|Mfhas1|Osbp2|Slc25a37|Blvra|Cast|Nek6|Lamp2|Fn3k|Fn3krp|Tfrc|Cdc23|Arhgef11|Tcirg1|Slc11a2|Tmem9b|Igsf3|Bmp2k|Dcaf10|Usp11
HALLMARK_KRAS_SIGNALING_DN	0.0694289	0.133517	-0.277211	-1.22428	61	266	Synpo|Tgfb2|Pkp1|Dtna|Sptbn1|Nos2|Sox9|Myo15|Btg2|Myo15b|Cldn13|Cpeb3|Skil|Itih1|Ryr2|Ubp1|Ptprj|Dlk2|Vps50|Tfap2b|Mfsd6|Kmt2d|Klk9|Col4a1|Nr4a3|Stag3|Pax7|Capn9|Ifi44l|Cpeb2|Nudt4|Cacna1s|Sptb|Gdnf|Bmpr1b|Cpb1|Slc5a5|Col4a2|Hc|AI182371|Igfbp2|Slc12a2|Bard1|Fggy|Sptbn2|Col4a4|Sidt2|Slc29a3|Lgals7|Gp2|Scn8a
HALLMARK_HYPOXIA	0.0833333	0.154321	0.218619	1.15135	8	274	Aspn|Col1a1|Col1a2|Eno2|Gbe1|Angptl4|Tgm2|Col5a1|Col2a1|Ampd2|Ankzf1|Mxi1|Pfkfb4|Bcan|Mif|Srpx|Gapdhs|Tgfbi|Fbp2|Ldhb|Serpine1|Ppp1r3c|P4ha1|Gaa|Irs1|Fam162a|Anxa2|Glrx|Prdx5|Grhpr|Phkg1|Ddit4|Fbp1|Vhl|Isg20|Pdgfb|Gpc4|Vegfa|Btg1|Btg1-ps2|Btg1-ps1|Tmem45a2|Tmem45a|Csrp3|Aldoa|Aldoart2|Aldoart1|Ampd3|Hspa8|P4ha2|Tpst1|Large2|Eno3|Col5a2|Sap30l|Slc37a4|Lox|Hmox1|Ctgf|Akap12|Myh11|Eno1b|Eno1|Sult2a3…
HALLMARK_MTORC1_SIGNALING	0.0934579	0.166889	0.226772	1.16978	9	256	Slc1a4|Serpinh1|Tuba4a|Eno2|Tuba1a|Gbe1|Egln3|Itgb7|Ccng1|Pdap1|Ppia|Pik3r3|Tuba1c|Bcat1|Psph|Elovl6|Gapdhs|Hsp90aa1|Ldhb|Asns|Hsp90ab1|P4ha1|Tomm40|Dhcr7|Nupr1|Adipor2|Glrx|Scd2|Scd4|Ppif|Eif2s2|Ddit4|Nmt1|Plod1|Psma4|Hspe1|Aldoa|Aldoart2|Aldoart1|Ifrd1|Hspa8|Ddx39b|P4ha2|Eno3|Slc37a4|Idh2|Eno1b|Eno1
HALLMARK_HEDGEHOG_SIGNALING	0.101673	0.175298	-0.355077	-1.30568	78	58	Ptch1|Chl1|Unc5b|Nf1|Unc5a|L1cam|Slit1|Nfasc|Amot|Ptch2|Tle3|Ihh
HALLMARK_TGF_BETA_SIGNALING	0.170455	0.274927	-0.306425	-1.19183	134	86	Eng|Sptbn1|Hipk2|Skil|Wwtr1|Bcar3|Pmepa1|Sptb|Bmpr1b|Arid4b|Hipk1|Smurf2|Pcsk6|Smad2|Tjp1|Sptbn2|Bmpr2|Tjp3|Jup|Ppm1b|Hipk3|Fnta|Sptbn4|Apc|Ppp1cc|Tgif1|Ppm1a|Smad5|Furin|Thbs3|Lefty1|Lefty2|Smad3
HALLMARK_COAGULATION	0.165083	0.274927	-0.274838	-1.1722	138	180	F3|Pecam1|Itga2|Lrp4|Itih1|Itga1|Mbl2|Mbl1|Lrp1|Plat|Capn5|Usp4|C4b|Klk9|Mmp15|Prep|S100a13|Capn9|Rapgef3|Avil|Lrp6|Klkb1|F12|A2ml1|Mug2|Mug1|Hc|Fbn2|Pcsk6|Vwf|Ctso|Serping1|Arf4|Gnb4|Dpp4
HALLMARK_ANDROGEN_RESPONSE	0.180169	0.278219	-0.281539	-1.16418	148	140	Srf|Axl|Adamts15|Adamts5|Itgav|Zmiz2|Elk4|Aldh1a3|Uap1l1|Dnajb9|Pmepa1|Abcc9|Zbtb10|Nkx3-1|Hmgcr|Tpd52|Camkk1|Gpd1l|Bmpr1b|Homer2|Adamts1|Cdc14b|Rab4b|Appbp2|Slc26a2|Iqgap3|Sec24d|Dhcr24|Itga8|Acsl4|Abcc4|Ptpn21|Gnai1|Gnai3|Lman1|Akt3|Hpgd|Cenpn|Slc26a1|Tsc22d1|B4galt1|Pdlim7|Mak|Herc3|Xrcc6
HALLMARK_MYC_TARGETS_V2	0.184332	0.278219	0.26865	1.15068	39	64	Nop56|Slc19a1|Nop2|Rrp12|Mrto4|Hspe1|Tcof1|Bmyc|Myc|Tfb2m|Nip7|Phb|Nop16|Aimp2|Mybbp1a|Hk1|Dusp2|Pes1|Tbrg4|Ddx18
HALLMARK_REACTIVE_OXIGEN_SPECIES_PATHWAY	0.189189	0.278219	0.275964	1.15785	41	59	Ndufa6|Stk39|Mgst1|Ndufb4|Sod2|Glrx|Gpx6|Gpx5|Stk25|Sod1|Gpx4|Junb|Txn1|Mbp|Abcc3|Abcc10|Ndufs2|Cdkn2d|G6pd2|G6pdx
HALLMARK_UV_RESPONSE_UP	0.216	0.308571	0.21313	1.08846	26	222	Nkx2-5|Col1a1|Col1a2|Dnajb5|Tuba4a|Eno2|Tuba1a|Col5a1|Col2a1|Tars|Pdap1|Ppia|Nptxr|Npcd|Tuba1c|Mmp14|Asns|Selenow|Cdo1|Sod2|Mapk8ip2|Gpx6|Gpx5|Acaa1a|Acaa1b|Ppif|Rrad|Stk25|Cck|Btg1|Btg1-ps2|Btg1-ps1|H2afx|Junb|Grpel1|4930544G11Rik|Aldoa|Aldoart2|Aldoart1|Hspa8|Eno3|Htr7|Col5a2|Hmox1|Abcb4|Eno1b|Eno1
HALLMARK_KRAS_SIGNALING_UP	0.244395	0.339437	-0.250232	-1.10282	217	251	Klf4|Gprc5b|Dock5|Eng|Adgra2|Sox9|Tnfaip3|Pecam1|Gfpt1|Itga2|Gfpt2|Plek2|Itga1|Cab39|Dcbld2|Map3k1|Aldh1a3|Strn|Plat|Satb1|Cbl|Kif5b|Ptgs2|Strn4|Dock3|Sema3b|Ptbp3|Rabgap1l|Adamdec1|Evi5|Apod|St6gal1|Scn1b|Map4k1|Hdac4|Kcnn4|Galnt3|Itgb2l|Itgb2|Ammecr1
HALLMARK_INTERFERON_ALPHA_RESPONSE	0.260483	0.350058	-0.299162	-1.12071	204	68	Tap1|Ifi44l|Ifi44|Parp9|Dhx58|Adar|Isg15|Nub1|Cmtr1|Cnp|Parp12|Csf1|Tdrd7|Gbp2b|Gbp2|Gmpr|Irf1|Ifit3|Ifit3b|Ifit2|Samd9l|Rsad2|Herc3|Ripk2|Rnf31
HALLMARK_ALLOGRAFT_REJECTION	0.266044	0.350058	-0.255017	-1.09798	227	197	Tgfb2|Cfp|Nos2|Eif4g1|Fcgr2b|Fcgr3|Erbb3|Tap1|Ikbkb|Mbl2|Mbl1|Traf2|Erbb4|Ccl2|Ccl8|Ccl11|Ccl7|Ccl12|Blk|Ly75|Tapbp|St8sia4|Tpd52|Dars|Stat3|Erbb2|Cd8b1|Galnt13|Map4k1|Hdac4|Hif1a|Itgb2l|Itgb2|Cxcl9|Acvr2b|Cxcr3|Hcls1|Csf1|Gbp2b|Gbp2|Akt3|Socs1|Cd7|Hdac5|Ets1
HALLMARK_APICAL_SURFACE	0.335052	0.429553	-0.297991	-1.09021	259	57	Mal|Slc2a1|Atp8a1|Dcbld2|Atp8b1|Cx3cl1|Atp8b5|Atp6v0a1|Cep250|Scube3|Rhcg|Flot2
HALLMARK_PANCREAS_BETA_CELLS	0.413655	0.517068	0.254879	1.02255	102	45	Gcg|Vdr|Akt1|Elp4|Iapp|Nkx2-2|Stxbp1|Pcsk2|Nkx6-1|Spcs1|Insm1|Chga
HALLMARK_GLYCOLYSIS	0.44482	0.542463	-0.228951	-1.00962	394	263	Irs2|Cd44|Sox9|Gfpt1|Axl|Gfpt2|Erbb3|Cldn4|Dsc2|Dsc3|Tpbg|Mst1r|Xylt2|Agl|Ugp2|Ext1|Ndst2|Casp6|Pfkl|Sdc2|Erbb4|Capn5|Col4a1|Shtn1|B3gnt6|Hs2st1|Gys2|Abcb6|Chst5|Chst12|Erbb2|Col4a2|Lhpp|Gne|Gpc1|Pygl|Ecd|Tkt|Cacna1i|Met|Cacna1g|Gale|Col4a4|Zfp292|Ldlr|B3gat1|Med24|Efna3|Crmp1|Cldn9|Cldn6|Pdk3|Rlf|Pygb|Nasp|B4galt4|Kif20a|Aurka|Ppfia4|Gys1|Me3
HALLMARK_SPERMATOGENESIS	0.537471	0.639846	-0.225069	-0.969283	458	201	Dpep2|Nos2|Nim1k|Mtnr1a|Clpb|Braf|Sik1|Nphp1|Znrf4|She|Ezh1|Tle3|Adam2|Adam18|Arl4c|Csnk2a1|Adad1|Adcyap1|Slc12a2|Tkt|Mlf1|Grm7|Pgs1|Topbp1|Chfr|Ccnb2|Gmcl1|Cst8|Nek2|Dnajb8|Ccnb1|Sycp1|Cdkn3|Aurka|Ddx4|Nf2|Raf1|Sirt3|Dcc|Actl7b|Sept4|Ccna2|Furin|Ccna1|Scg3|Bub1|Dmrt1|Tktl2|Tulp3|Spata6|Ncaph|Mtor|Tekt2|Rfc4|Tsn|Mllt10|Il13ra2|Gfi1b|Papolg|Cdk1|Btbd35f26|Btbd35f1|Btbd35f18|Btbd35f20|Btbd35f9|Btbd…
HALLMARK_DNA_REPAIR	0.564103	0.651098	0.189479	0.956799	87	174	Eif1b|Pde6g|Ssrp1|Gtf2f1|Cd3eap|Stx1b|Bola3|Nme1|Pold4|Adcy7|Rala|Rbx1|Polr2d|Adrm1|Mrpl40|Polr2e|Ak1|Nme3|Mpc2|Polr2k|Impdh2|Gpx4|Upf3a|Taf13|Srsf5|Gtf2h5|Ada|Ercc8|Taf10|Surf1|Pole4|Polr1d|Dad1|Xpc|Cda|Gtf2a2|Nfx1|Edf1|Polr2j|Sf3a3|Polr1c|Nt5c3|Pde4a|Rfc5|Usp15|Pnp|Pnp2|Znrd1
HALLMARK_APOPTOSIS	0.572967	0.651098	-0.224597	-0.953784	478	177	Tgfb2|Cd44|Btg2|Bnip3l|Rela|Erbb3|Tap1|Add3|Tgfbr3|Gucy2d|Gucy2f|Igf2r|Plcb1|Casp6|Plat|Satb1|Gna15|Dnaja1|Erbb4|Add1
HALLMARK_P53_PATHWAY	0.735698	0.817442	-0.204283	-0.889129	642	223	Klf4|Notch1|Plxnd1|Rxra|Btg2|Ptpra|Tap1|Itch|Ralgds|Mxd4|Klk9|Eps8l2|Ei24|Ercc5|Plxnb3|Abcc9|Mxd1|Aen|Perp|Ninj1|Cdkn2aip|Zfp36l1|Rnf19b|Kif13b|Apaf1|Itgb4|Ddit3|Tspyl2|Ddb2|Fos|Zfp365|Plxna2|Abcc4|Ptpn21|Hras|Jag2|Socs1|Vamp8|Polh|Wwp1|Cyfip2|Ppm1d|Nol8|Lrmp|Sec61a1|Tsc22d1|Plxna1|Kras|St14|Prmt2|Rgl1|Nudt15|Notch3|Dcxr|Fbxw7|Stoml3|F2r|Gls|Hexim1|Atf3|Ephb3|Pcna|H2afj|Hist2h2ab|Hist2h2ac|Irak1|…
HALLMARK_PEROXISOME	0.752701	0.818153	-0.208832	-0.873483	626	157	Sema3a|Nr1i2|Arsa|Rxra|Sema3c|Vps4a|Abcd1|Aldh1a3|Pex6|Gstk1|Abcc9|Sema3b|Cacna1s|Pex11b|Sema3e|Hao2|Siah2|Pabpc1l|Dhcr24|Dlg2|Pex2|Ephx2|Hsd3b7|Gnpat|Acsl4|Smarcc1|Cacna1c|Abcc4|Hmgcll1|Hras|Pex5|Scp2|Kras|Slc23a2|Msh2|Cel|Slc27a6|Dlg4|Top2a|Fdps|Pex11a|Abcb11|Aldh1b1|Aldh9a1|Acsl3|Mlycd
HALLMARK_NOTCH_SIGNALING	0.861886	0.879475	-0.21973	-0.767221	648	45	Notch1|Kat2b|Wnt5b|Fzd1
HALLMARK_UNFOLDED_PROTEIN_RESPONSE	0.844952	0.879475	-0.198248	-0.826269	702	153	Eif4g1|Mthfd2l|Mthfd2|Dnaja1|Kif5b|Ccl2|Ccl8|Ccl12|Dnajb9|Ttc37|Igfbp1|Sec31b|Tubb1|Dctn1|Ddx20|Nfya|Serp2|Kifc3|Tspyl2|Exosc10|Exosc1|Cnot2|Cnot6|Eif4a2|Aldh18a1|Tatdn2|Gemin4|Wipi2|Exosc4|Cks1brt|Cks1b|Hyou1|Herpud1|Parn|Ifit1bl1|Ifit1|Ifit1bl2|Sdad1|Hsp90b1|Shc3|Cnot4|Wfs1|Hspa13|Zbtb17|Edc4|Exosc5|Ern2|Pde12|Atf3|Ssr1|Mtrex|Arfgap1|H2afj|Hist2h2ab|Hist2h2ac
HALLMARK_XENOBIOTIC_METABOLISM	0.843854	0.879475	-0.192151	-0.855056	761	288	Tgfb2|Mpp6|Slc46a3|Fbln1|Abhd6|Spint2|Itih1|Mbl2|Mbl1|Abcd1|Slc12a6|Aldh1a3|Scly|Aox2|Aox3|Aox1|Aox4|Casp6|Esr1|Slc6a8|Pdk4|Abcc9|Papss1|Igfbp1|Ptges|Dhrs7|Csad|Ninj1|Gss|Hacl1|Klkb1|Acp2|Slc6a6|Gart|Aldh3a2|Rap1gap|Entpd6|Rap1gap2|Tyr|Gsto1|Jup|Abcc4|Upb1|Mt1|Mt2|Cyp2j5|Cyp2j6|Cyp2j11|Cyp2j12|Cyp2j8|Aqp9|Cyfip2|Tmbim6|Man1a|Gsto2|Gstt2|Npc1l1|Cyp1a2|Cyp1a1
HALLMARK_CHOLESTEROL_HOMEOSTASIS	0.974874	0.974874	-0.175105	-0.683075	775	88	Srebf1|Abca2|Cpeb3|Gldc|Sema3b|Cpeb2|Hmgcr|Sqle|Antxr2|Fasn|Fdft1|Ldlr|Jup|Pdk3|Jag2|Gnai1|Gnai3|Aldoc|Sc5d|Aldob|Nsdhl|Fdps|Cpeb4|Atf3|Mvk|Gpx8|Nfil3|Cyp51|Fam129a|Pmvk|Atf5|Mvd

## Sheet: Δ1Δ1 (others)
pathway	pval	padj	ES	NES	nMoreExtreme	size	leadingEdge
HALLMARK_FATTY_ACID_METABOLISM	0.0025	0.00672043	0.43507	2.28528	0	212	G0s2|Acsl1|Adipor2|Gabarapl1|Mgll|Cpt1b|Adsl|Glul|Cyp1a1|Cyp1a2|Eci3|Eci2|Fh1|Sdhd|Hadhb|Sms|Ldha|Crat|Gapdh|Acaa2|Mdh1|Eno3|Trp53inp2|Suclg2|Aco2|Suclg1|Sdhc|Aldh1a2|Idh2|Cel|Hsdl2|Mdh2|Hsd17b10|Acot8|Pdhb|Gcdh|Decr1|Idh3b|Gpd1|Acadm|Cpt2|Echs1|Acadl|Ldhb|Reep5|Gad1|Gapdhs|Acox1|Auh|Acads|Sdha|Dld|Sucla2|Hadh|Hpgd|Bckdhb|Dlst|Gm4847|Gm4846|Ech1|Acadvl|Aldoc|Hsd17b13|Hibch|Ivd|Aldoart2|Aldoa|Aldo…
HALLMARK_OXIDATIVE_PHOSPHORYLATION	0.00250627	0.00672043	0.711348	3.75761	0	223	Cyct|Pdk4|Cpt1b|Phb2|Ndufb3|Uqcr10|Cox8a|Ndufab1|Cox10|Cox5a|Phyh|Atp5h|Ndufa8|Etfb|Mtx2|Fh1|Alas1|Slc25a12|Mrps11|Sdhd|Hadhb|Slc25a5|Cox4i1|Uqcrh|Atp5c1|Cox6a1|Ldha|Uqcrb|Idh3a|Uqcrc1|Ndufb8|Atp5d|Timm17a|Atp5j2|Atp5g3|Ndufs8|Acaa2|Ndufa6|Slc25a3|Slc25a11|Cox7c|Mdh1|Por|Atp5b|Uqcrfs1|Cox7a2l|Dlat|Atp5f1|Ndufs6|Aco2|Ndufb6|Suclg1|Vdac2|Ndufc2|Ndufb2|Prdx3|Slc25a4|Atp5k|Atp5a1|Sdhc|Atp5o|Idh2|Nduf…
HALLMARK_GLYCOLYSIS	0.00265957	0.00672043	0.307462	1.66178	0	265	Pfkfb4|Pfkfb3|Phka2|Col1a1|Mxi1|Ddit4|Egln3|Col1a2|Il13ra1|Angptl4|Plod1|Col5a1|Pmm1|Tpst2|Elf3|Slc25a12|Irs2|Ldha|Gapdh|Mdh1|Eno3|Fbp2|Egfr|Sdhc|B3gnt3|Idh2|Got2|Pygm|Fbp1|Irs3|Mdh2|Pgm1|Ndufv3|Tgfbi|Hspa8|Col5a2|Pfkp|Gal3st1|Pgk2|Pgk1|Ldhb|Lhpp|Gapdhs|Phka1|P4ha1|Dld|Gpc6|Glrx|Plod2|Fam162a|Stc2|Got1|Gpc1|Col4a2|Sox10|Pfkfb1|Pgam2|Ppia|Col4a1|Igfbp3|Aldoc|Sap30l|Tpst1|Aldh7a1|Irs1|Ppif|Gpc4|Nt5…
HALLMARK_HYPOXIA	0.00268817	0.00672043	0.348144	1.89862	0	279	Pfkfb4|Pfkfb3|Col1a1|Mxi1|Anxa2|Lox|Ddit4|Col1a2|Car12|Angptl4|Tmem45a2|Tmem45a|Col5a1|Tpst2|Phkg1|Ppp1r15a|Irs2|Ldha|Gapdh|Vhl|Eno3|Myh6|Fbp2|Loxl1|Egfr|Ampd3|Pdgfb|Pygm|Fbp1|Irs3|Wsb1|Pgm1|Csrp3|Tgfbi|Btg1-ps2|Btg1|Btg1-ps1|Myh11|Gaa|Hspa8|Col5a2|Pfkp|Pgk2|Pgk1|Ldhb|Wisp2|Gapdhs|Sult2b1|P4ha1|Gpc6|Glrx|Fam162a|Klhl24|Srpx|Stc2|Gpc1|Col4a2|Pfkfb1|Pgam2|Col4a1|Igfbp3|Nedd4|Aldoc|Sap30l|Tpst1|Pck2…
HALLMARK_G2M_CHECKPOINT	0.00160256	0.00672043	-0.4028	-2.05618	0	260	Egf|Phf19|Mcm3|Dab2ip|E2f1|Abl2|Smc1b|Nsd3|Gins2|Stil|Wrn|Atf5|Syncrip|Arid4b|Bmyc|Myc|Mcm6|Kif4|Racgap1|Casp8ap2|Stag3|Ccnf|Dbf4|Suv39h1|Rps6ka4|Nusap1|Mtf2|Troap|Numa1|Ccnt1|Tle3|Kif22|Cbx1|Knl1|Tent4a|Mcm2|Plk4|Ube2s|Cenpf|Incenp|Chek1|Chaf1a|Brca2|Smarcc1|Ttk|Prpf4b|Anapc7|Rad54l|Hira|Dr1|Hmmr|Mki67|Cdc16|Aurka|Nsd2|Katnal1|Tacc3|Sqle|Cdc20|Top2a|Traip|Polq|Cdkn3|Mcm5|Mybl2|Cks2|Pds5b|Orc5|Sh…
HALLMARK_ADIPOGENESIS	0.0026455	0.00672043	0.461347	2.49588	0	266	Sparcl1|Pfkfb4|Adipor2|Pfkfb3|Ubc|Col1a1|Sqor|Slc1a5|Col1a2|Acly|Mgll|Angptl4|Col5a1|Pmp2|Uqcr10|Dnajc19|Cox8a|Ndufab1|Chchd10|Phyh|Etfb|Sncg|Cox6a1|Idh3a|Uqcrc1|Crat|Acaa2|Elovl6|Por|Lpl|Dlat|Abca1|Col15a1|Aco2|Suclg1|Prdx3|Sdhc|Aldh1a2|Atp5o|Idh2|Adcy2|Bcl2l13|Hspb8|Mdh2|Stoml3|Cyc1|Ndufa5|Pmpcb|Uqcrq|Decr1|Ndufs3|Ubb|Rab34|Acadm|Cpt2|Echs1|Col5a2|Pfkp|Acadl|Reep5|Rtn3|Dnajc15|Ndufb7|Acox1|Immt…
HALLMARK_INTERFERON_ALPHA_RESPONSE	0.00232558	0.00672043	0.391381	1.68991	0	69	Isg15|Csf1|Fibin|Txnip|Lpar6|Tent5a|Irf1|Stat2|Lap3|Irf7|Psme2|Psme2b|Dhx58|Wars|Psme1|Lgals3bp|Il15|Psmb5|Parp14|Gmpr|Ccrl2|Nub1|Psma3|Ifit3b|Ifit2|Ifit3|Ifi35|Irf9
HALLMARK_COMPLEMENT	0.00263158	0.00672043	0.269212	1.4564	0	263	F5|Itih1|Col1a1|Col1a2|Col5a1|Fn1|Actn1|Cblb|Prcp|Dgkh|Try4|Try5|2210010C04Rik|Gm2663|Prss1|1810009J06Rik|Gm10334|Prss3|Try10|Gm5771|Prss2|Irf1|Pdgfb|C1qc|Mmp14|Mmp15|Hspa8|Col5a2|Hck|Lap3|Irf7|Ctsh|Tfpi2|Col4a2|Lcp2|Gng2|Cdh13|Col4a1|Tyk2|Kcnip1|Lgals3|Gnb3|Gca|Pla2g7|Jak1|Actn3|Pik3cb|Zeb2|Casp4|Serpine1|Car2|Pfn2|4930486L24Rik|Cts8|Cts6|Cts7|Ctsq|Cts3|Ctsr|Ctsll3|BC051665|Ctsj|Ctsm|Ctsl|Calm2|…
HALLMARK_MTORC1_SIGNALING	0.00258398	0.00672043	0.328952	1.77725	0	257	Nupr1|Adipor2|Ddit4|Egln3|Slc1a5|Acly|Plod1|Tomm40|Tuba3a|Tuba3b|Ppp1r15a|Tuba4a|Ldha|Slc7a11|Gapdh|Stard4|Elovl6|Eno3|Pdap1|Idh2|Bcat1|Hspe1|Psph|Trib3|Scd4|Scd2|Mllt11|Cyb5b|Eif2s2|Hspa8|Pfkp|Ccng1|Pgk2|Pgk1|Ldhb|Igfbp5|Itgb1|Gapdhs|Immt|P4ha1|Glrx|Slc1a4|Plod2|Dapp1|Ifrd1|Got1|Pno1|Atp6v1d|Pik3r3|Ppia|Aldoc|Ppif|Tuba1a|Tuba1c|Wars|Sytl2|Gsk3b|Ppa1|Aldoart2|Aldoa|Aldoart1|Psmd13|Cct6b|Psmd14|Hm…
HALLMARK_EPITHELIAL_MESENCHYMAL_TRANSITION	0.00255102	0.00672043	0.391729	2.08916	0	240	Acta1|Ecm1|Actc1|Col1a1|Lox|Col1a2|Plod1|Thbs4|Fstl1|Cxcl12|Col8a1|Col11a1|Col5a1|Adam19|Frzb|Fn1|Tpm1|Sparc|Col6a2|Pdgfrb|Htra1|Eno3|Tpm2|P3h2|Loxl1|Myl9|Mgp|Try4|Try5|Prss1|Gm10334|Prss3|Try10|Gm5771|Prss2|Gpx7|Itga5|Mmp14|Tgfbi|Cdh7|Rgs4|Itga2b|Mmp1a|Mmp1b|Mmp15|Ptx3|Mfap5|Col5a2|Vcam1|Itgb1|Cthrc1|Loxl2|Loxl3|Dab2|Plod2|Tfpi2|Vegfc|Gadd45g|Gpc1|Col4a2|Tpm3|Col4a1|Igfbp3|Cap2|Cdh6|Pmp22|Itga1|…
HALLMARK_XENOBIOTIC_METABOLISM	0.00268817	0.00672043	0.269515	1.4774	0	290	Leap2|Smox|Abcc8|Itih1|Slc22a2|Gabarapl1|Ttpa|Slc1a5|Enpep|Pdk4|Pmm1|Tpst2|Cyp1a1|Cyp1a2|Lpin1|Cdo1|Alas1|Irf8|Por|Fbp2|Abcc3|Abcc10|Aco2|Aldh1a2|Kars|Idh2|Bcat1|Fbp1|Gad1|Acox1|Mccc2|Pdlim7|Atoh8|Abcc5|Blvrb|Gm4847|Fmo6|Gm4846|Ech1|Ephb4|Ssr3|Slc35d2|Ptges3|Tpst1|Ces1e|Ces1g|Ces1d|Ces1b|Ces1c|Ces1f|Ces1a|Ces1h|Rbp4|Abcd2|Ddt|Papss2|Abcc1|Angptl3|Lcat|Serpine1|Etfdh|Slc12a7|Gckr|Car2|Ptges|Hes6|P…
HALLMARK_P53_PATHWAY	0.00253807	0.00672043	0.267592	1.41402	0	225	Nupr1|Tgfbr1|Abcc8|Ddit4|Sesn1|Zbtb16|Mapkapk3|Tnni1|Pmm1|Gls2|Ppp1r15a|Slc7a11|Txnip|Ip6k2|Acvr1b|Tsc22d1|Stoml3|Irak1|Dram1|Trib3|Rps12|Plxna4|Btg1-ps2|Btg1|Btg1-ps1|Def6|Tnni2|Rack1|Ccng1|Ldhb|Rpl18|Plk2|Ak1|Fam162a|Abcc5|Gadd45g|Ephb4|Rpl36|Rrad|Cdh13|Slc35d2|Ptpre|Cebpa|Plxnb1|Sfn|Abcc1|Pdgfa|Ada|Tgfb1|Mapkapk2|App|Ctsf|Sat1|Zmat3|Rxrg|Aloxe3|Nudt15|Hspa9
HALLMARK_UV_RESPONSE_UP	0.00253807	0.00672043	0.290497	1.53506	0	225	Col1a1|Dnajb5|Col1a2|Lhx2|Col5a1|Cyp1a1|Cyp1a2|Nkx2-5|Cdo1|Gls2|Tuba3a|Tuba3b|Alas1|Slc25a5|Tuba4a|Eno3|Pdap1|Irf1|Slc25a4|Sod2|Mmp14|Btg1-ps2|Btg1|Btg1-ps1|Mrpl23|Cyb5b|Mmp15|Ntrk2|Hspa8|Col5a2|Bsg|Selenow|Grpel1|Gm4847|Gm4846|Col4a2|Cdc34|Rrad|Spr|Tars|Ppia|Col4a1|Gm44502|Aldoc|Ppif|Tuba1a|Tuba1c|Klhdc3|Kcnh7|Aldoart2|Aldoa|Aldoart1|Acaa1a|Acaa1b|Eif2s3y|Eif2s3x|Ddx21|Car2|Rxrg|Ctsl
HALLMARK_ALLOGRAFT_REJECTION	0.00246914	0.00672043	0.35913	1.87003	0	200	Ccl7|Ccl8|Ccl2|Ccl11|Ccl12|Il2rg|Il27ra|Il12rb1|Stab1|Cd8a|Mmp9|Csf1|Irf8|Nme1|Stab2|Egfr|Bcat1|Fyb|Rps9|Rps3a1|Srgn|Itk|Ncf4|Rpl39|Tlr3|Cd8b1|Hck|Rpl9|Rpl3|Eif5a2|Itgb1|Rps19|Irf7|Abi1|Lcp2|Spi1|Cxcr3|Eif3d|Tyk2|Stat1|Nck1|Wars|Syk|Ly86|Jak1|Degs1|9130409I23Rik|Akt1|Tgfb1|Tec|Epas1|Btk|Cd2|Il16|Il15|Erbb4|Klrd1|Fgr|Was|Cd7|Npm1|Ccl22|Lyn|Mrpl3|Ccr1|Ccr5|Ccr2|Ccr1l1|Ccr3|Crtam|Dyrk2|Mtif2|Eif4g3|…
HALLMARK_SPERMATOGENESIS	0.0033389	0.00794976	-0.311125	-1.53917	1	203	Sycp1|Actl7b|Nos2|Grm4|Scg5|Nos1|Braf|Snap91|Il13ra2|Cst8|Pgs1|Arl4c|Mtnr1a|Neo1|Dbf4|Btbd35f1|Btbd35f17|Btbd35f6|Btbd35f10|Btbd35f18|Btbd35f13|Btbd35f4|Btbd35f12|Btbd35f22|Btbd35f25|Btbd35f19|Btbd35f27|Btbd35f30|Btbd35f8|Btbd35f3|Btbd35f14|Btbd35f9|Btbd35f28|Btbd35f29|Btbd35f11|Btbd35f26|Btbd35f20|Btbd35f5|Btbd35f2|Btbd35f21|Btbd35f7|Gmcl1|Adad1|Pomc|Zscan4f|Zscan4c|Zscan4b|Zscan4d|Tle3|Grm1|Dmr…
HALLMARK_REACTIVE_OXIGEN_SPECIES_PATHWAY	0.00684932	0.0155666	0.369805	1.5436	2	59	Hhex|Abcc8|Ndufa6|Abcc3|Abcc10|Ndufs2|Sod2|Ndufb4|Pfkp|Glrx|Mgst1|Abcc5|Gpx4|Glrx2|Lsp1|Abcc1|Mpo|Pfkm|Txn1|Abcc6
HALLMARK_INTERFERON_GAMMA_RESPONSE	0.00744417	0.016183	0.277349	1.43612	2	189	Isg15|Ccl7|Ccl8|Ccl2|Ccl11|Ccl12|Il15ra|Bpgm|Irf8|Fibin|Txnip|Irf1|Sod2|Btg1-ps2|Btg1|Btg1-ps1|Stat2|Pfkp|Vcam1|Lap3|Itgb1|Irf7|Cd38|Lcp2|Psme2|Psme2b|Mvp|Tyk2|Stat1|Dhx58|Wars|Selp|Jak1|Rbck1|Psme1|Epas1|Casp4|Lgals3bp|Ptgs2|Il15|4922502D21Rik|Cd69|Psmb5|Parp14|Xaf1|Gpr18|Xcl1|Pfkm|Ptpn6|Psmb2|Rnf213|Sri|Psma3|Socs3|Ifit1bl2|Ifit1bl1|Ifit3b|Ifit1|Ifit2|Ifit3|Ifi35|Irf9|Ncoa3
HALLMARK_ESTROGEN_RESPONSE_EARLY	0.00813008	0.0169377	-0.276961	-1.40916	4	257	Esrp1|Cd44|Sox3|Clic3|Tgif2|Cbfa2t3|Klf4|Nav1|Calb2|Inhbb|Aff4|Zfp185|Rapgefl1|Cldn1|Tubb4b|Tmem164|Mindy2|Pex11a|Nbl1|Tpbg|Slc24a4|Slc37a1|Bmyc|Myc|Syt12|Igf1r|Slc2a1|Ar|Esrp2|Fdft1|Kcnk5|Svil|Papss1|Med24|Egr3|Tgif1|Olfm1|Abca14|Abca15|Abca17|Abca13|Abca16|Myof|Nav2|Add3|Bcl2|Olfm3|Aldh3b2|Aldh3b3|Abca3|Reep1|Celsr2|Adamtsl4|Slc19a2|Add1|Inpp5f|Adcy9|Itpk1|Cant1|Nrip1|Tubb2b
HALLMARK_WNT_BETA_CATENIN_SIGNALING	0.0123675	0.024735	-0.410292	-1.6189	6	55	Fzd5|Kat2a|Axin2|Bmyc|Myc|Gnai1|Gnai3|Hdac11|Trp73|Tcf7|Fzd1|Ptch1|Hdac7|Kat2b|Ccnd2|Dvl3|Lef1|Axin1|Dvl2|Ppard|Skp2
HALLMARK_BILE_ACID_METABOLISM	0.014876	0.0286078	-0.303209	-1.45	8	155	Rxra|Cyp7a1|Abca12|Pex6|Rdh7|Rdh1|Rdh16f2|Rdh19|Rdh9|Pfkl|Aldh1a3|Pex11a|Gnpat|Ar|Bcar3|Nr0b2|Pipox|Nr1h4|Abca9|Abca14|Abca8a|Abca15|Abca17|Abca5|Abca8b|Abca13|Abca6|Abca16|Hsd3b6|Hsd3b1|Gm4450|Hsd3b5|Hsd3b2|Hsd3b3|Hsd3b4|Gm10681
HALLMARK_PEROXISOME	0.0327456	0.0584743	0.262761	1.31841	12	156	Acsl1|Abcc8|Gstk1|Dhrs3|Eci3|Eci2|Crabp1|Slc25a5|Slc25a19|Crat|Slc25a4|Aldh1a2|Idh2|Pabpc4|Cel|Sod2|Acot8|Sult2b1|Acox1|Hsd11b2|Abcc5|Ech1|Slc25a17|Mvp|Prdx5|Hsd17b13|Abcd2|Dio1|Abcc1|Cacna1c|Acaa1a|Acaa1b|Cnbp|Slc23a1
HALLMARK_TNFA_SIGNALING_VIA_NFKB	0.035443	0.0611087	0.231633	1.2431	13	245	G0s2|Tubb6|Eif1b|Pfkfb4|Pfkfb3|Dnajb5|Ccl8|Ccl2|Ccl12|Il15ra|Csf1|Ppp1r15a|Ccnl1|Irs2|Mcl1|Cebpd|Slc2a6|Abca1|Smad3|Tsc22d1|Irf1|Sgk2|Sod2|Irs3|Dram1|Btg1-ps2|Btg1|Btg1-ps1|Gpr183|Eif1|Phlda1|Ptx3|Slc16a6|Tank|Plk2|Pdlim7|Brsk2|Gadd45g|Nfkbie
HALLMARK_ESTROGEN_RESPONSE_LATE	0.0434084	0.0723473	-0.243833	-1.25269	26	275	Pkp3|Cd44|Sox3|Clic3|Agr3|Klf4|Dcxr|Aff4|Rapgefl1|Large1|Plxnb3|Gjb3|Nbl1|Gins2|Stil|Tpbg|Scube3|Slc24a4|Batf|Fdft1|Kcnk5|Pdcd4|Papss1|Plxna1|Egr3|Olfm1|Abca14|Abca15|Abca17|Abca13|Abca16|Scube2|Lsr|Myof|Atp2b1|Add3|Bcl2|Olfm3|Aldh3b2|Aldh3b3|Abca3|Celsr2|Cdh3|Plk4|Add1|Cdh4|Itpk1|Mdk|Nrip1|Llgl1|Id2|Klk10|Cdc20|Scarb1|Top2a|Dusp2|Kif20a|Ccna2|Tiam1|Tspan13|Impa2|Mapt|Rbbp8|Rps6ka3|Siah2|Mettl3|T…
HALLMARK_INFLAMMATORY_RESPONSE	0.155388	0.250627	0.214188	1.13142	61	223	Tgfbr1|Ccl7|Cx3cl1|Ccl8|Ccl2|Ccl24|Ccl11|Ccl12|Osmr|Stab1|Sele|Il15ra|Csf1|Slc7a2|Abca1|Acvr1b|Stab2|Irf1|Itga5|Ebi3|Mmp14|Itga2b|Gpr183|Mep1a|Mmp15|Tlr3|Hck|Cybb|Irf7|Slc11a2|Abi1|Lcp2
HALLMARK_HEME_METABOLISM	0.160714	0.251116	0.211711	1.12591	62	237	H1f0|Hba-a2|Hba-a1|Acsl1|Smox|Mxi1|Bach1|Lpin1|Bpgm|Alas1|Slc7a11|Alas2|Tent5a|Nfe2l1|Slc4a1|Glrx5|Atg4a|Fbxo9|Bsg|P4ha1|Agpat3|Blvrb|Slc11a2|Nnt|Ucp2|Isca1|Ndufs1|Optn|Lmo2|Ell2|March3|Aldh6a1|Slc25a38|Mpp1|Slc4a2|Ppp2r5e|Hmbs|Car2|Car1|Cir1|Hist1h4j|Aldh1l1|Hagh|Epb41l2|Rbm5|Myl4|Aldh1l2|Tmcc1|Rhag|C4b|Nek7|Mgst3|Ccdc28a|Dmtn|C3|P4ha2|Ncoa4|Abcg3|Tnrc6c|Nfe2|Abcg2|Slc6a8|Hbb-y|Clcn5|Rap1gap2|Rh…
HALLMARK_UV_RESPONSE_DN	0.170543	0.258398	0.205775	1.11175	65	257	Abcc8|Col1a1|Anxa2|Smad7|Col1a2|Mgll|Col11a1|Col5a1|Irs2|Slc7a2|Pdgfrb|Fhl2|Smad3|Abcc3|Abcc10|Tfpi|Stard13|Adgrl3|Egfr|Irs3|Mmp14|Rnd3|Rgs4|Arhgef9|Mmp15|Mapk11|Col5a2|Igfbp5|Inpp4b|Mrps31|Dab2|Pdlim7|Bckdhb|Abcc5|Col4a2|Pik3r3|Col4a1|Cap2|Grk4|Pmp22|Irs1|Nr1d2|Wdr37|Map2k5|Abcc1|Cacna1c|Pik3cb|Nr1d1|Atp5s|Akt1
HALLMARK_ANDROGEN_RESPONSE	0.198473	0.291872	0.227669	1.11978	77	142	Steap4|H1f0|Abcc8|Dbi|Sms|Actn1|Rrp12|Abcc10|Tsc22d1|Aldh1a2|Sgk2|Itga5|Scd4|Scd2|Fkbp5|Gpd1|Homer2|Inpp4b|Hpgd|Pdlim7|Abcc5|Pa2g4|Ell2|Acbd7|Abcc1|Actn3|Abhd2|Akt1|Sat1|Plpp1|Tnfaip8l3|Hsd17b14|Vapa|Idi1
HALLMARK_TGF_BETA_SIGNALING	0.243781	0.348259	0.247267	1.11719	97	86	Tgfbr1|Fkbp1b|Smad7|Ncor1|Thbs4|Ppp1r15a|Smad3|Acvr1b|Hipk1|Slc20a2|Fkbp1a|Smad6|Sptan1|Thbs1|Ski|Tgfb1|Ppp1cb
HALLMARK_COAGULATION	0.276771	0.384404	-0.223956	-1.08819	167	178	Mbl2|Mbl1|Itga2|F3|Capn9|C9|Mmp7|Apoc1|Klk9|Fga|F2rl2|Dct|Capn5|Dpp4|Gnb4|Pcsk6|S100a13|Src|Gda|Lrp4|Serping1|Avil|Fbn2|Gm44805|Apoc2|Hrg|Vil1|Klkb1|F12|Fyn|Bmp1|Usp11|Ctsk|Dusp7|Mug2|A2ml1|Mug1
HALLMARK_APICAL_JUNCTION	0.300319	0.405837	-0.205286	-1.06043	187	284	Cldn4|Cldn13|Lama3|Dsc2|Dsc1|Dsc3|Itga2|Pcdh11x|Cldn3|Col17a1|Calb2|Amigo1|Cldn1|Negr1|Cdh15|Traf1|Taok3|Nectin4|Itgb4|Mpzl1|Adam23|Mpp5|Pik3ca|Pcdh7|Adamts1|Nf1|Gnai1|Gnai3|Fscn1|Shc2|Src|Shc3|Nectin1|Nectin3|Rsu1|Akt3|Nrxn2|Exoc4|Fbn2|Adamts8|Sorbs3|Wasl|Cdh3|Pten|Cntn5|Cntn1|Cdh4|Mdk|Erbb2|Arhgef7|Ppp2r2d|Pik3cd|Sdc3|Dlg3|Bmp1|Ctnna1|Col7a1|Hras|Nf2
HALLMARK_PANCREAS_BETA_CELLS	0.333333	0.438596	-0.280817	-1.06735	188	46	Isl1|Stxbp1|Chga|Dpp4|Abcc12|Pklr|Syt13|Akt3|Iapp
HALLMARK_PROTEIN_SECRETION	0.345395	0.442814	-0.22755	-1.0596	209	130	Cln5|Abca12|Igf2r|Kif1a|Golga4|Sh3gl2|Arfgef2|Rab9b|Arfip1|Gnas|Abca13|Ica1|Stx12|Arfgap3|Gnal|Dop1b|Erbb2|Kif1c|Abca2|Ap3b1|Mapk3|Atp7b|Arfgef1|Sh3gl1|Arf3|Mapk1|Rps6ka3|Ykt6|Ap1g1|Lamp2|Arcn1|Vps4a|Ocrl|Lman1|Sgms1|Cog2|Ap3b2|Galc|Rab4b|Dst|Gosr2|Vps45|Gbf1|Sec24d|Clcn3|Abca7|Gla|Uso1|Ap2b1|Zw10|Stx16|Sec31b|Cltc|Rab4a|Bet1
HALLMARK_MYC_TARGETS_V2	0.357303	0.446629	0.246477	1.05033	158	64	Mrto4|Rrp12|Phb|Hspe1|Gnl3|Tbrg4|Nip7|Nop16|Farsa|Bysl|Map3k15|Pa2g4|Aimp2|Tfb2m
HALLMARK_HEDGEHOG_SIGNALING	0.383929	0.468206	0.247835	1.03508	171	58	LOC100861969|Il11ra1|Gm2002|Il11ra2|Gm13305|Myh6|Myh11
HALLMARK_CHOLESTEROL_HOMEOSTASIS	0.561175	0.643275	-0.215571	-0.952239	343	87	Hmgcr|Cpeb2|Errfi1|Srebf1|Cpeb3|Atf5|Cbs|Gnai1|Gnai3|Fdft1|Tmem97|Gpx8|Cpeb4|Acat3|Acat2|Vldlr|Gldc|Sqle|Abca2
HALLMARK_APOPTOSIS	0.578947	0.643275	0.187417	0.959321	230	176	H1f0|Smad7|Hspb1|Igfbp6|Mcl1|Pdgfrb|Txnip|Eno3|Vdac2|Egfr|Irf1|Sod2|Slc20a2|Dnm1l|Rhot1|Cd38|Bmf|Gadd45g|Gpx4|Dap3|Sptan1|Lgals3|Hgf|Gadd45b|Ppp2r5e|Casp4|App|Sat1|Cd2|Ptk2|Erbb4|Cd69|Cav1|Timp2|Ifnb1|Tgfbr3|Gpx1|Casp9|Bgn|Aspn
HALLMARK_NOTCH_SIGNALING	0.57193	0.643275	-0.244979	-0.929133	325	45	Fzd5|Kat2a|Wnt5a|Arrb1|Dtx4|Fzd1|Rfng|Kat2b|Prkcg|Hes1|Ppard|Fbxw11
HALLMARK_APICAL_SURFACE	0.556306	0.643275	0.226083	0.93952	246	57	Adipor2|Cx3cl1|Il2rg|Hspb1|Sulf1|Srpx|Ephb4
HALLMARK_PI3K_AKT_MTOR_SIGNALING	0.755853	0.821579	-0.184913	-0.880349	451	150	Itpr2|Traf2|Braf|E2f1|Cab39|Grk3|Prkaa2|Slc2a1|Akt3|Mapk9|Myd88|Nod1|Mapk10|Mapkap1|Fgf6|Pten|Ripk1|Calr|Erbb2|Dusp3|Mapk3|Camk4|Mapk8|Plcb4|Hras|Cdk6|Prkcg|Tiam1|Arf3|Melk|Mapk1|Smad2|Rps6ka3|Itpr3|Fgf17|Ikbke|Ralb|Plcb1|Pak4|Cdk1|Hsp90b1|Fasl|Cdk2|Hsp90ab1|Plcg1|Adcy8|Pla2g12a|Akt1s1|Prkar2a|Cab39l|Pdk1|Actr3b|Rac3|Gna11|Sik1|Mknk2|Map3k7
HALLMARK_KRAS_SIGNALING_UP	0.817886	0.870092	-0.171814	-0.874175	502	257	Dock3|Itga2|Plek2|Klf4|Scg5|Snap25|Rabgap1l|Snap91|Cab39|Traf1|Gfpt1|Gfpt2|Tnfaip3|Strn|Aldh1a3|Evi5|Gucy1a1|Dcbld2|Strn4|Nr0b2|Ptgs1|Nr1h4|Cbl|Nrp1|Ephb3|Evi5l|Akt3|Dock5|Epb41l3|Epha3|Gypc|Ano3|Hdac7|Adam8|Ephb1|Id2|Adgra2|Kcnn4|Ctsk|Ammecr1|Dusp7|Ptbp3|Mmd|Tspan13|Arg1|Ccnd2|Ank|Fbxo4|Rgs8|Rgs16|St6gal1|Tnnt2|Nin|Kif5a|Mmp11|Pecam1|Lrrc6|Apod|Fgf9|Hist3h2ba|Eng|Gabra1|Adamdec1|Dnmbp|Galnt3|Map…
HALLMARK_IL2_STAT5_SIGNALING	0.8437	0.878854	-0.167699	-0.862619	528	268	Cd44|Capn9|Lrrc8c|Scn8a|Ikzf4|Rabgap1l|Traf1|Phtf2|Igf2r|Lrrc8a|Pim1|F2rl2|Arl4c|Snx9|Ppp1r42|Tlr13|Swap70|Bmyc|Myc|Igf1r|Pcsk6|Batf|Slc2a1|Itga8|Syt11|Cdcp1|Dnal1|Nrp1|Fam126b|Smpdl3a|Bcl2|Tnfrsf9|Hipk3|Ptch1|Irf5|Eomes|Ndrg1|Ifitm5|Lrrc9|Batf3|Prkch|Gata1|Mxd1|Senp7|Umps|Aplp1|Irf4|Tiam1|Irf6|Itgav|Ccnd2|Nfkbiz|Hipk2|Lrig3|Drc1|Rgs8|Rgs16|Spry4|Pus1|Cdc6
HALLMARK_DNA_REPAIR	0.889073	0.907217	-0.16736	-0.812771	536	175	Ercc5|Pde4c|Polh|Mpg|Adcy5|Snapc4|Stx1b|Ago2|Rev3l|Vps37b|Tk2|Trp73|Pola1|Cant1|Tonsl|Ercc1|Ercc4|Xpc|Polr3c|Ago3|Dut|Usp11|Umps|Ago4|Sec61a1|Pcna|Pold1|Cstf3|Tarbp2|Stx3|Ddb2|Fen1|Smad5|Clp1|Taf9|Rad52|Ralb|Nme4|Pola2|Impdh1|Sac3d1|Ccno|Nelfcd|Rfc2|Pom121|Aprt|Rfc3|Rad51|Poll|Taf1c|Gtf2h1|Nelfb|Adcy8|Ercc2|Dck
HALLMARK_UNFOLDED_PROTEIN_RESPONSE	0.934343	0.934343	0.159789	0.796786	369	153	Tubb6|Ddit4|Ccl8|Ccl2|Ccl12|Eif4e|Wipi1|Hspa8|Rps14|Chac1|Slc1a4|Stc2|Eef2|Sec31a|Tars
